# Supplementary material for: Network Analysis of a Pkd1-Mouse Model of Autosomal Dominant Polycystic Kidney Disease Identifies HNF4α as a Disease Modifier
Source: PLoS Genet. 2012 Nov 29;8(11):e1003053. doi: 10.1371/journal.pgen.1003053 (PMC3510057; doi:10.1371/journal.pgen.1003053)
Supplement: Table S1 — List of genes in mutant-signature. (XLS) [file pgen.1003053.s002.xls]

## Sheet: Sheet1
Table S1. List of genes in mutant-signature.
Column ID	qvalue(p-value(P * 14 vs. N * 14))	Fold-Change(P * 14 vs. N * 14)	qvalue(p-value(P * 12 vs. N * 12))	Fold-Change(P * 12 vs. N * 12)
0610009F02Rik	0.000118871	1.2209	0.0439726	1.13539
Ccng1	0.0104838	1.24163	0.281412	1.15508
Edg2	0.00104805	-1.21048	0.0265827	-1.17279
Fbxo25	0.0037958	1.20952	0.0433934	1.18761
Gm1673	0.000692404	-1.25126	0.0433934	-1.18404
Nab1	0.0100667	1.26314	0.439925	1.12843
Ostm1	1.8709e-05	1.27586	0.0153614	1.16271
Pipox	0.00272778	-1.23182	0.230636	-1.13201
Prnp	0.000119437	-1.31599	0.0439726	-1.18935
Rras2	9.36119e-05	1.27385	0.0325514	1.17154
Scin	0.000134668	1.28294	0.0439726	1.17339
St6galnac2	0.00251082	1.2166	0.0449111	1.17951
Vegfb	3.00119e-05	1.3722	0.0439726	1.19163
Acot7	0.0023937	1.38392	0.478257	1.14057
Adrb2	0.00266239	-1.4084	0.217184	-1.23118
Aldh1a1	5.75692e-05	1.67681	0.113768	1.29069
Ankrd1	6.9576e-06	2.03506	0.312298	1.24104
Apcdd1	0.00584526	1.39617	0.0723676	1.33593
Apoe	0.000755749	-1.58782	0.317765	-1.23786
BC022133	0.000300269	-1.85392	0.446973	-1.23624
Chga	0.00584526	1.34886	0.436241	1.15535
Col6a2	0.0137883	-1.34918	0.306653	-1.22166
Dcn	0.00376077	-1.33151	0.325993	-1.16769
Dpyd	0.00016491	-1.55237	0.0473047	-1.3238
F2rl1	1.76501e-06	1.61574	0.0820427	1.20873
Foxc1	0.000315824	1.35351	0.0793075	1.20655
Gprc5a	1.86206e-05	1.87542	0.229391	1.26296
Ifit3	0.000436076	1.65478	0.698764	1.11621
Impa1	0.0108422	1.24865	0.136686	1.20177
Klf4	0.00625533	1.22114	0.0503453	1.20348
Klf5	0.0124376	1.39421	0.356834	1.22582
Krt1-19	0.0137275	1.32092	0.285482	1.21195
Lad1	0.00531702	-1.35038	0.13	-1.25642
Lgals7	0.0169416	1.26033	0.104913	1.24172
Mfap2	0.00553367	-1.22579	0.616759	-1.07477
Necap1	0.0229799	1.22932	0.161558	1.20181
Nrip3	0.016612	1.30848	0.250343	1.2202
Ntrk2	0.00340213	1.40983	0.139812	1.27413
Odz4	9.99812e-05	-1.50242	0.059569	-1.27196
Phgdh	0.000117612	1.56117	0.15783	1.24156
Psca	0.000567044	1.58254	0.171737	1.28482
Ptpn14	0.0304311	1.21729	0.153047	1.20634
Scel	8.2973e-06	2.07212	0.171737	1.31541
Serpinf2	0.00252057	-1.5399	0.659098	-1.13565
Slc38a5	4.09233e-05	-2.05528	0.153264	-1.37896
Tacstd2	0.000546322	1.62721	0.182187	1.29709
Tff2	0.00315361	-1.40434	0.116906	-1.28156
Tgfb2	0.00262874	-1.5312	0.231622	-1.28591
Tpm2	0.0147718	1.24113	0.894888	-1.00803
Ugt3a1	0.000396215	-1.73727	0.182187	-1.33109
Wig1	0.00138033	1.36257	0.119809	1.22563
Wnt7b	0.000358545	1.61073	0.494809	1.16713
0610005K03Rik	6.54981e-05	1.91533	0.042786	1.48502
2610528H13Rik	7.06269e-05	1.4192	0.00766339	1.30409
5133400G04Rik	8.20808e-05	-1.40878	0.0182842	-1.26798
9130213B05Rik	0.000794346	1.30641	0.0178668	1.25736
9830002I17Rik	0.000741315	-1.47297	0.0439726	-1.33836
AW456874	0.00190495	1.20285	0.00766339	1.21118
Bdh	0.0149109	1.2995	0.0439726	1.32764
Bok	0.00446449	1.31677	0.494922	1.12391
Bst1	6.82924e-08	2.28733	0.00706106	1.47126
C130037N17Rik	0.0024656	1.31642	0.0315468	1.28054
Cdkl2	0.00268797	1.25955	0.445019	1.10501
Cldn12	0.0016053	1.21632	0.00447605	1.23758
D1Bwg1363e	0.00017955	1.4162	0.00309317	1.44033
Dmkn	1.93138e-06	2.10415	0.122412	1.31806
Glis2	0.000179931	1.43086	0.0325514	1.28089
Ier3ip1	8.96779e-06	1.3588	0.010473	1.20618
Itga3	0.000346667	1.27396	0.0211867	1.2048
Itgb4	0.000189346	1.49626	0.553444	1.11836
Lum	3.39407e-05	-2.23686	0.0153213	-1.69058
Nbl1	0.0054844	1.24133	0.010473	1.27558
Nqo1	0.0125191	1.28349	0.0449438	1.29804
Nupr1	8.62266e-05	1.57072	0.010473	1.39902
Pcolce2	0.000404179	-1.41311	0.126898	-1.22135
Pdzrn3	0.00462183	1.22325	0.0604057	1.19075
Pkd2	3.25794e-05	1.37688	0.00406519	1.28739
Prodh2	0.000402483	-1.51079	0.184269	-1.23778
Rdh12	3.22158e-05	2.01694	0.010473	1.60756
Sema3c	6.91079e-05	1.44938	0.00706106	1.33114
Serpina6	0.0040822	1.45835	0.010473	1.50352
Slc14a2	6.54981e-05	1.69455	0.010473	1.45989
Slc6a4	1.7312e-05	-1.62006	0.00446864	-1.41906
Stat5a	0.005874	-1.43964	0.0214896	-1.46403
Tgm1	0.0138259	-1.21989	0.0249892	-1.2605
Upk3b	0.00822399	1.46167	0.323633	1.25807
Zfp185	4.65043e-07	1.83947	0.00381758	1.4617
