# Supplementary material for: Network Analysis of a Pkd1-Mouse Model of Autosomal Dominant Polycystic Kidney Disease Identifies HNF4α as a Disease Modifier
Source: PLoS Genet. 2012 Nov 29;8(11):e1003053. doi: 10.1371/journal.pgen.1003053 (PMC3510057; doi:10.1371/journal.pgen.1003053)
Supplement: Table S2 — Gene Ontology Biological Processes classification of genes in mutant-signature. (XLS) [file pgen.1003053.s003.xls]

## Sheet: Sheet1
Table S2. Gene Ontology Biological Processes classification of genes in mutant-signature.
GO-Term	GO-Term id	P-value	# Genes (observed)	# Genes (expected)	# Genes (total)	List of observed genes
cell differentiation	GO:0030154	3.63528e-05	19	7.01082	1541	Krt19, Apoe, 5133400G04Rik, Tgfb2, Sema3c, Adrb2, Glis2, Foxc1, Nab1, Tgm1, Klf4, Phgdh, Wnt7b, Ostm1, Dmkn, Vegfb, Ntrk2, Stat5a, Itga3
blood vessel morphogenesis	GO:0048514	4.15343e-05	7	0.941752	207	Apoe, Tgfb2, Sema3c, Foxc1, Klf5, Vegfb, Ntrk2
tissue remodeling	GO:0048771	5.74607e-05	5	0.414007	91	Tgfb2, Sema3c, Adrb2, Foxc1, Wnt7b
blood vessel remodeling	GO:0001974	6.98958e-05	3	0.0818915	18	Tgfb2, Sema3c, Foxc1
cellular developmental process	GO:0048869	7.11727e-05	19	7.36114	1618	Krt19, Apoe, 5133400G04Rik, Tgfb2, Sema3c, Adrb2, Glis2, Foxc1, Nab1, Tgm1, Klf4, Phgdh, Wnt7b, Ostm1, Dmkn, Vegfb, Ntrk2, Stat5a, Itga3
developmental process	GO:0032502	7.25085e-05	27	13.1345	2887	Nupr1, Krt19, Apoe, 5133400G04Rik, Odz4, Tgfb2, Sema3c, Adrb2, Glis2, Foxc1, Nab1, Tgm1, Klf4, Phgdh, Wnt7b, Bok, Aldh1a1, Ostm1, Klf5, Dmkn, Vegfb, Ntrk2, Stat5a, Scel, Itga3, Pkd2, Prnp
anatomical structure development	GO:0048856	9.29321e-05	22	9.57676	2105	Krt19, Apoe, Odz4, Tgfb2, Sema3c, Adrb2, Glis2, Foxc1, Nab1, Tgm1, Klf4, Phgdh, Wnt7b, Aldh1a1, Ostm1, Klf5, Vegfb, Ntrk2, Stat5a, Scel, Itga3, Pkd2
organ morphogenesis	GO:0009887	0.000115817	12	3.38485	744	Apoe, Tgfb2, Sema3c, Foxc1, Nab1, Tgm1, Klf4, Aldh1a1, Klf5, Vegfb, Ntrk2, Stat5a
system development	GO:0048731	0.00011693	21	9.01261	1981	Krt19, Apoe, Tgfb2, Sema3c, Adrb2, Glis2, Foxc1, Nab1, Tgm1, Klf4, Phgdh, Wnt7b, Aldh1a1, Ostm1, Klf5, Vegfb, Ntrk2, Stat5a, Scel, Itga3, Pkd2
blood vessel development	GO:0001568	0.000139327	7	1.14193	251	Apoe, Tgfb2, Sema3c, Foxc1, Klf5, Vegfb, Ntrk2
vasculature development	GO:0001944	0.00015739	7	1.16468	256	Apoe, Tgfb2, Sema3c, Foxc1, Klf5, Vegfb, Ntrk2
regulation of biological quality	GO:0065008	0.000208787	14	4.75426	1045	F2rl1, Apoe, Tgfb2, Adrb2, Foxc1, Nab1, Klf4, Scin, Serpina6, Aldh1a1, Stat5a, Zmat3, Pkd2, Prnp
organ development	GO:0048513	0.000284094	18	7.47942	1644	Krt19, Apoe, Tgfb2, Sema3c, Adrb2, Foxc1, Nab1, Tgm1, Klf4, Wnt7b, Aldh1a1, Ostm1, Klf5, Vegfb, Ntrk2, Stat5a, Scel, Pkd2
positive regulation of cellular process	GO:0048522	0.000296531	14	4.91804	1081	Nupr1, Lpar1, Apoe, Rras2, Tgfb2, Adrb2, Glis2, Foxc1, Klf4, Wnt7b, Bok, Aldh1a1, Klf5, Stat5a
epidermis development	GO:0008544	0.000297786	5	0.586889	129	Tgfb2, Nab1, Tgm1, Klf4, Scel
multicellular organismal development	GO:0007275	0.000329083	23	11.1827	2458	Krt19, Apoe, 5133400G04Rik, Odz4, Tgfb2, Sema3c, Adrb2, Glis2, Foxc1, Nab1, Tgm1, Klf4, Phgdh, Wnt7b, Aldh1a1, Ostm1, Klf5, Vegfb, Ntrk2, Stat5a, Scel, Itga3, Pkd2
ectoderm development	GO:0007398	0.000393045	5	0.623285	137	Tgfb2, Nab1, Tgm1, Klf4, Scel
anatomical structure morphogenesis	GO:0009653	0.000504545	14	5.18191	1139	Apoe, Odz4, Tgfb2, Sema3c, Foxc1, Nab1, Tgm1, Klf4, Wnt7b, Aldh1a1, Klf5, Vegfb, Ntrk2, Stat5a
tissue development	GO:0009888	0.000663114	10	2.95719	650	Tgfb2, Sema3c, Adrb2, Foxc1, Nab1, Tgm1, Klf4, Aldh1a1, Stat5a, Scel
heterocycle catabolic process	GO:0046700	0.000787881	3	0.181981	40	Uroc1, Prodh2, Dpyd
regulation of blood vessel size	GO:0050880	0.0009746	3	0.19563	43	Apoe, Adrb2, Foxc1
vascular process in circulatory system	GO:0003018	0.0009746	3	0.19563	43	Apoe, Adrb2, Foxc1
regulation of tube size	GO:0035150	0.0009746	3	0.19563	43	Apoe, Adrb2, Foxc1
positive regulation of biological process	GO:0048518	0.00105377	14	5.58227	1227	Nupr1, Lpar1, Apoe, Rras2, Tgfb2, Adrb2, Glis2, Foxc1, Klf4, Wnt7b, Bok, Aldh1a1, Klf5, Stat5a
response to dietary excess	GO:0002021	0.00130647	2	0.0545943	12	Apoe, Adrb2
tissue morphogenesis	GO:0048729	0.00154007	6	1.25112	275	Tgfb2, Sema3c, Foxc1, Klf4, Aldh1a1, Stat5a
positive regulation of developmental process	GO:0051094	0.0015779	7	1.71517	377	Nupr1, Tgfb2, Adrb2, Wnt7b, Bok, Aldh1a1, Stat5a
artery development	GO:0060840	0.0017908	2	0.0636934	14	Apoe, Foxc1
artery morphogenesis	GO:0048844	0.0017908	2	0.0636934	14	Apoe, Foxc1
peptide cross-linking	GO:0018149	0.0017908	2	0.0636934	14	Tgm1, Dcn
epidermal cell differentiation	GO:0009913	0.00199295	3	0.250224	55	Tgfb2, Tgm1, Klf4
regulation of growth	GO:0040008	0.0020502	5	0.900807	198	Apoe, Adrb2, Foxc1, Stat5a, Zmat3
ossification	GO:0001503	0.00209645	4	0.541394	119	Adrb2, Foxc1, Nab1, Wnt7b
response to oxidative stress	GO:0006979	0.00209896	3	0.254774	56	Apoe, Nqo1, Prnp
regulation of developmental process	GO:0050793	0.00217076	11	4.06728	894	Nupr1, Tgfb2, Adrb2, Foxc1, Nab1, Klf4, Wnt7b, Bok, Aldh1a1, Stat5a, Prnp
embryonic placenta development	GO:0001892	0.00232136	3	0.263873	58	Krt19, Wnt7b, Pkd2
amine metabolic process	GO:0009308	0.002509	6	1.37851	303	Uroc1, Prodh2, Tgfb2, Foxc1, Phgdh, Dcn
regulation of epidermis development	GO:0045682	0.0026529	2	0.077342	17	Tgfb2, Nab1
heterocycle metabolic process	GO:0046483	0.00272171	6	1.40125	308	Uroc1, Prodh2, Adrb2, Dpyd, Pkd2, Pipox
positive regulation of apoptosis	GO:0043065	0.00275722	5	0.9645	212	Nupr1, Tgfb2, Bok, Aldh1a1, Stat5a
positive regulation of programmed cell death	GO:0043068	0.00287102	5	0.973599	214	Nupr1, Tgfb2, Bok, Aldh1a1, Stat5a
bone development	GO:0060348	0.00288916	4	0.591439	130	Adrb2, Foxc1, Nab1, Wnt7b
positive regulation of cell death	GO:0010942	0.00292917	5	0.978148	215	Nupr1, Tgfb2, Bok, Aldh1a1, Stat5a
vasodilation	GO:0042311	0.00297578	2	0.0818915	18	Apoe, Adrb2
cellular nitrogen compound metabolic process	GO:0034641	0.00310876	5	0.991797	218	Uroc1, Prodh2, Tgfb2, Dpyd, Phgdh
T cell homeostasis	GO:0043029	0.00331613	2	0.086441	19	Tgfb2, Stat5a
regulation of steroid metabolic process	GO:0019218	0.00331613	2	0.086441	19	Apoe, Stat5a
amine biosynthetic process	GO:0009309	0.00365047	3	0.309368	68	Prodh2, Tgfb2, Phgdh
nitrogen compound biosynthetic process	GO:0044271	0.00367407	4	0.632384	139	Prodh2, Tgfb2, Dpyd, Phgdh
cell projection organization	GO:0030030	0.00371074	6	1.49225	328	Lpar1, Apoe, Tgfb2, Phgdh, Klf5, Itgb4
nitrogen compound catabolic process	GO:0044270	0.00396163	3	0.318467	70	Uroc1, Prodh2, Dpyd
homeostatic process	GO:0042592	0.00400382	8	2.57503	566	Apoe, Tgfb2, Adrb2, Nab1, Klf4, Stat5a, Pkd2, Prnp
carboxylic acid catabolic process	GO:0046395	0.00412309	3	0.323016	71	Acot7, Uroc1, Prodh2
cell projection assembly	GO:0030031	0.00412309	3	0.323016	71	Lpar1, Klf5, Itgb4
organic acid catabolic process	GO:0016054	0.00412309	3	0.323016	71	Acot7, Uroc1, Prodh2
epidermis morphogenesis	GO:0048730	0.00444048	2	0.10009	22	Tgfb2, Klf4
regulation of multicellular organism growth	GO:0040014	0.00463129	3	0.336665	74	Apoe, Adrb2, Stat5a
negative regulation of biological process	GO:0048519	0.00467385	12	5.15916	1134	Nupr1, Tgfb2, Adrb2, Glis2, Foxc1, Nab1, Klf4, Scin, Stat5a, Zmat3, Pkd2, Prnp
growth	GO:0040007	0.00467753	6	1.56504	344	Apoe, Tgfb2, Adrb2, Foxc1, Stat5a, Zmat3
positive regulation of cell cycle	GO:0045787	0.00484917	2	0.104639	23	Tgfb2, Stat5a
induction of apoptosis	GO:0006917	0.00552971	4	0.709726	156	Nupr1, Tgfb2, Bok, Stat5a
induction of programmed cell death	GO:0012502	0.00552971	4	0.709726	156	Nupr1, Tgfb2, Bok, Stat5a
regulation of apoptosis	GO:0042981	0.00567724	7	2.16103	475	Nupr1, Tgfb2, Foxc1, Bok, Aldh1a1, Stat5a, Prnp
positive regulation of cellular biosynthetic process	GO:0031328	0.00574152	7	2.16558	476	Apoe, Adrb2, Glis2, Foxc1, Klf4, Klf5, Stat5a
positive regulation of biosynthetic process	GO:0009891	0.00587173	7	2.17467	478	Apoe, Adrb2, Glis2, Foxc1, Klf4, Klf5, Stat5a
eye development	GO:0001654	0.00591169	4	0.723375	159	Foxc1, Klf4, Aldh1a1, Ntrk2
apoptosis	GO:0006915	0.00591956	9	3.353	737	Nupr1, Lgals7, Tgfb2, Foxc1, Bok, Aldh1a1, Stat5a, Zmat3, Prnp
placenta development	GO:0001890	0.00616608	3	0.373061	82	Krt19, Wnt7b, Pkd2
regulation of programmed cell death	GO:0043067	0.00620697	7	2.19742	483	Nupr1, Tgfb2, Foxc1, Bok, Aldh1a1, Stat5a, Prnp
regulation of cell death	GO:0010941	0.0064149	7	2.21107	486	Nupr1, Tgfb2, Foxc1, Bok, Aldh1a1, Stat5a, Prnp
programmed cell death	GO:0012501	0.00650697	9	3.40305	748	Nupr1, Lgals7, Tgfb2, Foxc1, Bok, Aldh1a1, Stat5a, Zmat3, Prnp
cell development	GO:0048468	0.00725835	9	3.46219	761	Apoe, Tgfb2, Sema3c, Foxc1, Nab1, Klf4, Phgdh, Ntrk2, Itga3
oxidation reduction	GO:0055114	0.00782607	8	2.8844	634	Bdh1, Prodh2, Rdh12, Nqo1, Dpyd, Phgdh, Aldh1a1, Pipox
cell death	GO:0008219	0.00840728	9	3.54408	779	Nupr1, Lgals7, Tgfb2, Foxc1, Bok, Aldh1a1, Stat5a, Zmat3, Prnp
nervous system development	GO:0007399	0.00847497	9	3.54863	780	Apoe, Tgfb2, Sema3c, Glis2, Foxc1, Nab1, Phgdh, Ntrk2, Itga3
embryonic development	GO:0009790	0.00856443	8	2.9299	644	Krt19, Odz4, Foxc1, Phgdh, Wnt7b, Aldh1a1, Scel, Pkd2
death	GO:0016265	0.00903164	9	3.58503	788	Nupr1, Lgals7, Tgfb2, Foxc1, Bok, Aldh1a1, Stat5a, Zmat3, Prnp
optic cup morphogenesis involved in camera-type eye development	GO:0002072	0.00905828	1	0.00909906	2	Aldh1a1
development of secondary male sexual characteristics	GO:0046544	0.00905828	1	0.00909906	2	Stat5a
cholesterol esterification	GO:0034435	0.00905828	1	0.00909906	2	Apoe
steroid esterification	GO:0034433	0.00905828	1	0.00909906	2	Apoe
UMP biosynthetic process	GO:0006222	0.00905828	1	0.00909906	2	Dpyd
low-density lipoprotein particle remodeling	GO:0034374	0.00905828	1	0.00909906	2	Apoe
UMP metabolic process	GO:0046049	0.00905828	1	0.00909906	2	Dpyd
sterol esterification	GO:0034434	0.00905828	1	0.00909906	2	Apoe
triglyceride-rich lipoprotein particle remodeling	GO:0034370	0.00905828	1	0.00909906	2	Apoe
pyrimidine ribonucleoside monophosphate metabolic process	GO:0009173	0.00905828	1	0.00909906	2	Dpyd
regulation of cholesterol esterification	GO:0010872	0.00905828	1	0.00909906	2	Apoe
proline catabolic process	GO:0006562	0.00905828	1	0.00909906	2	Prodh2
pyrimidine ribonucleoside monophosphate biosynthetic process	GO:0009174	0.00905828	1	0.00909906	2	Dpyd
lymphocyte homeostasis	GO:0002260	0.00925969	2	0.145585	32	Tgfb2, Stat5a
JAK-STAT cascade	GO:0007259	0.00925969	2	0.145585	32	Stat5a, Pkd2
skeletal system development	GO:0001501	0.00965316	5	1.30116	286	Tgfb2, Adrb2, Foxc1, Nab1, Wnt7b
neural crest cell development	GO:0014032	0.00982834	2	0.150134	33	Sema3c, Foxc1
neural crest cell differentiation	GO:0014033	0.00982834	2	0.150134	33	Sema3c, Foxc1
