# Supplementary material for: Network Analysis of a Pkd1-Mouse Model of Autosomal Dominant Polycystic Kidney Disease Identifies HNF4α as a Disease Modifier
Source: PLoS Genet. 2012 Nov 29;8(11):e1003053. doi: 10.1371/journal.pgen.1003053 (PMC3510057; doi:10.1371/journal.pgen.1003053)
Supplement: Table S3 — Genes in ME2 module. (XLS) [file pgen.1003053.s004.xls]

## Sheet: Sheet1
Table S3. Genes in ME2 module.
0610005K03Rik
0610009B22Rik
0610009F02Rik
0610010K06Rik
0610041G09Rik
1110001C20Rik
1110054N06Rik
1110058L19Rik
1300013J15Rik
1500005A01Rik
1500031L02Rik
1600029D21Rik
1700016C15Rik
1700034H14Rik
1700094C09Rik
1700113I22Rik
1810010N17Rik
1810054O13Rik
2010001O09Rik
2010004A03Rik
2010005A06Rik
2200002K05Rik
2210020M01Rik
2210021J22Rik
2300002D11Rik
2310022B05Rik
2310057H16Rik
2500002L14Rik
2610001E17Rik
2610002J02Rik
2610034B18Rik
2610510H01Rik
2610528H13Rik
2810003C17Rik
2810410M20Rik
2900073G15Rik
3010026O09Rik
3110007F17Rik
4832406C22
4930449E07Rik
4930572J05Rik
4933417E01Rik
4933426M11Rik
5133400G04Rik
5430407P10Rik
5730402C02Rik
5730453H04Rik
5730593F17Rik
6030411F23Rik
6330530A05Rik
6430571L13Rik
6530404N21Rik
9130213B05Rik
9230106L14Rik
9330129D05Rik
9530014D17Rik
9630044O09Rik
9830002I17Rik
A030007D23Rik
A630002K24
A930017E24Rik
A930018M24Rik
AA407659
Abcf3
Acas2
Acate3
Acsl5
Acsm3
Acta2
Actg2
Actn1
Adam12
Adam19
Adcy1
Add1
Add3
Adk
Adssl1
Aftph
Aggf1
Agrn
Agtrl1
Agxt2l1
Ahnak
AI642036
AI646023
AI662250
AI838661
AI842788
AK129341
Akap12
Aldh18a1
Aldh1a1
Aldh2
Ankrd1
Ankrd38
Anks3
Anxa2
Anxa3
Anxa5
Aox3
Ap2b1
Apoe
App
Arhgef3
Arl10b
Artn
Atf3
Atp1b3
Atp4a
Atp5c1
Atp5h
Atp6v1a1
Atp6v1c2
Atp6v1e1
Atp6v1g3
AV249152
Avpr1a
AW146242
AW456874
B230104P22Rik
B230339H12Rik
Bag2
Bat5
BC003324
BC004636
BC004728
BC011487
BC022224
BC025446
BC027342
BC031901
BC035537
BC043118
BC046404
BC051244
BC065120
BC085271
Bcas1
Bcl10
Bcl2l13
Bcs1l
Bdh
Bex4
Biklk
Blvrb
Bmf
Bok
Brp17
Bst1
C130099A20Rik
C1qtnf3
C8b
Cab39l
Calca
Capn1
Capn2
Car15
Car9
Carhsp1
Ccl4
Ccl7
Ccnc
Ccnd1
Ccng1
Ccrn4l
Ccs
Cd151
Cdca4
Cdh22
Cdh3
Cdk2
Cdk5rap3
Cdkal1
Cdkl2
Cdkn1a
Centg3
Chga
Chn2
Chrnb1
Chst2
Chst9
Cib2
Cited2
Cldn12
Cldn15
Cldn7
Clec3a
Cnn2
Cntn1
Col12a1
Col14a1
Col3a1
Col6a1
Col6a2
Copeb
Copz2
Corin
Cox6a2
Cpeb3
Cpz
Crtap
Cryab
Csf1
Csf3r
Cst3
Cstb
Ctf1
Ctnna1
Ctxn
Cxcl13
Cxcl4
Cyb561
Cyld
D11Ertd497e
D11Ertd736e
D130058I21Rik
D19Bwg1357e
D1Bwg1363e
D2Bwg0891e
D4Ertd22e
D5Ertd593e
D6Wsu176e
Dapk1
Dapk2
Dbt
Dcxr
Defb1
Defb42
Dhrs6
Dmkn
Dnajc10
Dph2
Dpm2
Dpp4
Dpyd
Dscr1l1
Dstn
E130201N16Rik
Ebpl
Edg7
Ednrb
EG241041
Egr2
Eif1a
Eif2b4
Eif4enif1
Eltd1
Emcn
Enpp1
Entpd2
Epb4.1l3
Epha2
Ephb1
Extl2
F2rl1
F2rl3
Fah
Farp1
Fgfr3
Fh1
Fhl1
Figf
Fis1
Flna
Flot2
Flt1
Foxc1
Fpgs
Fras1
Frrs1
Fstl1
Fxyd2
Gadd45b
Galnt2
Gas2l1
Gcgr
Gcnt1
Gdf10
Ghr
Glis2
Gm1012
Gm1673
Gm561
Gm691
Gna14
Gnl3
Golph2
Gp38
Gpr153
Gprc5a
Grap
Grsf1
Grtp1
Gsta4
Gstm2
Gsto2
Gyltl1b
H2-Ke6
H2-T23
Hdlbp
Heph
Hhex
Hist2h2aa1
Hmga1
Hmgcl
Hn1
Hn1l
Hnrpm
Hoxb2
Hoxd8
Hp1bp3
Hsd11b2
Hsd3b7
Hspg2
Ian6
Icam2
Idh3g
Ier3ip1
Ifit3
Ifrg15
Ift172
Igf1
Igfbp4
Igfbp5
Il13ra1
Il17rc
Il17re
Il18r1
Il28ra
Il7
Ildr1
Ilk
Immp2l
Iqsec2
Irf6
Isyna1
Itga1
Itga3
Itgb4
Itpr3
Iyd
Jam4
Junb
Jund1
Kcne4
Kctd10
Kctd12
Kl
Kng1
Kremen
Krt1-17
Krt1-19
Krt2-8
Lamb3
Lamc1
Lamc2
Lamc3
Lasp1
Lbr
Lcn2
Ldhd
Lgals1
Lgals3
Lgals7
Lig3
Lims2
Lman1
LOC233038
LOC233899
LOC240899
LOC241593
LOC269941
LOC381633
LOC382105
LOC629605
Lrpb7
Lrrk1
Lrrn3
Lum
Ly6c
Lynx1
Lyrm5
Maff
Mapk1
Mapk13
Mapre2
Mat2b
Mbc2
Mboat2
Mef2c
Mettl2
Mid1ip1
Mif4gd
Mlf1
Mlycd
Mmp9
Mmrn2
Mpst
Msh6
Msi2h
Mtap6
Muc1
Myadm
Myh9
Mylc2b
Nab1
Nbl1
Nbr1
Ndrg2
Ndst1
Necap1
Neu1
Neurl
Ngfr
Ngfrap1
Nicn1
Nkd2
Nme5
Nob1
Nola1
Nos3
Notch3
Npy6r
Nqo1
Nr1h4
Nsg2
Nt5c
Nts
Nuak1
Nupl1
Nupr1
Odz4
Oit1
Olfm1
Olfml2b
Olfml3
Ostm1
Pafah1b3
Palm
Palmd
Panx1
Parva
Pask
Pcdh17
Pcdhb7
Pcolce2
Pctk1
Pcx
Pcyt2
Pde4dip
Pde8a
Pdlim1
Pex11a
Pex5
Pex6
Pfkp
Phgdh
Phlda3
Pipox
Pitx2
Pkd2
Pknox2
Plcg2
Plekhf1
Plp2
Plvap
Pold3
Pon2
Ppargc1b
Ppgb
Ppl
Ppp1r14a
Ppp1r1a
Ppp2ca
Ppp2cb
Ppp2r5a
Ppp4r1
Prkcq
Prkcsh
Prkwnk1
Prnp
Proc
Prodh2
Prpf3
Psca
Psip1
Ptgs1
Ptk7
Ptp4a2
Ptpla
Ptpns1
Ptprd
Pvrl2
Rab3d
Rabggta
Rap1gap
Rapgef5
Rdh12
Reep1
Rgs16
Rgs4
Rgs6
Rhbdf1
Rhot1
Ripk4
Rnf167
Rragb
Rragc
Rras2
Rspo3
Rtn4rl1
Rtp1
Ryk
S100a11
S100a6
Sat2
Sav1
Scel
Scin
Scotin
Sdc1
Sema3c
Sema4g
Serinc2
Serpina6
Serpinf2
Sfxn4
Sh3gl2
Slc12a1
Slc14a2
Slc16a2
Slc17a8
Slc1a4
Slc22a13
Slc25a24
Slc26a4
Slc2a3
Slc38a3
Slc38a5
Slc39a6
Slc4a9
Slc6a4
Slit2
Smpdl3b
Snn
Soat1
Socs3
Socs6
Sorcs2
Spag6
Spn
Spp1
Sprr2f
Sprr2g
Srpx2
Stard5
Stim1
Syap1
Syn2
Syne1
Sytl2
T2bp
Tacstd2
Tagln
Taz
Tbxa2r
Tceal5
Tek
Tesk1
Tff2
Tgfb1i1
Tgm1
Thbs2
Thra
Timp1
Tinagl
Tjp2
Tlr2
Tmbim1
Tmem143
Tmem4
Tmem43
Tmpo
Tmsb10
Tnfaip1
Tnfrsf12a
Tomm7
Tor2a
Tpd52
Tpk1
Tpm1
Tpm2
Trim29
Trp53bp1
Tst
Tusc4
Txndc1
Uchl1
Ugt3a1
Upk3b
Uvrag1
Vamp5
Vamp8
Vat1
Vcam1
Vcl
Vegfb
Vkorc1
Vldlr
Wbp5
Wdr1
Wdr77
Wfdc15
Wig1
Wnt10a
Wnt5b
Wnt7b
Xlkd1
Xpc
Xrcc2
Zadh1
Zbtb8
Zfp185
Zfp398
Zfpm2
Zhx1
Zw10
Zyx
