# Supplementary material for: Network Analysis of a Pkd1-Mouse Model of Autosomal Dominant Polycystic Kidney Disease Identifies HNF4α as a Disease Modifier
Source: PLoS Genet. 2012 Nov 29;8(11):e1003053. doi: 10.1371/journal.pgen.1003053 (PMC3510057; doi:10.1371/journal.pgen.1003053)
Supplement: Table S4 — Gene Ontology Biological Processes classification of genes in ME2 cluster. (XLS) [file pgen.1003053.s005.xls]

## Sheet: Sheet1
Table S4. Gene Ontology Biological Processes classification of genes in ME2 cluster.
GO-Term	GO-Term id	P-value	# Genes (observed)	# Genes (expected)	# Genes (total)	List of observed genes
system development	GO:0048731	7.86722e-10	113	64.5904	1981	Spn, Bik, Lgals1, Calca, App, Ephb1, Mettl8, Vegfb, Ptk7, Sprr2g, Pkd2, Mmp9, Grsf1, Glis2, Ppl, Ndrg2, Fgfr3, Figf, Csf1, Slit2, Cd276, Hspg2, Nos3, Hoxd8, Vamp5, Wnt7b, Maff, Car9, Uchl1, Plcg2, Slc26a4, Agrn, Scel, Col3a1, Enpp1, Ndst1, Capn2, Artn, Apoe, Igfbp5, Corin, Tagln, Ilk, Pdpn, Aldh1a1, Socs3, Flt1, Timp1, Thra, Mapk1, Sdc1, Egr2, Wnt10a, Heph, Ryk, Nab1, Krt8, Ednrb, Tnfrsf12a, Hoxb…
anatomical structure development	GO:0048856	3.43343e-09	116	68.6334	2105	Spn, Bik, Lgals1, Calca, App, Ephb1, Mettl8, Vegfb, Ptk7, Sprr2g, Pkd2, Mmp9, Grsf1, Glis2, Ppl, Ndrg2, Fgfr3, Figf, Csf1, Slit2, Cd276, Hspg2, Odz4, Nos3, Hoxd8, Vamp5, Wnt7b, Maff, Car9, Uchl1, Plcg2, Slc26a4, Agrn, Scel, Col3a1, Enpp1, Ndst1, Capn2, Artn, Apoe, Igfbp5, Corin, Tagln, Ilk, Pdpn, Aldh1a1, Socs3, Flt1, Timp1, Thra, Mapk1, Sdc1, Egr2, Wnt10a, Heph, Ryk, Nab1, Krt8, Ednrb, Tnfrsf12a…
organ development	GO:0048513	6.69395e-09	96	53.6025	1644	Spn, Bik, Lgals1, Calca, App, Ephb1, Mettl8, Vegfb, Ptk7, Sprr2g, Pkd2, Grsf1, Ppl, Fgfr3, Figf, Csf1, Slit2, Cd276, Hspg2, Nos3, Hoxd8, Vamp5, Wnt7b, Maff, Car9, Plcg2, Slc26a4, Agrn, Scel, Col3a1, Enpp1, Ndst1, Capn2, Apoe, Tagln, Ilk, Pdpn, Aldh1a1, Socs3, Flt1, Timp1, Thra, Mapk1, Sdc1, Egr2, Wnt10a, Heph, Ryk, Nab1, Krt8, Ednrb, Tnfrsf12a, Hoxb2, Add1, Ccnd1, Epha2, Ngfr, Aggf1, Hhex, Cryab,…
biological adhesion	GO:0022610	7.87455e-09	47	18.9109	580	Lamb3, Spn, Cdh3, Lgals1, Lamc1, Calca, App, Ptk7, Lamc2, Csf1, Itga1, Cntn1, Hspg2, Col12a1, Pcdh17, Wnt7b, Zyx, Igsf5, Pdpn, Thra, Col6a2, Lamc3, Col14a1, Tnfrsf12a, Itga3, Itgb4, Cited2, Lyve1, Adam12, Tek, Pcdhb7, Ctnna1, Myh9, Spp1, Flot2, Parva, Col6a1, Pcdh1, Thbs2, Vcl, Pvrl2, Sirpa, Vcam1, Icam2, Csf3r, Cdh22, Ccdc80
cell adhesion	GO:0007155	7.87455e-09	47	18.9109	580	Lamb3, Spn, Cdh3, Lgals1, Lamc1, Calca, App, Ptk7, Lamc2, Csf1, Itga1, Cntn1, Hspg2, Col12a1, Pcdh17, Wnt7b, Zyx, Igsf5, Pdpn, Thra, Col6a2, Lamc3, Col14a1, Tnfrsf12a, Itga3, Itgb4, Cited2, Lyve1, Adam12, Tek, Pcdhb7, Ctnna1, Myh9, Spp1, Flot2, Parva, Col6a1, Pcdh1, Thbs2, Vcl, Pvrl2, Sirpa, Vcam1, Icam2, Csf3r, Cdh22, Ccdc80
tissue development	GO:0009888	1.4106e-08	50	21.1932	650	Lgals1, Calca, App, Mettl8, Ptk7, Sprr2g, Grsf1, Ppl, Fgfr3, Csf1, Cd276, Hspg2, Vamp5, Maff, Car9, Agrn, Scel, Enpp1, Capn2, Ilk, Aldh1a1, Thra, Sdc1, Nab1, Ednrb, Hoxb2, Ccnd1, Epha2, Ngfr, Cited2, Igf1, Foxc1, Irf6, Myh9, Spp1, Krt17, Ift172, Sprr2f, Junb, Mef2c, Tgm1, Fras1, Pitx2, Zfpm2, Tgfb1i1, Wdr77, Sema3c, Bcl10, Ppp2ca, Tpm1
developmental process	GO:0032502	1.94137e-08	144	94.1305	2887	Lamb3, Spn, Bik, Lgals1, Calca, App, Ephb1, Mettl8, Vegfb, Pex11a, Ptk7, Sprr2g, Pkd2, Mmp9, Dapk2, Grsf1, Plekhf1, Nme5, Glis2, Ppl, Ndrg2, Fgfr3, Bok, Figf, Csf1, Prr15, Slit2, Olfm1, Cd276, Hspg2, Odz4, Nos3, Hoxd8, Vamp5, Wnt7b, Maff, Car9, Uchl1, Plcg2, Slc26a4, Agrn, Scel, Col3a1, Enpp1, Ndst1, Capn2, Artn, Apoe, 5133400G04Rik, Igfbp5, Corin, Tagln, Ngfrap1, Bcl2l13, Ilk, Pdpn, Aldh1a1, Gad…
cellular developmental process	GO:0048869	5.3979e-08	92	52.7548	1618	Lamb3, Spn, Lgals1, Calca, App, Ephb1, Mettl8, Vegfb, Pex11a, Ptk7, Sprr2g, Nme5, Glis2, Ppl, Ndrg2, Fgfr3, Figf, Csf1, Slit2, Cd276, Hspg2, Vamp5, Wnt7b, Maff, Uchl1, Plcg2, Agrn, Enpp1, Capn2, Artn, Apoe, 5133400G04Rik, Igfbp5, Corin, Ilk, Pdpn, Gadd45b, Socs3, Flt1, Msi2, Timp1, Mapk1, Sdc1, Egr2, Heph, Ryk, Nab1, Krt8, Ednrb, Tnfrsf12a, Add1, Ccnd1, Epha2, Ngfr, Dmkn, Aggf1, Sema4g, Hhex, Not…
cell differentiation	GO:0030154	9.31047e-08	88	50.2442	1541	Lamb3, Spn, Lgals1, Calca, App, Ephb1, Mettl8, Vegfb, Pex11a, Ptk7, Sprr2g, Nme5, Glis2, Ppl, Ndrg2, Fgfr3, Figf, Csf1, Slit2, Cd276, Hspg2, Vamp5, Wnt7b, Maff, Uchl1, Plcg2, Agrn, Enpp1, Capn2, Artn, Apoe, 5133400G04Rik, Igfbp5, Corin, Gadd45b, Socs3, Flt1, Msi2, Timp1, Mapk1, Sdc1, Egr2, Heph, Ryk, Nab1, Krt8, Ednrb, Tnfrsf12a, Add1, Ccnd1, Epha2, Ngfr, Dmkn, Aggf1, Sema4g, Hhex, Notch3, Itga3,…
anatomical structure morphogenesis	GO:0009653	1.62602e-07	70	37.137	1139	App, Ephb1, Vegfb, Ptk7, Grsf1, Fgfr3, Figf, Csf1, Slit2, Hspg2, Odz4, Nos3, Hoxd8, Wnt7b, Maff, Car9, Uchl1, Slc26a4, Ndst1, Capn2, Artn, Apoe, Ilk, Pdpn, Aldh1a1, Socs3, Flt1, Thra, Mapk1, Egr2, Wnt10a, Ryk, Nab1, Krt8, Tnfrsf12a, Hoxb2, Add1, Ccnd1, Epha2, Ngfr, Aggf1, Hhex, Cited2, Igf1, Tek, Foxc1, Ctnna1, Myh9, Anxa2, Krt17, Ift172, Palm, Junb, Mef2c, Tgm1, Fras1, Zmiz1, Pitx2, Palmd, Zfpm2…
multicellular organismal development	GO:0007275	2.85804e-07	123	80.143	2458	Spn, Bik, Lgals1, Calca, App, Ephb1, Mettl8, Vegfb, Ptk7, Sprr2g, Pkd2, Mmp9, Grsf1, Nme5, Glis2, Ppl, Ndrg2, Fgfr3, Figf, Csf1, Prr15, Slit2, Olfm1, Cd276, Hspg2, Odz4, Nos3, Hoxd8, Vamp5, Wnt7b, Maff, Car9, Uchl1, Plcg2, Slc26a4, Agrn, Scel, Col3a1, Enpp1, Ndst1, Capn2, Artn, Apoe, 5133400G04Rik, Igfbp5, Corin, Tagln, Ilk, Pdpn, Aldh1a1, Gadd45b, Socs3, Flt1, Timp1, Thra, Mapk1, Sdc1, Egr2, Wnt…
regulation of developmental process	GO:0050793	1.81473e-06	56	29.1488	894	Spn, Bik, Calca, Mmp9, Dapk2, Plekhf1, Nme5, Fgfr3, Bok, Csf1, Cd276, Nos3, Wnt7b, Maff, Plcg2, Agrn, Enpp1, Ngfrap1, Bcl2l13, Pdpn, Aldh1a1, Socs3, Proc, Mapk1, Egr2, Bmf, Nab1, Tnfrsf12a, Ccnd1, Ngfr, Hhex, Notch3, Prnp, Nupr1, Cited2, Igf1, Tek, Foxc1, Ctnna1, Myh9, Spp1, Xrcc2, Krt17, Shisa5, Dapk1, Palm, Junb, Ppp2cb, Palmd, Tgfb1i1, Wdr77, Cdkn1a, Bcl10, Jund, Msh6, Il7
organ morphogenesis	GO:0009887	2.11619e-06	49	24.2581	744	Ephb1, Vegfb, Ptk7, Grsf1, Fgfr3, Figf, Csf1, Hspg2, Nos3, Hoxd8, Car9, Slc26a4, Ndst1, Apoe, Ilk, Aldh1a1, Flt1, Thra, Mapk1, Wnt10a, Ryk, Nab1, Tnfrsf12a, Hoxb2, Ccnd1, Epha2, Ngfr, Aggf1, Hhex, Cited2, Igf1, Tek, Foxc1, Anxa2, Krt17, Ift172, Junb, Mef2c, Tgm1, Fras1, Zmiz1, Pitx2, Zfpm2, Tgfb1i1, Wdr77, Sema3c, Bcl10, Wnt5b, Tpm1
heterocycle metabolic process	GO:0046483	3.13382e-06	27	10.0423	308	Prodh2, Calca, Atp6v1e1, Pkd2, Nme5, Frrs1, Dpyd, Atp6v1c2, Atp1b3, Adk, Atp6v1a, Entpd2, Atp4a, Mapk1, Adssl1, Tpk1, Fpgs, Flad1, Pipox, Ghr, Palm, Ldhd, Pde8a, Atp5c1, Adcy1, Aldh18a1, Atp5h
vasculature development	GO:0001944	1.12972e-05	23	8.34687	256	Vegfb, Figf, Nos3, Col3a1, Apoe, Pdpn, Socs3, Flt1, Mapk1, Tnfrsf12a, Epha2, Aggf1, Hhex, Cited2, Tek, Foxc1, Anxa2, Junb, Mef2c, Zmiz1, Pitx2, Zfpm2, Sema3c
embryonic placenta development	GO:0001892	1.58041e-05	10	1.89109	58	Pkd2, Wnt7b, Socs3, Mapk1, Krt8, Cited2, Junb, Krt19, Vcam1, Rspo3
positive regulation of biological process	GO:0048518	1.80718e-05	67	40.0063	1227	Spn, Bik, Sytl2, Calca, App, Mmp9, Dapk2, Plekhf1, Glis2, Fgfr3, Bok, Figf, Csf1, Il34, Cdk2, Cd276, Lpar3, Nos3, Wnt7b, Plcg2, Agrn, Vkorc1, Artn, Apoe, Ngfrap1, Ilk, Tlr2, Pdpn, Aldh1a1, Socs3, Mapk1, Egr2, Tnfrsf12a, Tbxa2r, Ngfr, Hhex, Nupr1, Cited2, Igf1, Foxc1, Panx1, Ctnna1, Spp1, Xrcc2, Krt17, Shisa5, Prkcq, Dapk1, Ghr, Rras2, Pex5, Junb, Mef2c, Zmiz1, Pitx2, Sirpa, Zfpm2, C8b, Wdr77, Cdk…
blood vessel development	GO:0001568	2.56691e-05	22	8.18384	251	Vegfb, Figf, Nos3, Col3a1, Apoe, Socs3, Flt1, Mapk1, Tnfrsf12a, Epha2, Aggf1, Hhex, Cited2, Tek, Foxc1, Anxa2, Junb, Mef2c, Zmiz1, Pitx2, Zfpm2, Sema3c
ossification	GO:0001503	3.26911e-05	14	3.87999	119	Calca, Csf1, Cd276, Hspg2, Wnt7b, Enpp1, Igfbp5, Thra, Egr2, Nab1, Foxc1, Spp1, Mef2c, Jund
tissue remodeling	GO:0048771	3.82326e-05	12	2.96705	91	Calca, Csf1, Cd276, Nos3, Wnt7b, Enpp1, Egr2, Foxc1, Mef2c, Sema3c, Jund, Il7
positive regulation of developmental process	GO:0051094	4.52404e-05	28	12.2921	377	Spn, Bik, Calca, Mmp9, Dapk2, Plekhf1, Fgfr3, Bok, Csf1, Cd276, Nos3, Wnt7b, Ngfrap1, Aldh1a1, Socs3, Tnfrsf12a, Ngfr, Nupr1, Xrcc2, Krt17, Shisa5, Dapk1, Junb, Cdkn1a, Bcl10, Jund, Msh6, Il7
blood vessel morphogenesis	GO:0048514	4.85112e-05	19	6.74922	207	Vegfb, Figf, Nos3, Apoe, Flt1, Tnfrsf12a, Epha2, Aggf1, Hhex, Cited2, Tek, Foxc1, Anxa2, Junb, Mef2c, Zmiz1, Pitx2, Zfpm2, Sema3c
regulation of blood vessel size	GO:0050880	6.38926e-05	8	1.40201	43	Calca, Nos3, Apoe, Nts, Tbxa2r, Kng1, Foxc1, Acta2
vascular process in circulatory system	GO:0003018	6.38926e-05	8	1.40201	43	Calca, Nos3, Apoe, Nts, Tbxa2r, Kng1, Foxc1, Acta2
regulation of tube size	GO:0035150	6.38926e-05	8	1.40201	43	Calca, Nos3, Apoe, Nts, Tbxa2r, Kng1, Foxc1, Acta2
regulation of biological quality	GO:0065008	8.3814e-05	57	34.0722	1045	Tmsb10, Sytl2, Serpina6, Calca, App, Pkd2, Plekhf1, Ddo, Csf1, Chrnb1, F2rl3, F2rl1, Nos3, Scin, Fh1, Slc26a4, Agrn, Zmat3, Apoe, H2-Ke6, Igfbp5, Nts, Avpr1a, Pdpn, Aldh1a1, Socs6, Entpd2, Atp4a, Timp1, Proc, Egr2, Igfbp4, Heph, Nab1, Ednrb, Hsd3b7, Add1, Tbxa2r, Prnp, Igf1, Oit1, Kng1, Foxc1, Myh9, Anxa2, Ptgs1, Acta2, Krt17, Palm, Dnajc10, Palmd, Syn2, Dstn, Anxa5, Tmx1, Il7, Tpm1
bone development	GO:0060348	8.7216e-05	14	4.23864	130	Calca, Csf1, Cd276, Hspg2, Wnt7b, Enpp1, Igfbp5, Thra, Egr2, Nab1, Foxc1, Spp1, Mef2c, Jund
tissue morphogenesis	GO:0048729	0.000101159	22	8.96636	275	Ptk7, Grsf1, Fgfr3, Csf1, Car9, Ilk, Aldh1a1, Hoxb2, Ccnd1, Epha2, Ngfr, Igf1, Foxc1, Krt17, Ift172, Fras1, Pitx2, Tgfb1i1, Wdr77, Sema3c, Bcl10, Tpm1
blood circulation	GO:0008015	0.000145788	13	3.91259	120	Calca, Nos3, Apoe, Nts, Avpr1a, Thra, Ednrb, Tbxa2r, Kng1, Foxc1, Ptgs1, Acta2, Tpm1
circulatory system process	GO:0003013	0.000145788	13	3.91259	120	Calca, Nos3, Apoe, Nts, Avpr1a, Thra, Ednrb, Tbxa2r, Kng1, Foxc1, Ptgs1, Acta2, Tpm1
chordate embryonic development	GO:0043009	0.00017548	28	13.3028	408	Ptk7, Pkd2, Hspg2, Wnt7b, Maff, Ndst1, Capn2, Socs3, Mapk1, Krt8, Hoxb2, Add1, Epha2, Cited2, Foxc1, Myh9, Xrcc2, Ift172, Junb, Zmiz1, Phgdh, Pitx2, Zfpm2, Krt19, Vcam1, Bcl10, Rspo3, Tpm1
nucleobase, nucleoside and nucleotide metabolic process	GO:0055086	0.000196716	22	9.39023	288	Calca, Atp6v1e1, Pkd2, Nme5, Dpyd, Nt5c, Atp6v1c2, Atp1b3, Dcxr, Adk, Atp6v1a, Entpd2, Atp4a, Mapk1, Adssl1, Flad1, Palm, Ldhd, Pde8a, Atp5c1, Adcy1, Atp5h
embryonic development ending in birth or egg hatching	GO:0009792	0.000198164	28	13.4006	411	Ptk7, Pkd2, Hspg2, Wnt7b, Maff, Ndst1, Capn2, Socs3, Mapk1, Krt8, Hoxb2, Add1, Epha2, Cited2, Foxc1, Myh9, Xrcc2, Ift172, Junb, Zmiz1, Phgdh, Pitx2, Zfpm2, Krt19, Vcam1, Bcl10, Rspo3, Tpm1
embryonic placenta morphogenesis	GO:0060669	0.000200394	4	0.326049	10	Wnt7b, Socs3, Vcam1, Rspo3
positive regulation of cellular process	GO:0048522	0.000205186	57	35.246	1081	Spn, Bik, Calca, App, Mmp9, Dapk2, Plekhf1, Glis2, Fgfr3, Bok, Figf, Csf1, Il34, Cdk2, Cd276, Lpar3, Wnt7b, Agrn, Apoe, Ngfrap1, Ilk, Tlr2, Pdpn, Aldh1a1, Socs3, Egr2, Tnfrsf12a, Ngfr, Hhex, Nupr1, Cited2, Igf1, Foxc1, Panx1, Ctnna1, Spp1, Xrcc2, Krt17, Shisa5, Prkcq, Dapk1, Ghr, Rras2, Junb, Mef2c, Zmiz1, Pitx2, Sirpa, Zfpm2, Wdr77, Cdkn1a, Dstn, Bcl10, Jund, Msh6, Ccdc80, Il7
purine nucleotide metabolic process	GO:0006163	0.000210271	17	6.32536	194	Calca, Atp6v1e1, Pkd2, Nme5, Atp6v1c2, Atp1b3, Adk, Atp6v1a, Entpd2, Atp4a, Adssl1, Palm, Ldhd, Pde8a, Atp5c1, Adcy1, Atp5h
nucleotide metabolic process	GO:0009117	0.000236415	21	8.86855	272	Calca, Atp6v1e1, Pkd2, Nme5, Dpyd, Nt5c, Atp6v1c2, Atp1b3, Dcxr, Adk, Atp6v1a, Entpd2, Atp4a, Adssl1, Flad1, Palm, Ldhd, Pde8a, Atp5c1, Adcy1, Atp5h
nucleoside phosphate metabolic process	GO:0006753	0.000236415	21	8.86855	272	Calca, Atp6v1e1, Pkd2, Nme5, Dpyd, Nt5c, Atp6v1c2, Atp1b3, Dcxr, Adk, Atp6v1a, Entpd2, Atp4a, Adssl1, Flad1, Palm, Ldhd, Pde8a, Atp5c1, Adcy1, Atp5h
in utero embryonic development	GO:0001701	0.000255547	20	8.28166	254	Pkd2, Wnt7b, Maff, Capn2, Socs3, Mapk1, Krt8, Add1, Cited2, Foxc1, Myh9, Xrcc2, Junb, Zmiz1, Pitx2, Zfpm2, Krt19, Vcam1, Rspo3, Tpm1
localization of cell	GO:0051674	0.00027461	27	12.9768	398	Spag6, App, Ephb1, Csf1, Itga1, Slit2, Artn, Tlr2, Pdpn, Flt1, Egr2, Ednrb, Tnfrsf12a, Ngfr, Itga3, Tek, Foxc1, Myh9, Rras2, Pex5, Vcl, Pitx2, Sirpa, Dstn, Sema3c, Neurl1a, Csf3r
cell motion	GO:0006928	0.00027461	27	12.9768	398	Spag6, App, Ephb1, Csf1, Itga1, Slit2, Artn, Tlr2, Pdpn, Flt1, Egr2, Ednrb, Tnfrsf12a, Ngfr, Itga3, Tek, Foxc1, Myh9, Rras2, Pex5, Vcl, Pitx2, Sirpa, Dstn, Sema3c, Neurl1a, Csf3r
placenta development	GO:0001890	0.000322539	10	2.67361	82	Pkd2, Wnt7b, Socs3, Mapk1, Krt8, Cited2, Junb, Krt19, Vcam1, Rspo3
purine nucleoside triphosphate biosynthetic process	GO:0009145	0.000356248	10	2.70621	83	Atp6v1e1, Nme5, Atp6v1c2, Atp1b3, Adk, Atp6v1a, Atp4a, Ldhd, Atp5c1, Atp5h
nucleoside triphosphate biosynthetic process	GO:0009142	0.000392842	10	2.73882	84	Atp6v1e1, Nme5, Atp6v1c2, Atp1b3, Adk, Atp6v1a, Atp4a, Ldhd, Atp5c1, Atp5h
skeletal system development	GO:0001501	0.00046366	21	9.32502	286	Calca, Mmp9, Csf1, Cd276, Hspg2, Hoxd8, Wnt7b, Enpp1, Ndst1, Igfbp5, Thra, Egr2, Ryk, Nab1, Hoxb2, Epha2, Lgals3, Foxc1, Spp1, Mef2c, Jund
regulation of multicellular organismal process	GO:0051239	0.000470227	39	22.2366	682	Spn, Sytl2, Calca, App, Csf1, Cd276, Nos3, Wnt7b, Maff, Agrn, Enpp1, Vkorc1, Apoe, Tlr2, Thra, Proc, Egr2, Nab1, Tnfrsf12a, Ccnd1, Tbxa2r, Ngfr, Hhex, Notch3, Igf1, Tek, Panx1, Ctnna1, Anxa2, Xrcc2, Krt17, Prkcq, Ghr, Pex5, Wdr77, Jund, Anxa5, Il7, Tpm1
regulation of programmed cell death	GO:0043067	0.000570039	30	15.7482	483	Spn, Bik, Mmp9, Dapk2, Plekhf1, Nme5, Fgfr3, Bok, Plcg2, Ngfrap1, Bcl2l13, Aldh1a1, Proc, Bmf, Ngfr, Prnp, Nupr1, Cited2, Igf1, Foxc1, Ctnna1, Spp1, Xrcc2, Shisa5, Dapk1, Ppp2cb, Cdkn1a, Bcl10, Msh6, Il7
regulation of ossification	GO:0030278	0.000580829	7	1.46722	45	Calca, Csf1, Cd276, Wnt7b, Enpp1, Egr2, Jund
cell-cell adhesion	GO:0016337	0.000587955	14	5.08637	156	Cdh3, Lgals1, Wnt7b, Igsf5, Pdpn, Thra, Cited2, Tek, Myh9, Pcdh1, Pvrl2, Vcam1, Icam2, Cdh22
morphogenesis of an epithelium	GO:0002009	0.000591885	17	6.91225	212	Ptk7, Grsf1, Fgfr3, Csf1, Car9, Ilk, Aldh1a1, Hoxb2, Ccnd1, Igf1, Krt17, Ift172, Fras1, Tgfb1i1, Wdr77, Sema3c, Bcl10
epithelium development	GO:0060429	0.000591885	17	6.91225	212	Ptk7, Grsf1, Fgfr3, Csf1, Car9, Ilk, Aldh1a1, Hoxb2, Ccnd1, Igf1, Krt17, Ift172, Fras1, Tgfb1i1, Wdr77, Sema3c, Bcl10
regulation of cell death	GO:0010941	0.000630558	30	15.846	486	Spn, Bik, Mmp9, Dapk2, Plekhf1, Nme5, Fgfr3, Bok, Plcg2, Ngfrap1, Bcl2l13, Aldh1a1, Proc, Bmf, Ngfr, Prnp, Nupr1, Cited2, Igf1, Foxc1, Ctnna1, Spp1, Xrcc2, Shisa5, Dapk1, Ppp2cb, Cdkn1a, Bcl10, Msh6, Il7
skeletal muscle tissue development	GO:0007519	0.000684179	10	2.93445	90	Lgals1, Calca, App, Mettl8, Vamp5, Agrn, Capn2, Sdc1, Myh9, Pitx2
labyrinthine layer development	GO:0060711	0.00071976	6	1.10857	34	Wnt7b, Socs3, Mapk1, Junb, Vcam1, Rspo3
skeletal muscle organ development	GO:0060538	0.000746928	10	2.96705	91	Lgals1, Calca, App, Mettl8, Vamp5, Agrn, Capn2, Sdc1, Myh9, Pitx2
bone remodeling	GO:0046849	0.000777157	8	1.9889	61	Calca, Csf1, Cd276, Wnt7b, Enpp1, Egr2, Jund, Il7
purine nucleoside triphosphate metabolic process	GO:0009144	0.00081415	10	2.99966	92	Atp6v1e1, Nme5, Atp6v1c2, Atp1b3, Adk, Atp6v1a, Atp4a, Ldhd, Atp5c1, Atp5h
regulation of apoptosis	GO:0042981	0.000918523	29	15.4874	475	Spn, Bik, Mmp9, Dapk2, Plekhf1, Nme5, Fgfr3, Bok, Ngfrap1, Bcl2l13, Aldh1a1, Proc, Bmf, Ngfr, Prnp, Nupr1, Cited2, Igf1, Foxc1, Ctnna1, Spp1, Xrcc2, Shisa5, Dapk1, Ppp2cb, Cdkn1a, Bcl10, Msh6, Il7
ribonucleotide metabolic process	GO:0009259	0.000990523	11	3.61915	111	Atp6v1e1, Nme5, Dpyd, Atp6v1c2, Atp1b3, Atp6v1a, Entpd2, Atp4a, Ldhd, Atp5c1, Atp5h
transmembrane transport	GO:0055085	0.00103335	15	5.99931	184	Slc2a3, Atp6v1e1, Pkd2, Atp6v1c2, Slc38a3, Plcg2, Zmat3, Nupl1, Pdpn, Atp6v1a, 1700034H14Rik, Slc47a1, Atp5c1, Slc17a8, Atp5h
positive regulation of odontogenesis	GO:0042482	0.00106091	2	0.0652099	2	Csf1, Ngfr
positive regulation of odontogenesis of dentine-containing tooth	GO:0042488	0.00106091	2	0.0652099	2	Csf1, Ngfr
transmembrane receptor protein tyrosine kinase signaling pathway	GO:0007169	0.00109177	15	6.03192	185	App, Ephb1, Ptk7, Fgfr3, Figf, Agrn, Ndst1, Socs3, Flt1, Epha2, Ngfr, Hhex, Igf1, Foxc1, Ghr
regulation of bone remodeling	GO:0046850	0.00111164	7	1.63025	50	Calca, Csf1, Cd276, Wnt7b, Enpp1, Egr2, Jund
nucleoside triphosphate metabolic process	GO:0009141	0.0011347	10	3.13008	96	Atp6v1e1, Nme5, Atp6v1c2, Atp1b3, Adk, Atp6v1a, Atp4a, Ldhd, Atp5c1, Atp5h
hydrogen transport	GO:0006818	0.00125296	7	1.66285	51	Atp6v1e1, Atp6v1c2, Atp6v1g3, Atp6v1a, Atp4a, Atp5c1, Atp5h
proton transport	GO:0015992	0.00125296	7	1.66285	51	Atp6v1e1, Atp6v1c2, Atp6v1g3, Atp6v1a, Atp4a, Atp5c1, Atp5h
nucleotide biosynthetic process	GO:0009165	0.00131941	16	6.78183	208	Calca, Atp6v1e1, Nme5, Dpyd, Atp6v1c2, Atp1b3, Adk, Atp6v1a, Atp4a, Adssl1, Flad1, Palm, Ldhd, Atp5c1, Adcy1, Atp5h
purine ribonucleoside triphosphate biosynthetic process	GO:0009206	0.00137048	9	2.67361	82	Atp6v1e1, Nme5, Atp6v1c2, Atp1b3, Atp6v1a, Atp4a, Ldhd, Atp5c1, Atp5h
ribonucleoside triphosphate biosynthetic process	GO:0009201	0.00137048	9	2.67361	82	Atp6v1e1, Nme5, Atp6v1c2, Atp1b3, Atp6v1a, Atp4a, Ldhd, Atp5c1, Atp5h
purine nucleotide biosynthetic process	GO:0006164	0.00144235	14	5.57545	171	Calca, Atp6v1e1, Nme5, Atp6v1c2, Atp1b3, Adk, Atp6v1a, Atp4a, Adssl1, Palm, Ldhd, Atp5c1, Adcy1, Atp5h
programmed cell death	GO:0012501	0.00144279	40	24.3885	748	Spn, Bik, App, Mmp9, Dapk2, Plekhf1, Nme5, Fgfr3, Bok, Fis1, Phlda3, Plcg2, Zmat3, Lgals7, Bag2, Ngfrap1, Bcl2l13, Aldh1a1, Gadd45b, Proc, Bmf, Krt8, Tnfrsf12a, Ngfr, Prnp, Nupr1, Cited2, Igf1, Foxc1, Ctnna1, Spp1, Xrcc2, Shisa5, Dapk1, Mef2c, Ppp2cb, Cdkn1a, Bcl10, Msh6, Il7
vascular endothelial growth factor receptor signaling pathway	GO:0048010	0.00148587	4	0.521679	16	Figf, Flt1, Hhex, Foxc1
labyrinthine layer morphogenesis	GO:0060713	0.00148587	4	0.521679	16	Wnt7b, Socs3, Vcam1, Rspo3
regulation of coagulation	GO:0050818	0.00148587	4	0.521679	16	Vkorc1, Proc, Anxa2, Anxa5
ribonucleotide biosynthetic process	GO:0009260	0.00155162	10	3.26049	100	Atp6v1e1, Nme5, Dpyd, Atp6v1c2, Atp1b3, Atp6v1a, Atp4a, Ldhd, Atp5c1, Atp5h
cell death	GO:0008219	0.00169785	41	25.3993	779	Spn, Bik, App, Mmp9, Dapk2, Plekhf1, Nme5, Fgfr3, Bok, Fis1, Phlda3, Plcg2, Zmat3, Lgals7, Bag2, Ngfrap1, Bcl2l13, Aldh1a1, Gadd45b, Proc, Bmf, Krt8, Tnfrsf12a, Ngfr, Prnp, Nupr1, Cited2, Igf1, Foxc1, Ctnna1, Spp1, Xrcc2, Shisa5, Dapk1, Mef2c, Ppp2cb, C8b, Cdkn1a, Bcl10, Msh6, Il7
energy coupled proton transport, against electrochemical gradient	GO:0015988	0.00170651	3	0.26084	8	Atp6v1e1, Atp6v1g3, Atp4a
negative regulation of coagulation	GO:0050819	0.00170651	3	0.26084	8	Proc, Anxa2, Anxa5
ATP hydrolysis coupled proton transport	GO:0015991	0.00170651	3	0.26084	8	Atp6v1e1, Atp6v1g3, Atp4a
positive regulation of programmed cell death	GO:0043068	0.00177095	16	6.97746	214	Spn, Bik, Mmp9, Dapk2, Plekhf1, Fgfr3, Bok, Ngfrap1, Aldh1a1, Ngfr, Nupr1, Shisa5, Dapk1, Cdkn1a, Bcl10, Msh6
positive regulation of cell death	GO:0010942	0.00185753	16	7.01006	215	Spn, Bik, Mmp9, Dapk2, Plekhf1, Fgfr3, Bok, Ngfrap1, Aldh1a1, Ngfr, Nupr1, Shisa5, Dapk1, Cdkn1a, Bcl10, Msh6
regulation of epidermis development	GO:0045682	0.00189332	4	0.554284	17	Maff, Nab1, Ngfr, Krt17
keratinization	GO:0031424	0.00190524	5	0.912939	28	Sprr2g, Ppl, Krt17, Sprr2f, Tgm1
epidermal cell differentiation	GO:0009913	0.00196401	7	1.79327	55	Sprr2g, Ppl, Maff, Irf6, Krt17, Sprr2f, Tgm1
regulation of tissue remodeling	GO:0034103	0.00196401	7	1.79327	55	Calca, Csf1, Cd276, Wnt7b, Enpp1, Egr2, Jund
cell development	GO:0048468	0.00197468	40	24.8124	761	Lgals1, Calca, App, Ephb1, Nme5, Fgfr3, Slit2, Uchl1, Agrn, Capn2, Artn, Apoe, Corin, Msi2, Timp1, Sdc1, Egr2, Ryk, Nab1, Krt8, Ednrb, Tnfrsf12a, Epha2, Ngfr, Notch3, Itga3, Igf1, Foxc1, Irf6, Ctnna1, Myh9, Xrcc2, Pex5, Phgdh, Pvrl2, Rtn4rl1, Sema3c, Neurl1a, Jund, Ctf1
apoptosis	GO:0006915	0.00199039	39	24.0298	737	Spn, Bik, App, Mmp9, Dapk2, Plekhf1, Nme5, Fgfr3, Bok, Fis1, Phlda3, Zmat3, Lgals7, Bag2, Ngfrap1, Bcl2l13, Aldh1a1, Gadd45b, Proc, Bmf, Krt8, Tnfrsf12a, Ngfr, Prnp, Nupr1, Cited2, Igf1, Foxc1, Ctnna1, Spp1, Xrcc2, Shisa5, Dapk1, Mef2c, Ppp2cb, Cdkn1a, Bcl10, Msh6, Il7
purine ribonucleoside triphosphate metabolic process	GO:0009205	0.00207985	9	2.83663	87	Atp6v1e1, Nme5, Atp6v1c2, Atp1b3, Atp6v1a, Atp4a, Ldhd, Atp5c1, Atp5h
death	GO:0016265	0.00209609	41	25.6927	788	Spn, Bik, App, Mmp9, Dapk2, Plekhf1, Nme5, Fgfr3, Bok, Fis1, Phlda3, Plcg2, Zmat3, Lgals7, Bag2, Ngfrap1, Bcl2l13, Aldh1a1, Gadd45b, Proc, Bmf, Krt8, Tnfrsf12a, Ngfr, Prnp, Nupr1, Cited2, Igf1, Foxc1, Ctnna1, Spp1, Xrcc2, Shisa5, Dapk1, Mef2c, Ppp2cb, C8b, Cdkn1a, Bcl10, Msh6, Il7
coagulation	GO:0050817	0.0021152	8	2.31495	71	F2rl3, F2rl1, Vkorc1, Entpd2, Proc, Kng1, Anxa2, Anxa5
embryonic development	GO:0009790	0.00216685	35	20.9976	644	Ptk7, Pkd2, Grsf1, Hspg2, Odz4, Wnt7b, Maff, Scel, Ndst1, Capn2, Aldh1a1, Socs3, Mapk1, Krt8, Hoxb2, Add1, Epha2, Hhex, Cited2, Foxc1, Myh9, Xrcc2, Tnfaip1, Ift172, Junb, Zmiz1, Phgdh, Pitx2, Zfpm2, Tgfb1i1, Krt19, Vcam1, Bcl10, Rspo3, Tpm1
purine ribonucleotide metabolic process	GO:0009150	0.0022391	10	3.42352	105	Atp6v1e1, Nme5, Atp6v1c2, Atp1b3, Atp6v1a, Entpd2, Atp4a, Ldhd, Atp5c1, Atp5h
ribonucleoside triphosphate metabolic process	GO:0009199	0.00225161	9	2.86924	88	Atp6v1e1, Nme5, Atp6v1c2, Atp1b3, Atp6v1a, Atp4a, Ldhd, Atp5c1, Atp5h
anatomical structure formation involved in morphogenesis	GO:0048646	0.00233158	22	11.3139	347	Vegfb, Ptk7, Figf, Nos3, Capn2, Aldh1a1, Flt1, Egr2, Tnfrsf12a, Epha2, Aggf1, Hhex, Cited2, Tek, Foxc1, Myh9, Anxa2, Ift172, Junb, Pitx2, Bcl10, Neurl1a
Wnt receptor signaling pathway	GO:0016055	0.00236765	12	4.6299	142	Cpz, Wnt7b, Nkd2, Sdc1, Wnt10a, Ccnd1, Hhex, Kremen1, Pitx2, Tgfb1i1, Rspo3, Wnt5b
blood vessel remodeling	GO:0001974	0.002372	4	0.586889	18	Nos3, Foxc1, Mef2c, Sema3c
extracellular structure organization	GO:0043062	0.00251036	12	4.66251	143	Calca, App, Mmp9, Hspg2, Wnt7b, Agrn, Col3a1, Lgals3, Foxc1, Anxa2, Olfml2b, Ccdc80
ATP biosynthetic process	GO:0006754	0.00252566	8	2.38016	73	Atp6v1e1, Atp6v1c2, Atp1b3, Atp6v1a, Atp4a, Ldhd, Atp5c1, Atp5h
skeletal muscle fiber development	GO:0048741	0.00267654	7	1.89109	58	Lgals1, Calca, App, Agrn, Capn2, Sdc1, Myh9
striated muscle tissue development	GO:0014706	0.00281683	12	4.72772	145	Lgals1, Calca, App, Mettl8, Hspg2, Vamp5, Agrn, Capn2, Sdc1, Myh9, Pitx2, Zfpm2
locomotion	GO:0040011	0.00299617	24	13.0094	399	Spag6, Ccl7, Csf1, Itga1, Slit2, Ccl4, Artn, Tlr2, Pdpn, Flt1, Pf4, Ednrb, Tnfrsf12a, Itga3, Tek, Foxc1, Rras2, Pex5, Vcl, Cxcl13, Pitx2, Sema3c, Neurl1a, Csf3r
nervous system development	GO:0007399	0.00305648	40	25.4319	780	App, Ephb1, Ptk7, Glis2, Ndrg2, Fgfr3, Slit2, Hspg2, Uchl1, Agrn, Ndst1, Artn, Apoe, Corin, Egr2, Ryk, Nab1, Ednrb, Tnfrsf12a, Hoxb2, Epha2, Ngfr, Sema4g, Hhex, Notch3, Itga3, Cited2, Igf1, Foxc1, Ctnna1, Xrcc2, Ift172, Pex5, Mef2c, Phgdh, Pitx2, Rtn4rl1, Sema3c, Bcl10, Ctf1
threonine metabolic process	GO:0006566	0.00307938	2	0.0978148	3	Thnsl2, Phgdh
muscle fiber development	GO:0048747	0.00325173	7	1.9563	60	Lgals1, Calca, App, Agrn, Capn2, Sdc1, Myh9
localization	GO:0051179	0.0032795	110	86.4357	2651	Wnk1, Tmsb10, Stim1, Slc39a6, Vamp8, Sytl2, Flna, Spag6, Slc12a1, Serpina6, App, Ephb1, Kcne4, Slc2a3, Atp6v1e1, Pkd2, Ccs, Plekhf1, Tmco3, Frrs1, Aftph, Csf1, Atp6v1c2, Itga1, Chrnb1, Slc38a3, Slit2, Cdk2, Hspg2, Stard5, Akap12, Nos3, Vamp5, Syne1, Car9, Uchl1, Plcg2, Slc26a4, Zmat3, Atp6v1g3, Sfxn4, Hdlbp, Rab3d, Artn, Apoe, Itpr3, Atp1b3, Zw10, Eif4enif1, Slc16a2, Nkd2, Nupl1, Slc25a24, Tlr2, …
epidermis development	GO:0008544	0.00330499	11	4.20604	129	Sprr2g, Ppl, Maff, Scel, Nab1, Ngfr, Irf6, Krt17, Sprr2f, Tgm1, Fras1
cell differentiation involved in embryonic placenta development	GO:0060706	0.00348262	3	0.326049	10	Socs3, Krt8, Krt19
extracellular matrix organization	GO:0030198	0.0037931	9	3.09747	95	App, Mmp9, Hspg2, Col3a1, Lgals3, Foxc1, Anxa2, Olfml2b, Ccdc80
ATP metabolic process	GO:0046034	0.0038259	8	2.54319	78	Atp6v1e1, Atp6v1c2, Atp1b3, Atp6v1a, Atp4a, Ldhd, Atp5c1, Atp5h
response to wounding	GO:0009611	0.00393412	21	11.0857	340	Serpinf2, Spn, Calca, Ccl7, F2rl3, Cd276, F2rl1, Chst2, Ccl4, Ndst1, Apoe, Tlr2, Entpd2, Proc, Nupr1, Kng1, Anxa2, Cxcl13, C8b, Rtn4rl1, Anxa5
purine ribonucleotide biosynthetic process	GO:0009152	0.00406808	9	3.13008	96	Atp6v1e1, Nme5, Atp6v1c2, Atp1b3, Atp6v1a, Atp4a, Ldhd, Atp5c1, Atp5h
positive regulation of apoptosis	GO:0043065	0.0041008	15	6.91225	212	Spn, Bik, Mmp9, Dapk2, Plekhf1, Fgfr3, Bok, Ngfrap1, Aldh1a1, Ngfr, Nupr1, Shisa5, Dapk1, Bcl10, Msh6
homeostasis of number of cells within a tissue	GO:0048873	0.00429556	4	0.684704	21	Csf1, Fh1, Add1, Il7
muscle tissue development	GO:0060537	0.00459376	12	5.02116	154	Lgals1, Calca, App, Mettl8, Hspg2, Vamp5, Agrn, Capn2, Sdc1, Myh9, Pitx2, Zfpm2
ATP synthesis coupled proton transport	GO:0015986	0.00459499	5	1.10857	34	Atp6v1e1, Atp6v1c2, Atp6v1a, Atp5c1, Atp5h
energy coupled proton transport, down electrochemical gradient	GO:0015985	0.00459499	5	1.10857	34	Atp6v1e1, Atp6v1c2, Atp6v1a, Atp5c1, Atp5h
cranial nerve morphogenesis	GO:0021602	0.00467338	3	0.358654	11	Ephb1, Egr2, Hoxb2
muscle organ development	GO:0007517	0.00480344	14	6.35797	195	Lgals1, Calca, App, Mettl8, Hspg2, Vamp5, Agrn, Capn2, Tagln, Sdc1, Cryab, Myh9, Pitx2, Zfpm2
keratinocyte differentiation	GO:0030216	0.00496149	6	1.59764	49	Sprr2g, Ppl, Irf6, Krt17, Sprr2f, Tgm1
induction of programmed cell death	GO:0012502	0.00508999	12	5.08637	156	Spn, Bik, Dapk2, Plekhf1, Bok, Ngfrap1, Ngfr, Nupr1, Shisa5, Dapk1, Bcl10, Msh6
induction of apoptosis	GO:0006917	0.00508999	12	5.08637	156	Spn, Bik, Dapk2, Plekhf1, Bok, Ngfrap1, Ngfr, Nupr1, Shisa5, Dapk1, Bcl10, Msh6
ectoderm development	GO:0007398	0.00522038	11	4.46688	137	Sprr2g, Ppl, Maff, Scel, Nab1, Ngfr, Irf6, Krt17, Sprr2f, Tgm1, Fras1
regulation of growth	GO:0040008	0.00548847	14	6.45578	198	App, Csf1, Agrn, Zmat3, Apoe, Igfbp5, Socs3, Socs6, Igfbp4, Foxc1, Krt17, Ghr, Pex5, Il7
response to external stimulus	GO:0009605	0.00592752	30	18.3892	564	Serpinf2, Spn, Calca, Pkd2, Ccl7, Itga1, Slit2, F2rl3, Cd276, F2rl1, Chst2, Ccl4, Ndst1, Artn, Apoe, Tlr2, Entpd2, Proc, Pf4, Ngfr, Nupr1, Kng1, Tek, Anxa2, Cxcl13, C8b, Rtn4rl1, Neurl1a, Anxa5, Csf3r
positive regulation of osteoblast differentiation	GO:0045669	0.00608142	3	0.391259	12	Cd276, Wnt7b, Jund
synaptic growth at neuromuscular junction	GO:0051124	0.00609209	2	0.13042	4	App, Agrn
cranial nerve structural organization	GO:0021604	0.00609209	2	0.13042	4	Egr2, Hoxb2
taurine metabolic process	GO:0019530	0.00609209	2	0.13042	4	Ghr, Phgdh
rhombomere 3 development	GO:0021569	0.00609209	2	0.13042	4	Egr2, Hoxb2
facial nerve development	GO:0021561	0.00609209	2	0.13042	4	Egr2, Hoxb2
facial nerve morphogenesis	GO:0021610	0.00609209	2	0.13042	4	Egr2, Hoxb2
inositol biosynthetic process	GO:0006021	0.00609209	2	0.13042	4	Plcg2, Isyna1
facial nerve structural organization	GO:0021612	0.00609209	2	0.13042	4	Egr2, Hoxb2
blood coagulation	GO:0007596	0.00653639	7	2.21714	68	F2rl3, F2rl1, Entpd2, Proc, Kng1, Anxa2, Anxa5
ion transmembrane transport	GO:0034220	0.00664543	5	1.20638	37	Atp6v1e1, Atp6v1c2, Atp6v1a, Atp5c1, Atp5h
regulation of blood pressure	GO:0008217	0.00665634	6	1.69546	52	Calca, Avpr1a, Ednrb, Ptgs1, Acta2, Tpm1
cation transport	GO:0006812	0.00673167	27	16.2047	497	Stim1, Slc39a6, Slc12a1, Kcne4, Atp6v1e1, Pkd2, Ccs, Tmco3, Atp6v1c2, Slc38a3, Cdk2, Nos3, Plcg2, Atp6v1g3, Sfxn4, Itpr3, Atp1b3, Atp6v1a, Atp4a, Heph, Kctd12, Tnfaip1, Fxyd2, Atp5c1, Slc17a8, Kctd10, Atp5h
nerve development	GO:0021675	0.00706069	4	0.782519	24	Ephb1, Egr2, Hoxb2, Ngfr
hemostasis	GO:0007599	0.00707563	7	2.24974	69	F2rl3, F2rl1, Entpd2, Proc, Kng1, Anxa2, Anxa5
monovalent inorganic cation transport	GO:0015672	0.00769305	18	9.55325	293	Slc12a1, Kcne4, Atp6v1e1, Atp6v1c2, Slc38a3, Cdk2, Nos3, Atp6v1g3, Atp1b3, Atp6v1a, Atp4a, Kctd12, Tnfaip1, Fxyd2, Atp5c1, Slc17a8, Kctd10, Atp5h
sulfate transport	GO:0008272	0.00771606	3	0.423864	13	Slc26a4, Mpst, Tst
regulation of body fluid levels	GO:0050878	0.00792162	8	2.86924	88	Sytl2, F2rl3, F2rl1, Entpd2, Proc, Kng1, Anxa2, Anxa5
positive regulation of multicellular organismal process	GO:0051240	0.00864122	10	4.14083	127	Sytl2, Calca, Csf1, Cd276, Vkorc1, Tlr2, Tbxa2r, Krt17, Pex5, Tpm1
cell morphogenesis	GO:0000902	0.00893578	20	11.1835	343	App, Ephb1, Ptk7, Slit2, Uchl1, Artn, Apoe, Ilk, Pdpn, Egr2, Ryk, Krt8, Tnfrsf12a, Add1, Ngfr, Ctnna1, Myh9, Palm, Palmd, Rtn4rl1
positive regulation of cell adhesion	GO:0045785	0.00926296	5	1.3042	40	Calca, Csf1, Cited2, Spp1, Ccdc80
heterocycle catabolic process	GO:0046700	0.00926296	5	1.3042	40	Prodh2, Frrs1, Dpyd, Entpd2, Pde8a
response to oxidative stress	GO:0006979	0.00952217	6	1.82588	56	Nme5, Apoe, Nqo1, Prnp, Ptgs1, Ppp2cb
artery morphogenesis	GO:0048844	0.00958494	3	0.456469	14	Apoe, Foxc1, Zmiz1
artery development	GO:0060840	0.00958494	3	0.456469	14	Apoe, Foxc1, Zmiz1
negative regulation of developmental process	GO:0051093	0.00962825	22	12.7811	392	Calca, Nme5, Plcg2, Enpp1, Proc, Mapk1, Ccnd1, Ngfr, Hhex, Notch3, Prnp, Cited2, Igf1, Foxc1, Ctnna1, Spp1, Xrcc2, Dapk1, Ppp2cb, Tgfb1i1, Cdkn1a, Il7
phosphate metabolic process	GO:0006796	0.00963575	44	30.616	939	Wnk1, App, Tesk1, Ephb1, Ptk7, Atp6v1e1, Mapk13, Dapk2, Fgfr3, Csf1, Atp6v1c2, Ripk4, Il34, Cdk2, Lpar3, Ppp1r14a, Cdkl2, Ilk, Atp6v1a, Gadd45b, Socs3, Flt1, Mapk1, Ptpdc1, Ryk, Ccnd1, Epha2, Pask, Tek, Ptp4a2, Nuak1, Prkcq, Dapk1, Pctk1, Ghr, Lrrk1, Vldlr, Cdkn1a, Bcl10, Ppp2ca, Ptpla, Atp5c1, Ptprd, Atp5h
phosphorus metabolic process	GO:0006793	0.00963575	44	30.616	939	Wnk1, App, Tesk1, Ephb1, Ptk7, Atp6v1e1, Mapk13, Dapk2, Fgfr3, Csf1, Atp6v1c2, Ripk4, Il34, Cdk2, Lpar3, Ppp1r14a, Cdkl2, Ilk, Atp6v1a, Gadd45b, Socs3, Flt1, Mapk1, Ptpdc1, Ryk, Ccnd1, Epha2, Pask, Tek, Ptp4a2, Nuak1, Prkcq, Dapk1, Pctk1, Ghr, Lrrk1, Vldlr, Cdkn1a, Bcl10, Ppp2ca, Ptpla, Atp5c1, Ptprd, Atp5h
phosphorylation	GO:0016310	0.00972819	39	26.4426	811	Wnk1, App, Tesk1, Ephb1, Ptk7, Atp6v1e1, Mapk13, Dapk2, Fgfr3, Csf1, Atp6v1c2, Ripk4, Il34, Cdk2, Lpar3, Ppp1r14a, Cdkl2, Ilk, Atp6v1a, Gadd45b, Socs3, Flt1, Mapk1, Ryk, Ccnd1, Epha2, Pask, Tek, Nuak1, Prkcq, Dapk1, Pctk1, Ghr, Lrrk1, Vldlr, Cdkn1a, Bcl10, Atp5c1, Atp5h
membrane protein ectodomain proteolysis	GO:0006509	0.00993126	2	0.163025	5	Adam19, Prkcq
regulation of odontogenesis of dentine-containing tooth	GO:0042487	0.00993126	2	0.163025	5	Csf1, Ngfr
negative regulation of blood coagulation	GO:0030195	0.00993126	2	0.163025	5	Proc, Anxa2
anatomical structure arrangement	GO:0048532	0.00993126	2	0.163025	5	Egr2, Hoxb2
decidualization	GO:0046697	0.00993126	2	0.163025	5	Cited2, Junb
lymph vessel development	GO:0001945	0.00993126	2	0.163025	5	Pdpn, Foxc1
membrane protein proteolysis	GO:0033619	0.00993126	2	0.163025	5	Adam19, Prkcq
