# Supplementary material for: Network Analysis of a Pkd1-Mouse Model of Autosomal Dominant Polycystic Kidney Disease Identifies HNF4α as a Disease Modifier
Source: PLoS Genet. 2012 Nov 29;8(11):e1003053. doi: 10.1371/journal.pgen.1003053 (PMC3510057; doi:10.1371/journal.pgen.1003053)
Supplement: Table S5 — Genes in Turquoise module. (XLS) [file pgen.1003053.s006.xls]

## Sheet: TurquoiseModule.txt
Table S5. Genes in Turquoise module.
0610010K14Rik
0610012D14Rik
0610012H03Rik
0610027O18Rik
0610037D15Rik
0910001L09Rik
1100001I22Rik
1110001J03Rik
1110008J03Rik
1110017O22Rik
1110020P15Rik
1190007F08Rik
1200003C05Rik
1200015F23Rik
1500004A08Rik
1500012F01Rik
1500031H04Rik
1810003N24Rik
1810008K03Rik
1810008O21Rik
1810046J19Rik
1810059A23Rik
2010005O13Rik
2010315L10Rik
2210008I11Rik
2210023G05Rik
2210417D09Rik
2310003L22Rik
2310005E10Rik
2310005N03Rik
2310016A09Rik
2310016K04Rik
2310042G06Rik
2310043K02Rik
2400003C14Rik
2400010G15Rik
2410008K03Rik
2410014A08Rik
2610018L09Rik
2610031L17Rik
2610204L23Rik
2610318I01Rik
2610528J11Rik
2700063G02Rik
2900070E19Rik
3010033P07Rik
3110043J09Rik
3632413B07Rik
4631426J05Rik
4631427C17Rik
4833420G17Rik
4833439L19Rik
4930432B04Rik
4930509O22
4933424A10Rik
4933434I06Rik
6330403K07Rik
6430598A04Rik
6530401D17Rik
6530404N21Rik
8430408G22Rik
8430423A01Rik
9130404D14Rik
9230117N10Rik
9530058B02Rik
9630015D15Rik
A2bp1
A630005A06Rik
A730017C20Rik
Abca3
Abcf2
Abhd3
Abhd5
Abtb1
Acad9
Acat2
Acot7
Acvr2b
Acy1
Adra2a
Aes
AF397014
Afmid
Ahcyl1
AI316807
Aifm1
Ak4
Akr1c19
Aldh4a1
Aldob
Aldrl6
Anapc13
Anapc7
Anp32e
Anpep
Ap1s1
Ap2b1
Apaf1
Apeh
Apip
Aplp2
Aqp11
Ard1
Ascc1
Asna1
Atbf1
Atf4
Atp2a3
Atp5j
Atp5j2
Atp5l
Atp5o
Atp6v0d1
Atp6v1c1
Atp6v1f
AW547186
Axl
B130017I01Rik
B3galt4
Bace2
Bach1
Banf1
Bbs2
BC002163
BC003277
BC003332
BC017133
BC021611
BC021917
BC024997
BC043301
Bckdhb
Bex2
Bex4
Blvra
Bnc2
Bphl
Bpnt1
Brd2
Brip1
C2
C230075L19Rik
C330029B10Rik
Calm3
Cant1
Capg
Car2
Casp2
Casp9
Catnd2
Cbr3
Cct2
Cd68
Cdc2l5
Cdh13
Cdkn2d
Centg2
Chdc1
Chdh
Chrna4
Ciapin1
Ckmt1
Clcnkb
Cldn10
Clk1
Clrf
Cml1
Cml3
Cngb3
Commd1
Copeb
Coq2
Cotl1
Cox5a
Cox6a2
Cox6b
Cox7a2
Cox8a
Cpne4
Cpne8
Crabp1
Crip2
Crsp7
Crym
Csnk1e
Ctdsp2
Cyc1
Cycs
Cygb
Cyp51
D10Ertd214e
D10Ertd322e
D10Ertd641e
D15Ertd735e
D16H22S680E
D3Ucla1
D430044G18Rik
D630035O19Rik
D8Ertd354e
D8Ertd594e
Dap
Dap3
Dars
Dcn
Ddb2
Ddit3
Defb36
Depdc1b
Dhcr7
Dhrs4
Dkk3
Dleu7
Dmn
Dnajc15
Dscr1l2
E130308A19Rik
E130309F12Rik
E430028B21Rik
E430036I04Rik
E430039K05Rik
Ecm1
Eef2
Egf
Ehmt1
Eif3s5
Eif4a1
Eif4b
Eif5a
Ela1
Emb
Emid2
Eno1
Entpd2
Epb4.1l3
Epc2
Eppk1
Ercc5
Esd
Espn
Etfdh
Evi5
Fahd2a
Fau
Fbxo4
Fbxo42
Fchsd1
Fez2
Fmo1
Foxd1
Foxred1
Fut8
Fxyd2
Fxyd6
Gab1
Gabarapl2
Gabpb1
Gabrb3
Gapd
Gfm
Glrx
Gls2
Gm853
Gnb2-rs1
Gnpda2
Gpbp1
Gpc3
Gphn
Gpr73
Grb7
Grim19
Gsta2
Gtf2e2
H2afx
Hbp1
Hk1
Hoxc9
Hpcal4
Hsd17b12
Hsd17b2
Hsd3b2
Hspa2
Hspa9
Hspd1
Htatip2
Hvcn1
Ick
Idh3a
Igf2bp2
Igf2bp3
Igfals
Igsf11
Ikbkg
Ilvbl
Immt
Ing4
Inhba
Irgm
Itgb5
Itpkc
Ivd
Jmjd3
Kcnk2
Kif3a
Kif4
Klf5
Klk1b11
Klk1b27
Klk1b9
Klk5
Klk6
Klk8
Krt1-23
Krt82
Lactb
Lamb2
Lars2
Ldb1
Ldh1
Litaf
Lmo6
Lmyc1
LOC218805
LOC230075
LOC233038
LOC268782
LOC433182
LOC632778
LOC654426
Lrp11
Ltbp1
Ltbp3
Lyplal1
Lzf
Mad2l1bp
Map2k2
Map3k7ip2
Mapk6
Mdh1
Mdh2
Mdm2
Mfn2
Mg29
Mgat5
Mgst3
Mib1
Mipep
Mmp14
Mod1
Mon1b
Mpp1
Mrpl12
Mrpl16
Mrpl18
Mrpl22
Mrpl34
Mrpl35
Mrpl37
Mrpl49
Mrpl51
Mrps11
Mrps16
Mrps21
Mrps22
Mrps23
Mrps26
Mrps7
Mt1
Mterf
MTERF
Mto1
Mustn1
Mycbp
Myocd
Myst1
Myst4
Nbl1
Ncapd2
Ncstn
Ndufa1
Ndufa4
Ndufa5
Ndufa9
Ndufb10
Ndufb3
Ndufb4
Ndufb6
Ndufb7
Ndufc1
Ndufc2
Ndufs2
Ndufs3
Ndufs4
Ndufs6
Ndufs8
Nek9
Nelf
Neo1
Nfatc4
Ngfa
Nif3l1
Nip7
Nit1
Nme2
Npm1
Nqo2
Nsdhl
Nspc1
Nubp2
Nucb1
Nudt1
Nudt8
Oact1
Odz3
Oxct1
Paqr9
Pcaf
Pcdhb17
Pdhb
Pdpk1
Pdss1
Pdzd11
Pdzk1
Pep4
Perq1
Pet112l
Pex3
Pgam1
Pgam2
Pgm3
Pgm5
Phc2
Pign
Pigq
Pip5k1b
Pkia
Pla1a
Plec1
Plekhc1
Polr3b
Pop5
Pp11r
Ppa1
Ppa2
Pps
Prdx3
Prdx5
Prep
Prkrir
Prmt6
Prpf3
Psmc5
Psmd11
Ptger3
Ptges2
Ptpre
Ptprr
Punc
Pvalb
Qdpr
Qrsl1
Rab3d
Rai12
Ramp1
Rapgef6
Rasl11a
Rassf1
Rbm18
Rbms2
Rbmx
Rbp4
Rdh11
Rer1
Rhebl1
Rhobtb3
Riok1
Rnf103
Rnf19
Rnpep
Rpl19
Rpl24
Rpl27
Rpl29
Rpl35a
Rpo1-4
Rps24
Rps26
Rps27
Rps3a
Rtkn
Rtn4ip1
Sar1b
Sat1
Satb1
Scara3
Scoc
Scx
Sdsl
Sec15l1
Sec22b
Sec23b
Secisbp2
Sepx1
Serf2
Serpina1a
Serpina1b
Serpina1c
Serpina1d
Serpina1e
Serpinb6a
Sesn2
Sgk2
Sgk3
Sgne1
Sh3gl2
Shmt2
Slc11a1
Slc13a3
Slc13a4
Slc16a4
Slc17a3
Slc19a1
Slc22a12
Slc22a6
Slc25a11
Slc25a15
Slc25a28
Slc26a6
Slc34a1
Slc37a4
Slc39a11
Slc39a5
Slc4a3
Slc5a11
Slc6a6
Slc7a8
Slco2b1
Slco4a1
Slit3
Slitl2
Smad4
Smpd1
Snx2
Sort1
Sox12
Sox5
Spata2
Spc25
Sphk1
Spnb3
Spock3
Spop
Sri
Sspn
St14
Sucnr1
Synj2bp
Syp
Tbc1d17
Tcea2
Terf2
Tfrc
Tgfb1
Tgfbi
Tgfbr3
Thnsl2
Timd2
Timm17a
Tk2
Tm9sf4
Tmem183a
Tmem86b
Tmem9b
Tnrc6c
Tnrc9
Tomm7
Tor3a
Tpi1
Trap1
Trib3
Trim32
Trim45
Trp53inp2
Trp63
Ttc3
Ttc7
Tuba6
Tufm
Ube2d3
Ubtd2
Ugalt2
Unc84b
Unc93b1
Uqcr
Uros
Usp3
Usp39
Usp9x
Uxt
Vamp4
Vdac3
Vps29
Wars2
Wwc1
Xpnpep1
Ypel3
Zfp238
Zfp263
Zfp291
Zfp608
Zswim4
