# Supplementary material for: Network Analysis of a Pkd1-Mouse Model of Autosomal Dominant Polycystic Kidney Disease Identifies HNF4α as a Disease Modifier
Source: PLoS Genet. 2012 Nov 29;8(11):e1003053. doi: 10.1371/journal.pgen.1003053 (PMC3510057; doi:10.1371/journal.pgen.1003053)
Supplement: Table S6 — Gene Ontology Biological Processes classification of genes in Turquoise module. (XLS) [file pgen.1003053.s007.xls]

## Sheet: Sheet1
Table S6. Gene Ontology Biological Processes classification of genes in Turquoise module.
GO-Term	GO-Term id	P-value	# Genes (observed)	# Genes (expected)	# Genes (total)	List of observed genes
generation of precursor metabolites and energy	GO:0006091	2.57028e-21	45	8.07417	258	Ndufa1, Ndufs2, Ndufa4, Uqcr, Idh3a, Ndufa9, Ndufb3, Atp5l, Atp5j, Mto1, Pdhb, Atp6v1c1, Etfdh, Ndufs8, Ndufs6, Aldob, Tpi1, Ndufb6, Ndufb7, Ndufa13, Cycs, Hk1, Cisd1, Ndufc2, Ndufs4, Pgam2, Slc37a4, Ndufc1, Glrx, Atp6v0d1, Ldha, Ndufb4, Ndufb10, Ndufs3, Ndufa5, Eno1, Mdh2, Atp5o, 1110020P15Rik, Gapdh, Nfatc4, Atp6v1f, Mdh1, Pgam1, Cyc1
metabolic process	GO:0008152	3.14663e-15	304	222.415	7107	Ahcyl1, Ndufa1, Litaf, Fau, Ndufs2, Ndufa4, Trap1, Uqcr, Med26, Rps24, Use1, Hspa9, Serpina1a, Ctnnd2, Kat2b, Foxred1, Idh3a, Smpd1, Ndufa9, A2bp1, Ndufb3, Prep, Psmc5, Rpl27, Inhba, Dusp26, Egf, Bckdhb, Pepd, Eef2, Acot7, Gab1, Mrps16, Atp5l, Mlec, Dars, Qdpr, Atp5j, Sepx1, Mto1, Ascc1, Wars2, Mmp14, Atp2a3, Pdhb, Gm4776, Ahcyl2, Atp6v1c1, Sphk1, Rtn4ip1, Fbxo4, Nsdhl, Myocd, Pign, Nudt1, Klk1b1…
oxidation reduction	GO:0055114	1.16219e-14	60	19.8412	634	Ndufa1, Ndufs2, Ndufa4, Uqcr, Foxred1, Idh3a, Ndufa9, Ndufb3, Bckdhb, Qdpr, Sepx1, Pdhb, Rtn4ip1, Nsdhl, Dus2l, Chdh, Etfdh, Ndufs8, Acad9, Aspdh, Ndufs6, Kdm6b, Hsd17b2, Ndufb6, Ndufb7, Ndufa13, Cycs, Me1, Blvra, Ndufc2, Ndufs4, Cyp51, Rdh11, Aldh4a1, Ndufc1, Prdx3, Nqo2, Glrx, Htatip2, Ldha, Ndufb4, Ndufb10, Dhcr7, Ndufs3, Rnls, Fmo1, Ndufa5, Hsd3b2, Mdh2, Miox, Hsd17b12, 1110020P15Rik, Dhrs4, …
electron transport chain	GO:0022900	2.23192e-13	23	3.37989	108	Ndufa1, Ndufs2, Ndufa4, Uqcr, Ndufa9, Ndufb3, Etfdh, Ndufs8, Ndufs6, Ndufb6, Ndufb7, Ndufa13, Cycs, Ndufc2, Ndufs4, Ndufc1, Glrx, Ndufb4, Ndufb10, Ndufs3, Ndufa5, 1110020P15Rik, Cyc1
cellular metabolic process	GO:0044237	3.9471e-12	261	189.148	6044	Ahcyl1, Ndufa1, Litaf, Fau, Ndufs2, Ndufa4, Trap1, Uqcr, Med26, Rps24, Hspa9, Serpina1a, Ctnnd2, Kat2b, Idh3a, Smpd1, Ndufa9, A2bp1, Ndufb3, Psmc5, Rpl27, Inhba, Dusp26, Egf, Bckdhb, Eef2, Acot7, Gab1, Mrps16, Atp5l, Dars, Qdpr, Atp5j, Sepx1, Mto1, Ascc1, Wars2, Atp2a3, Pdhb, Gm4776, Ahcyl2, Atp6v1c1, Sphk1, Fbxo4, Nsdhl, Myocd, Pign, Nudt1, Uros, Crym, Capg, Abhd5, Sgk3, Irgm1, Mboat1, Dus2l, Mr…
translation	GO:0006412	1.73093e-11	39	11.3915	364	Fau, Rps24, Rpl27, Eef2, Mrps16, Dars, Wars2, Mrpl49, Rps3a, Tnrc6c, Mrpl34, Rpl19, Mrpl51, Tufm, Mrps11, Abtb1, Rpl35a, Rpl29, Serp1, Rps27, Pet112l, Mrpl16, Gfm1, Mrps7, Eif3f, Igf2bp2, Eif4b, Lars2, Mrpl22, Rps26, Eif5a, Mrps21, Eif4a1, Mrpl12, Rpl24, Igf2bp3, Qrsl1, Rpl34, Rps9
protein metabolic process	GO:0019538	9.1231e-09	129	80.6478	2577	Fau, Trap1, Rps24, Use1, Hspa9, Serpina1a, Kat2b, Prep, Psmc5, Rpl27, Dusp26, Egf, Pepd, Eef2, Gab1, Mrps16, Dars, Sepx1, Wars2, Mmp14, Gm4776, Fbxo4, Myocd, Pign, Klk1b11, Capg, Klk1b27, Sgk3, Anpep, Mrpl49, Serpina1b, Nek9, Rps3a, Mib2, Tnrc6c, Myst4, Kdm6b, Cct2, Mrpl34, Serpina1c, Axl, Pigq, Rpl19, Mrpl51, Rab3d, Pdpk1, Mipep, Tufm, Tor3a, Mrps11, Abtb1, Rpl35a, Rpl29, Anapc13, Dcn, Ddb2, Klk…
glycolysis	GO:0006096	7.54029e-08	11	1.37699	44	Pdhb, Aldob, Tpi1, Hk1, Pgam2, Ldha, Eno1, Mdh2, Gapdh, Mdh1, Pgam1
glucose metabolic process	GO:0006006	1.57615e-07	16	3.286	105	Pdhb, Aldob, Tpi1, Pgm3, Hk1, Serp1, Atf4, Pgm5, Pgam2, Ldha, Eno1, Mdh2, Gapdh, Rbp4, Mdh1, Pgam1
hexose catabolic process	GO:0019320	4.73716e-07	11	1.62735	52	Pdhb, Aldob, Tpi1, Hk1, Pgam2, Ldha, Eno1, Mdh2, Gapdh, Mdh1, Pgam1
glucose catabolic process	GO:0006007	4.73716e-07	11	1.62735	52	Pdhb, Aldob, Tpi1, Hk1, Pgam2, Ldha, Eno1, Mdh2, Gapdh, Mdh1, Pgam1
cellular protein metabolic process	GO:0044267	8.14955e-07	104	65.8765	2105	Fau, Trap1, Rps24, Hspa9, Serpina1a, Kat2b, Rpl27, Dusp26, Egf, Eef2, Gab1, Mrps16, Dars, Sepx1, Wars2, Gm4776, Fbxo4, Myocd, Pign, Capg, Sgk3, Mrpl49, Serpina1b, Nek9, Rps3a, Mib2, Tnrc6c, Myst4, Kdm6b, Cct2, Mrpl34, Serpina1c, Axl, Pigq, Rpl19, Mrpl51, Rab3d, Pdpk1, Tufm, Tor3a, Mrps11, Abtb1, Rpl35a, Rpl29, Anapc13, Dcn, Ddb2, Serp1, Usp39, Rps27, Ube2d3, Ndufs4, Gphn, Tgfb1, Cdc2l5, Pet112l, …
transport	GO:0006810	1.85543e-06	108	70.383	2249	Ndufa1, Ndufs2, Slc13a3, Ndufa4, Uqcr, Use1, Hspa9, Timm17a, Ndufa9, Slc35b1, Ndufb3, Lrp11, Sar1b, Sec23b, Atp5l, Sri, Atp5j, Snx2, Sec22b, Atp2a3, Ptger3, Slc19a1, Atp6v1c1, Vamp4, Agap1, Etfdh, Ndufs8, Ndufs6, Slc22a6, Tfrc, Vps29, Hvcn1, Vdac3, Ndufb6, Ndufb7, Rab3d, Slc11a1, Slc39a5, Ndufa13, Cycs, Chrna4, Cygb, Ap1s1, Ramp1, Gabrb3, Ndufc2, Aqp11, Serp1, Exoc6, Ndufs4, Sh3gl2, Tgfb1, Slc7a8…
primary metabolic process	GO:0044238	1.87134e-06	245	196.19	6269	Litaf, Fau, Trap1, Med26, Rps24, Use1, Hspa9, Serpina1a, Ctnnd2, Kat2b, Smpd1, A2bp1, Prep, Psmc5, Rpl27, Inhba, Dusp26, Egf, Bckdhb, Pepd, Eef2, Acot7, Gab1, Mrps16, Atp5l, Mlec, Dars, Atp5j, Sepx1, Mto1, Ascc1, Wars2, Mmp14, Atp2a3, Pdhb, Gm4776, Atp6v1c1, Fbxo4, Nsdhl, Myocd, Pign, Nudt1, Klk1b11, Crym, Capg, Abhd5, Klk1b27, Sgk3, Mboat1, Anpep, Dus2l, Mrpl49, Epc2, Serpina1b, Chdh, Prpf3, Pol…
alcohol catabolic process	GO:0046164	2.1338e-06	12	2.25326	72	Pdhb, Aldob, Tpi1, Hk1, Pgam2, Ldha, Eno1, Mdh2, Miox, Gapdh, Mdh1, Pgam1
establishment of localization	GO:0051234	2.49251e-06	108	70.8211	2263	Ndufa1, Ndufs2, Slc13a3, Ndufa4, Uqcr, Use1, Hspa9, Timm17a, Ndufa9, Slc35b1, Ndufb3, Lrp11, Sar1b, Sec23b, Atp5l, Sri, Atp5j, Snx2, Sec22b, Atp2a3, Ptger3, Slc19a1, Atp6v1c1, Vamp4, Agap1, Etfdh, Ndufs8, Ndufs6, Slc22a6, Tfrc, Vps29, Hvcn1, Vdac3, Ndufb6, Ndufb7, Rab3d, Slc11a1, Slc39a5, Ndufa13, Cycs, Chrna4, Cygb, Ap1s1, Ramp1, Gabrb3, Ndufc2, Aqp11, Serp1, Exoc6, Ndufs4, Sh3gl2, Tgfb1, Slc7a8…
monosaccharide catabolic process	GO:0046365	2.54349e-06	11	1.90901	61	Pdhb, Aldob, Tpi1, Hk1, Pgam2, Ldha, Eno1, Mdh2, Gapdh, Mdh1, Pgam1
cellular respiration	GO:0045333	2.72712e-06	10	1.56476	50	Uqcr, Idh3a, Mto1, Cisd1, Ndufc2, Ndufa5, Mdh2, 1110020P15Rik, Nfatc4, Mdh1
hexose metabolic process	GO:0019318	3.30464e-06	16	4.09968	131	Pdhb, Aldob, Tpi1, Pgm3, Hk1, Serp1, Atf4, Pgm5, Pgam2, Ldha, Eno1, Mdh2, Gapdh, Rbp4, Mdh1, Pgam1
cellular homeostasis	GO:0019725	6.0829e-06	25	9.2008	294	Asna1, Ptger3, Ttc7, Tfrc, Mt1, Ddit3, Slc11a1, Slc39a5, Chrna4, Klk8, Aqp11, Tgfb1, Npm1, Slc37a4, 1810046J19Rik, Prdx3, Ptges2, Glrx, Kcnk2, Aifm1, Aplp2, Glrx5, Prdx5, Commd1, Sypl2
monosaccharide metabolic process	GO:0005996	6.40811e-06	18	5.32019	170	Pdhb, Nudt1, Gnpda2, Aldob, Tpi1, Pgm3, Hk1, Serp1, Atf4, Pgm5, Pgam2, Ldha, Eno1, Mdh2, Gapdh, Rbp4, Mdh1, Pgam1
localization	GO:0051179	8.0747e-06	120	82.9637	2651	Ndufa1, Ndufs2, Slc13a3, Ndufa4, Uqcr, Use1, Hspa9, Timm17a, Ndufa9, Slc35b1, Ndufb3, Lrp11, Bbs2, Sar1b, Sec23b, Gnb2l1, Gab1, Atp5l, Sri, Atp5j, Snx2, Mmp14, Sec22b, Atp2a3, Ptger3, Slc19a1, Gm4776, Atp6v1c1, Vamp4, Agap1, Abhd5, Etfdh, Ndufs8, Ndufs6, Slc22a6, Tfrc, Vps29, Hvcn1, Vdac3, Ndufb6, Ndufb7, Rab3d, Slc11a1, Slc39a5, Ndufa13, Cycs, Chrna4, Cygb, Ap1s1, Ramp1, Gabrb3, Ndufc2, Aqp11, S…
oxidative phosphorylation	GO:0006119	1.79497e-05	9	1.53347	49	Uqcr, Atp5l, Atp5j, Atp6v1c1, Ndufc2, Atp6v0d1, Atp5o, 1110020P15Rik, Atp6v1f
carbohydrate catabolic process	GO:0016052	2.93325e-05	11	2.44103	78	Pdhb, Aldob, Tpi1, Hk1, Pgam2, Ldha, Eno1, Mdh2, Gapdh, Mdh1, Pgam1
catabolic process	GO:0009056	5.19984e-05	68	42.2173	1349	Use1, Idh3a, Smpd1, Prep, Psmc5, Bckdhb, Pepd, Acot7, Mmp14, Pdhb, Fbxo4, Nudt1, Klk1b11, Abhd5, Klk1b27, Irgm1, Anpep, Cant1, Mib2, Aspdh, Aldob, Tpi1, Mipep, Hk1, Blvra, Anapc13, Entpd2, Ddb2, Klk8, Usp39, Ube2d3, Xpnpep1, Afmid, Apaf1, Pgm5, St14, Pgam2, Anapc7, Sat1, Oxct1, Rnpep, Prdx3, C2, Zer1, Casp2, Spop, Ldha, Rnf19a, Klk1b4, Klk1b9, Usp3, Mib1, Gpc3, Eno1, Mdh2, Fbxo42, Miox, Apeh, Gap…
carbohydrate metabolic process	GO:0005975	5.90992e-05	29	13.144	420	Serpina1a, Mlec, Pdhb, Nudt1, Serpina1b, Gnpda2, Aldob, Serpina1c, Tpi1, Pgm3, Hk1, Dcn, Serp1, Atf4, Pgm5, B3galt4, Pgam2, Slc37a4, Ldha, Fut8, Eno1, Mdh2, Gapdh, Rbp4, Mgat5, Dak, Mdh1, Pgam1, Spock3
cellular cation homeostasis	GO:0030003	0.000124859	13	3.84931	123	Asna1, Ptger3, Ttc7, Tfrc, Mt1, Slc11a1, Slc39a5, Aqp11, Tgfb1, Slc37a4, Aplp2, Commd1, Sypl2
alcohol metabolic process	GO:0006066	0.000146036	24	10.4839	335	Pdhb, Nsdhl, Nudt1, Chdh, Gnpda2, Aldob, Tpi1, Pgm3, Hk1, Serp1, Atf4, Pgm5, Pgam2, Cyp51, Ldha, Dhcr7, Eno1, Mdh2, Miox, Gapdh, Rbp4, Dak, Mdh1, Pgam1
energy derivation by oxidation of organic compounds	GO:0015980	0.00015092	11	2.91046	93	Uqcr, Idh3a, Mto1, Cisd1, Ndufc2, Slc37a4, Ndufa5, Mdh2, 1110020P15Rik, Nfatc4, Mdh1
hydrogen transport	GO:0006818	0.000168785	8	1.59606	51	Atp5l, Atp5j, Atp6v1c1, Hvcn1, Atp6v0d1, Atp5o, Atp6v1f, Atp5j2
proton transport	GO:0015992	0.000168785	8	1.59606	51	Atp5l, Atp5j, Atp6v1c1, Hvcn1, Atp6v0d1, Atp5o, Atp6v1f, Atp5j2
cellular biosynthetic process	GO:0044249	0.000206778	140	107.186	3425	Litaf, Fau, Med26, Rps24, Serpina1a, Ctnnd2, Kat2b, Psmc5, Rpl27, Inhba, Eef2, Mrps16, Atp5l, Dars, Qdpr, Atp5j, Ascc1, Wars2, Atp2a3, Atp6v1c1, Nsdhl, Myocd, Pign, Uros, Abhd5, Mboat1, Mrpl49, Epc2, Serpina1b, Chdh, Polr1a, Zfp653, Terf2, Bach1, Rps3a, Zfp238, Aspdh, Tk2, Tnrc6c, Thnsl2, Myst4, Kdm6b, Ehmt1, Prpf6, Mrpl34, Serpina1c, Hsd17b2, Tpi1, Pigq, Mycl1, Rpl19, Polr3b, Mrpl51, Mycbp, Pgm3…
cation homeostasis	GO:0055080	0.000320709	14	4.78817	153	Asna1, Ptger3, Ttc7, Tfrc, Mt1, Slc11a1, Slc39a5, Aqp11, Tgfb1, Slc37a4, Ccdc47, Aplp2, Commd1, Sypl2
cell redox homeostasis	GO:0045454	0.000371891	8	1.78383	57	Ddit3, 1810046J19Rik, Prdx3, Ptges2, Glrx, Aifm1, Glrx5, Prdx5
biosynthetic process	GO:0009058	0.000412232	141	109.721	3506	Litaf, Fau, Med26, Rps24, Serpina1a, Ctnnd2, Kat2b, Psmc5, Rpl27, Inhba, Eef2, Mrps16, Atp5l, Dars, Qdpr, Atp5j, Ascc1, Wars2, Atp2a3, Atp6v1c1, Nsdhl, Myocd, Pign, Uros, Abhd5, Mboat1, Mrpl49, Epc2, Serpina1b, Chdh, Polr1a, Zfp653, Terf2, Bach1, Rps3a, Zfp238, Aspdh, Tk2, Tnrc6c, Thnsl2, Myst4, Kdm6b, Ehmt1, Prpf6, Mrpl34, Serpina1c, Hsd17b2, Tpi1, Pigq, Mycl1, Rpl19, Polr3b, Mrpl51, Mycbp, Pgm3…
cellular process	GO:0009987	0.000416059	377	347.753	11112	Tgfbi, Spc25, Ahcyl1, Ndufa1, Litaf, Ing4, Fau, Igfals, Ndufs2, Ndufa4, Trap1, Uqcr, Med26, Rogdi, Rps24, Use1, Hspa9, Serpina1a, Ctnnd2, Kat2b, Mfn2, Idh3a, Smpd1, Timm17a, Ndufa9, A2bp1, Ndufb3, Lrp11, Asna1, Psmc5, Bbs2, Prokr1, Rpl27, Inhba, Fermt2, Dusp26, Egf, Sesn2, Bckdhb, Sar1b, Mad2l1bp, Ltbp1, Pepd, Sec23b, Eef2, Acot7, Gnb2l1, Gab1, Mrps16, Atp5l, Depdc1b, Dars, Qdpr, Ltbp3, Unc84b, A…
response to cytokine stimulus	GO:0034097	0.000490631	6	1.03274	33	Serpina1a, Serpina1e, Serpina1b, Serpina1c, Slc11a1, Serpina1d
di-, tri-valent inorganic cation homeostasis	GO:0055066	0.000510445	12	3.88061	124	Ptger3, Ttc7, Tfrc, Mt1, Slc11a1, Slc39a5, Tgfb1, Slc37a4, Ccdc47, Aplp2, Commd1, Sypl2
pathway-restricted SMAD protein phosphorylation	GO:0060389	0.00056735	3	0.187771	6	Tgfb1, Tgfbr3, Smad4
malate metabolic process	GO:0006108	0.00056735	3	0.187771	6	Me1, Mdh2, Mdh1
ATP synthesis coupled proton transport	GO:0015986	0.000580215	6	1.06404	34	Atp5l, Atp5j, Atp6v1c1, Atp6v0d1, Atp5o, Atp6v1f
energy coupled proton transport, down electrochemical gradient	GO:0015985	0.000580215	6	1.06404	34	Atp5l, Atp5j, Atp6v1c1, Atp6v0d1, Atp5o, Atp6v1f
purine nucleoside triphosphate metabolic process	GO:0009144	0.000593654	10	2.87916	92	Atp5l, Atp5j, Atp2a3, Atp6v1c1, Nudt1, Nme2, Atp6v0d1, Atp5o, Atp6v1f, Atp5j2
ribonucleotide metabolic process	GO:0009259	0.000708551	11	3.47377	111	Atp5l, Atp5j, Atp2a3, Atp6v1c1, Cant1, Nme2, Entpd2, Atp6v0d1, Atp5o, Atp6v1f, Atp5j2
cellular di-, tri-valent inorganic cation homeostasis	GO:0030005	0.000764114	11	3.50507	112	Ptger3, Ttc7, Tfrc, Mt1, Slc11a1, Slc39a5, Tgfb1, Slc37a4, Aplp2, Commd1, Sypl2
nucleoside triphosphate metabolic process	GO:0009141	0.00083144	10	3.00434	96	Atp5l, Atp5j, Atp2a3, Atp6v1c1, Nudt1, Nme2, Atp6v0d1, Atp5o, Atp6v1f, Atp5j2
ion transmembrane transport	GO:0034220	0.000926527	6	1.15792	37	Atp5l, Atp5j, Atp6v1c1, Atp6v0d1, Atp5o, Atp6v1f
organic anion transport	GO:0015711	0.000926527	6	1.15792	37	Ptger3, Slc22a6, Slc26a6, Slco4a1, Slco2b1, Slc22a12
female genitalia morphogenesis	GO:0048807	0.000977302	2	0.0625905	2	Trp63, Rbp4
negative regulation of cell morphogenesis involved in differentiation	GO:0010771	0.000977302	2	0.0625905	2	Ttc3, Tgfbr3
purine ribonucleoside triphosphate biosynthetic process	GO:0009206	0.00102998	9	2.56621	82	Atp5l, Atp5j, Atp2a3, Atp6v1c1, Nme2, Atp6v0d1, Atp5o, Atp6v1f, Atp5j2
ribonucleoside triphosphate biosynthetic process	GO:0009201	0.00102998	9	2.56621	82	Atp5l, Atp5j, Atp2a3, Atp6v1c1, Nme2, Atp6v0d1, Atp5o, Atp6v1f, Atp5j2
gastrulation with mouth forming second	GO:0001702	0.00112078	5	0.813676	26	Cml3, Smad4, Ldb1, Acvr2b, Cml1
purine nucleoside triphosphate biosynthetic process	GO:0009145	0.00112396	9	2.5975	83	Atp5l, Atp5j, Atp2a3, Atp6v1c1, Nme2, Atp6v0d1, Atp5o, Atp6v1f, Atp5j2
nucleoside triphosphate biosynthetic process	GO:0009142	0.00122476	9	2.6288	84	Atp5l, Atp5j, Atp2a3, Atp6v1c1, Nme2, Atp6v0d1, Atp5o, Atp6v1f, Atp5j2
anion transport	GO:0006820	0.00135245	11	3.75543	120	Ptger3, Slc22a6, Vdac3, Slc11a1, Slc26a6, Clcnkb, Slc4a3, Slco4a1, Slco2b1, Slc22a12, Slc34a1
cellular ion homeostasis	GO:0006873	0.00147921	16	6.85366	219	Asna1, Ptger3, Ttc7, Tfrc, Mt1, Slc11a1, Slc39a5, Chrna4, Klk8, Aqp11, Tgfb1, Slc37a4, Kcnk2, Aplp2, Commd1, Sypl2
purine ribonucleoside triphosphate metabolic process	GO:0009205	0.00157164	9	2.72269	87	Atp5l, Atp5j, Atp2a3, Atp6v1c1, Nme2, Atp6v0d1, Atp5o, Atp6v1f, Atp5j2
purine ribonucleotide metabolic process	GO:0009150	0.0016579	10	3.286	105	Atp5l, Atp5j, Atp2a3, Atp6v1c1, Nme2, Entpd2, Atp6v0d1, Atp5o, Atp6v1f, Atp5j2
ribonucleoside triphosphate metabolic process	GO:0009199	0.00170381	9	2.75398	88	Atp5l, Atp5j, Atp2a3, Atp6v1c1, Nme2, Atp6v0d1, Atp5o, Atp6v1f, Atp5j2
homeostatic process	GO:0042592	0.00182528	31	17.7131	566	Asna1, Bbs2, Ptger3, Terf2, Ttc7, Tfrc, Mt1, Ddit3, Slc11a1, Slc39a5, Chrna4, Klk8, Aqp11, Tgfb1, Ikbkg, Npm1, Slc37a4, 1810046J19Rik, Prdx3, Ptges2, Tgfbr3, Glrx, Ldb1, Kcnk2, Aifm1, Ccdc47, Aplp2, Glrx5, Prdx5, Commd1, Sypl2
cofactor catabolic process	GO:0051187	0.00187313	5	0.907562	29	Idh3a, Aspdh, Blvra, Mdh2, Mdh1
biopolymer metabolic process	GO:0043283	0.00190455	191	161.17	5150	Litaf, Fau, Trap1, Med26, Rps24, Use1, Hspa9, Serpina1a, Ctnnd2, Kat2b, A2bp1, Prep, Psmc5, Rpl27, Inhba, Dusp26, Egf, Pepd, Eef2, Gab1, Mrps16, Dars, Sepx1, Mto1, Ascc1, Wars2, Mmp14, Gm4776, Fbxo4, Myocd, Pign, Nudt1, Klk1b11, Capg, Klk1b27, Sgk3, Anpep, Dus2l, Mrpl49, Epc2, Serpina1b, Prpf3, Polr1a, Zfp653, Nek9, Terf2, Bach1, Rps3a, Mib2, Zfp238, Tk2, Tnrc6c, Myst4, Kdm6b, Cct2, Ehmt1, Prpf6,…
ATP biosynthetic process	GO:0006754	0.00195806	8	2.28455	73	Atp5l, Atp5j, Atp2a3, Atp6v1c1, Atp6v0d1, Atp5o, Atp6v1f, Atp5j2
cellular chemical homeostasis	GO:0055082	0.0020424	16	7.07272	226	Asna1, Ptger3, Ttc7, Tfrc, Mt1, Slc11a1, Slc39a5, Chrna4, Klk8, Aqp11, Tgfb1, Slc37a4, Kcnk2, Aplp2, Commd1, Sypl2
ion homeostasis	GO:0050801	0.00220587	17	7.79251	249	Asna1, Ptger3, Ttc7, Tfrc, Mt1, Slc11a1, Slc39a5, Chrna4, Klk8, Aqp11, Tgfb1, Slc37a4, Kcnk2, Ccdc47, Aplp2, Commd1, Sypl2
regulation of epithelial to mesenchymal transition	GO:0010717	0.00284054	2	0.0938857	3	Tgfbr3, Smad4
exit from mitosis	GO:0010458	0.00284054	2	0.0938857	3	Mad2l1bp, Rpl24
female genitalia development	GO:0030540	0.00284054	2	0.0938857	3	Trp63, Rbp4
Golgi vesicle transport	GO:0048193	0.00294098	5	1.00145	32	Use1, Sec23b, Sec22b, Vps29, Gabarapl2
ATP metabolic process	GO:0046034	0.00298293	8	2.44103	78	Atp5l, Atp5j, Atp2a3, Atp6v1c1, Atp6v0d1, Atp5o, Atp6v1f, Atp5j2
mitochondrial ATP synthesis coupled electron transport	GO:0042775	0.00310032	3	0.312952	10	Uqcr, Ndufc2, 1110020P15Rik
purine ribonucleotide biosynthetic process	GO:0009152	0.00310659	9	3.00434	96	Atp5l, Atp5j, Atp2a3, Atp6v1c1, Nme2, Atp6v0d1, Atp5o, Atp6v1f, Atp5j2
positive regulation of catalytic activity	GO:0043085	0.00367024	14	6.16516	197	Egf, Gab1, Ptger3, Sphk1, Abhd5, Slc11a1, Cycs, Apaf1, Ikbkg, Npm1, Slc37a4, Klk1b4, Acvr2b, Casp9
respiratory electron transport chain	GO:0022904	0.00370993	4	0.6572	21	Uqcr, Ndufc2, Ndufa5, 1110020P15Rik
ribonucleotide biosynthetic process	GO:0009260	0.00408651	9	3.12952	100	Atp5l, Atp5j, Atp2a3, Atp6v1c1, Nme2, Atp6v0d1, Atp5o, Atp6v1f, Atp5j2
macromolecule metabolic process	GO:0043170	0.00496115	191	164.3	5250	Litaf, Fau, Trap1, Med26, Rps24, Use1, Hspa9, Serpina1a, Ctnnd2, Kat2b, A2bp1, Prep, Psmc5, Rpl27, Inhba, Dusp26, Egf, Pepd, Eef2, Gab1, Mrps16, Dars, Sepx1, Mto1, Ascc1, Wars2, Mmp14, Gm4776, Fbxo4, Myocd, Pign, Nudt1, Klk1b11, Capg, Klk1b27, Sgk3, Anpep, Dus2l, Mrpl49, Epc2, Serpina1b, Prpf3, Polr1a, Zfp653, Nek9, Terf2, Bach1, Rps3a, Mib2, Zfp238, Tk2, Tnrc6c, Myst4, Kdm6b, Cct2, Ehmt1, Prpf6,…
activation of protein kinase activity	GO:0032147	0.00496999	5	1.12663	36	Egf, Sphk1, Slc11a1, Ikbkg, Acvr2b
negative regulation of growth	GO:0045926	0.00496999	5	1.12663	36	Bbs2, Klk8, Tgfb1, Gpc3, Trp63
protein amino acid N-linked glycosylation	GO:0006487	0.00522463	4	0.71979	23	Serpina1a, Serpina1b, Serpina1c, Mgat5
ATP synthesis coupled electron transport	GO:0042773	0.00542453	3	0.375543	12	Uqcr, Ndufc2, 1110020P15Rik
microtubule organizing center organization	GO:0031023	0.00542453	3	0.375543	12	Npm1, Ckap5, Uxt
positive regulation of cellular component organization	GO:0051130	0.0054408	8	2.69139	86	Terf2, Slc11a1, Tgfb1, Npm1, Smad4, Mib1, Gpc3, Eif5a
ribosomal large subunit biogenesis	GO:0042273	0.00562207	2	0.125181	4	Npm1, Rpl24
urinary bladder development	GO:0060157	0.00562207	2	0.125181	4	Trp63, Rbp4
intracellular pH reduction	GO:0051452	0.00562207	2	0.125181	4	Slc11a1, Aqp11
positive regulation of molecular function	GO:0044093	0.0057284	15	7.16661	229	Egf, Gab1, Ptger3, Sphk1, Abhd5, Slc11a1, Cycs, Apaf1, Ikbkg, Npm1, Slc37a4, Tgfbr3, Klk1b4, Acvr2b, Casp9
response to peptide hormone stimulus	GO:0043434	0.00615618	7	2.19067	70	Serpina1a, Serpina1e, Serpina1b, Serpina1c, Serpina1d, Sort1, Rbp4
regulation of kinase activity	GO:0043549	0.0065204	11	4.6004	147	Egf, Gab1, Sphk1, Slc11a1, Ikbkg, Npm1, Klk1b4, Trib3, Acvr2b, Aplp2, Pkia
cellular macromolecule biosynthetic process	GO:0034645	0.00677506	108	86.6878	2770	Litaf, Fau, Med26, Rps24, Serpina1a, Ctnnd2, Kat2b, Psmc5, Rpl27, Inhba, Eef2, Mrps16, Dars, Ascc1, Wars2, Myocd, Pign, Mrpl49, Epc2, Serpina1b, Polr1a, Zfp653, Terf2, Bach1, Rps3a, Zfp238, Tk2, Tnrc6c, Myst4, Kdm6b, Ehmt1, Prpf6, Mrpl34, Serpina1c, Pigq, Mycl1, Rpl19, Polr3b, Mrpl51, Mycbp, Zfp263, Ddit3, Slc11a1, Scx, Tufm, Mrps11, Abtb1, Brip1, Klf6, Rpl35a, Rpl29, Hoxc9, Rai12, Serp1, Rps27, …
regulation of molecular function	GO:0065009	0.00739874	23	13.2379	423	Egf, Gab1, Ptger3, Tbc1d17, Sphk1, Agap1, Abhd5, Slc11a1, Cycs, Apaf1, Tgfb1, Ikbkg, Npm1, Slc37a4, Tgfbr3, Smad4, Klk1b4, Trib3, Acvr2b, Casp9, Aplp2, Pkia, Evi5
macromolecule biosynthetic process	GO:0009059	0.00747255	108	86.9695	2779	Litaf, Fau, Med26, Rps24, Serpina1a, Ctnnd2, Kat2b, Psmc5, Rpl27, Inhba, Eef2, Mrps16, Dars, Ascc1, Wars2, Myocd, Pign, Mrpl49, Epc2, Serpina1b, Polr1a, Zfp653, Terf2, Bach1, Rps3a, Zfp238, Tk2, Tnrc6c, Myst4, Kdm6b, Ehmt1, Prpf6, Mrpl34, Serpina1c, Pigq, Mycl1, Rpl19, Polr3b, Mrpl51, Mycbp, Zfp263, Ddit3, Slc11a1, Scx, Tufm, Mrps11, Abtb1, Brip1, Klf6, Rpl35a, Rpl29, Hoxc9, Rai12, Serp1, Rps27, …
regulation of transferase activity	GO:0051338	0.0075551	11	4.69429	150	Egf, Gab1, Sphk1, Slc11a1, Ikbkg, Npm1, Klk1b4, Trib3, Acvr2b, Aplp2, Pkia
nucleotide catabolic process	GO:0009166	0.00819301	4	0.813676	26	Nudt1, Cant1, Aspdh, Entpd2
coenzyme catabolic process	GO:0009109	0.00819301	4	0.813676	26	Idh3a, Aspdh, Mdh2, Mdh1
phosphorylation	GO:0016310	0.00843578	38	25.3804	811	Uqcr, Egf, Gab1, Atp5l, Atp5j, Gm4776, Atp6v1c1, Sphk1, Sgk3, Nek9, Axl, Pdpk1, Slc11a1, Ndufc2, Ndufs4, Tgfb1, Cdc2l5, Ikbkg, Npm1, Ick, Map2k2, Tgfbr3, Atp6v0d1, Htatip2, Sgk2, Mapk6, Smad4, Klk1b4, Trib3, Ptpre, Acvr2b, Csnk1e, Atp5o, 1110020P15Rik, Atp6v1f, Aplp2, Clk1, Pkia
regulation of cellular component organization	GO:0051128	0.00908324	16	8.26194	264	Fermt2, Mad2l1bp, Ttc3, Myocd, Capg, Terf2, Slc11a1, Klk8, Tgfb1, Npm1, Synj2bp, Tgfbr3, Smad4, Mib1, Gpc3, Eif5a
regulation of cellular pH	GO:0030641	0.0091734	2	0.156476	5	Slc11a1, Aqp11
ribonucleoside diphosphate metabolic process	GO:0009185	0.0091734	2	0.156476	5	Cant1, Entpd2
ribonucleoside diphosphate catabolic process	GO:0009191	0.0091734	2	0.156476	5	Cant1, Entpd2
regulation of intracellular pH	GO:0051453	0.0091734	2	0.156476	5	Slc11a1, Aqp11
respiratory burst	GO:0045730	0.0091734	2	0.156476	5	Slc11a1, Slc37a4
negative regulation of epidermis development	GO:0045683	0.0091734	2	0.156476	5	Inhba, Trp63
bicarbonate transport	GO:0015701	0.0091734	2	0.156476	5	Ptger3, Slc26a6
regulation of catalytic activity	GO:0050790	0.00965617	20	11.2663	360	Egf, Gab1, Ptger3, Tbc1d17, Sphk1, Agap1, Abhd5, Slc11a1, Cycs, Apaf1, Ikbkg, Npm1, Slc37a4, Klk1b4, Trib3, Acvr2b, Casp9, Aplp2, Pkia, Evi5
