# Supplementary material for: Network Analysis of a Pkd1-Mouse Model of Autosomal Dominant Polycystic Kidney Disease Identifies HNF4α as a Disease Modifier
Source: PLoS Genet. 2012 Nov 29;8(11):e1003053. doi: 10.1371/journal.pgen.1003053 (PMC3510057; doi:10.1371/journal.pgen.1003053)
Supplement: Table S7 — Quantile-normalized microRNA expression data. (XLS) [file pgen.1003053.s008.xls]

## Sheet: S7
Table S7. Quantile-normalized microRNA expression data.
Animal ID	Genotype	Age	Batch	mghv-miR-M1-7-3p	mmu-miR-471	mmu-miR-671-3p	mmu-miR-384-3p	mmu-miR-197	mmu-miR-27a*	mmu-miR-678	mmu-miR-96	mmu-miR-297b-5p	mmu-miR-26b	mmu-miR-709	mmu-miR-693-3p	mmu-miR-196b	mmu-let-7e	mmu-miR-700	mmu-miR-362-5p	mmu-miR-468	mmu-miR-138	mmu-miR-543	mmu-miR-875-3p	mmu-miR-718	mmu-miR-363	mmu-miR-295*	mmu-miR-568	mmu-miR-19a	mmu-miR-196a	mmu-miR-93	mmu-miR-379	mmu-miR-34b-5p	mmu-miR-504	mmu-miR-680	mmu-miR-495	mmu-miR-881	mmu-miR-883b-3p	mmu-miR-365	mmu-miR-322*	mmu-miR-133b	mmu-miR-350	mmu-miR-30c-2*	mmu-miR-653	mmu-miR-598	mmu-miR-301a	mmu-miR-18a*	mmu-miR-763	mmu-miR-764-3p	mmu-miR-294*
P8_11/28_10	Control	12	5	4.33392	4.2233	4.21659	3.79746	4.60281	3.75281	5.64022	7.57036	3.86943	12.2443	12.4158	3.52264	9.94851	11.8808	4.7839	5.70991	4.65853	4.06913	4.27183	3.98149	4.19404	5.25309	4.62658	3.6401	9.77575	8.61601	8.33886	4.54708	6.07866	3.80937	5.89289	4.7185	4.13728	4.06262	10.8431	6.0446	6.19772	8.06393	6.72045	3.94778	5.38285	11.0376	4.68239	3.55555	3.78495	3.7001
P8_11/28_11	Mutant	14	5	4.29744	4.11841	4.27646	4.07934	4.56733	3.58405	5.49355	7.28977	3.7001	12.0736	12.01	3.61451	9.77575	11.8808	4.75998	5.56328	4.48743	3.93425	4.34796	4.08444	4.3388	5.26503	4.7049	3.75908	9.64956	8.82468	8.55076	4.90858	6.06039	3.97717	6.5485	5.05398	4.07485	4.1661	10.319	6.02652	5.66349	7.92408	6.66156	3.95201	5.22811	10.9081	4.52908	3.67416	3.71892	3.68114
P8_11/28_12	Control	14	5	4.43405	4.13427	4.28441	3.88049	4.82623	3.70361	5.79048	7.37751	3.75281	12.2957	11.8111	3.65301	9.77575	12.01	4.88095	5.74187	4.52088	4.00708	4.25765	4.03819	4.33392	5.36839	4.75998	3.66388	9.70952	8.73232	8.33886	4.55399	5.87644	3.82093	6.5702	4.68239	4.20531	4.02536	10.985	5.65139	5.90861	7.85818	6.74381	3.74586	5.21495	10.9081	4.74595	3.57721	3.67416	3.76507
P8_11/28_15	Mutant	14	5	4.44529	3.87223	4.17968	4.01724	4.62035	3.23724	5.64022	7.32848	3.95683	12.2443	12.2957	3.6401	9.74348	11.8808	4.74032	5.56328	4.47527	4.128	4.40928	3.97886	4.41594	5.16712	4.8421	3.90129	9.70952	8.66721	8.33886	4.7049	5.82424	4.08171	6.84645	4.95088	4.12206	4.01966	10.4941	5.92789	5.94726	7.89367	6.72045	3.76883	5.19283	10.9081	4.54167	3.98149	3.73777	3.40267
P8_11/28_1	Mutant	12	5	4.7049	3.93425	3.96419	4.10377	4.35757	3.8286	5.96331	7.22852	3.97886	12.1334	12.4657	3.90756	9.70952	12.0736	4.64617	5.65139	4.72718	4.0278	4.18712	4.25765	4.36255	5.22811	4.66988	3.8888	9.77575	8.61601	8.39217	4.7185	5.79048	4.04734	6.16563	4.8186	4.0447	3.84366	11.2287	6.06039	5.94726	8.29135	6.81852	3.84031	5.60401	10.9081	4.63765	3.90529	3.55555	3.28045
P8_11/28_2	Control	12	5	4.27183	3.96091	4.05013	3.93844	4.47527	3.90129	5.60401	7.89367	3.84366	12.0736	11.6103	4.0447	9.77575	11.8808	4.6638	5.74187	4.35222	3.97886	4.2299	4.17636	4.2233	5.31579	4.57234	3.65893	9.70952	8.87267	8.78107	5.1224	6.13029	3.91511	6.02652	4.7049	4.08821	4.09476	10.7543	5.87644	5.79048	7.92408	6.87275	4.07131	5.27606	10.985	4.53644	3.65301	3.87491	3.79746
P8_11/28_6	Control	14	5	4.23395	4.07131	3.92309	3.88648	4.49492	3.4965	5.96331	7.28977	4.09175	12.1334	11.8808	3.74217	9.61701	12.01	4.66988	5.70991	4.54167	4.07699	4.30434	4.24577	4.52088	5.21495	4.88095	3.78495	9.58354	8.66721	8.44886	4.65853	5.74187	4.10746	6.69856	4.75998	4.10377	4.1154	11.1631	5.83691	5.90861	8.06393	6.74381	4.05244	5.35454	10.8431	4.7185	3.84817	3.69341	3.76507
P8_11/28_9	Mutant	12	5	4.41594	4.18386	4.05499	4.09175	4.7185	3.88372	6.06039	7.57036	4.00365	11.8808	12.2443	3.93425	9.61701	11.8111	4.63765	5.62718	4.66988	3.74586	4.32981	3.74217	4.31011	4.95088	4.7839	3.6401	9.68128	8.44886	8.73232	4.53644	5.94726	3.97229	6.68045	4.68239	4.2299	4.01724	10.985	5.51945	6.0446	7.95517	6.79152	3.75625	5.24251	11.0376	4.74595	3.58405	3.80554	3.8128
2P11	Mutant	11	6	4.58412	4.11841	4.2201	3.88372	4.72718	3.4965	4.50743	8.14158	3.73223	11.6979	10.9081	3.6345	10.156	11.6573	4.85639	5.11369	4.29744	4.20897	4.40365	4.01287	4.26088	5.31579	4.63765	3.91287	9.24813	9.58354	9.54672	6.29785	6.5702	4.06033	6.66156	4.69767	4.09476	4.12509	9.77575	5.60401	6.09445	7.85818	6.74381	4.14357	5.1224	9.70952	4.48743	3.86629	3.88049	3.65893
4P11	Control	11	6	4.56733	4.20897	4.25765	3.99161	4.77535	3.57721	4.59008	8.09847	3.91062	11.6103	10.9081	3.61451	10.1164	11.6573	4.82623	5.32649	4.26762	4.24278	4.2299	3.47452	4.07934	5.50548	4.65853	3.97886	9.28329	9.61701	9.74348	5.82424	6.66156	3.91287	6.13029	4.7125	3.9741	4.09726	9.94851	5.69331	5.84671	7.85818	6.68045	3.85269	5.22811	9.84509	4.45743	3.56934	3.68582	3.84817
7P14	Control	14	6	4.59711	4.09175	4.39382	3.88648	4.82623	3.67416	4.42322	8.03085	3.84817	11.6979	10.8431	3.53709	10.0304	11.6573	4.85639	5.27606	4.28084	4.33392	4.3388	3.77332	4.14099	5.48189	4.676	3.98434	9.06808	9.61701	9.64956	5.94726	6.5938	4.09726	6.37474	4.62035	4.0306	4.13127	10.156	5.43957	5.70991	7.79252	6.72045	4.07934	5.17876	9.84509	4.55399	3.61451	3.72841	3.71892
P8_11/28_4	Control	12	6	4.74032	4.1661	4.26088	4.1007	4.82623	3.67416	4.48743	7.98647	3.96888	11.6103	10.985	3.72841	10.1164	11.8111	4.85639	5.26503	4.30183	4.17227	4.31593	3.93425	3.97229	5.56328	4.61352	4.08444	9.28329	9.68128	9.61701	6.09445	6.5702	3.95683	5.60401	4.80921	4.14099	4.07699	10.0752	5.64022	5.99314	7.85818	6.79152	3.92309	5.28913	9.8082	4.55399	3.7001	3.77332	3.54451
P8_11/28_5	Mutant	12	6	4.676	4.12509	4.41594	4.13127	4.75263	3.56934	4.49492	8.19599	4.00708	11.6103	11.0376	3.67002	10.2049	11.8808	4.82623	5.27606	4.29333	4.11027	4.27183	3.91511	4.1007	5.5468	4.56733	3.91732	9.28329	9.70952	9.64956	6.01029	6.69856	3.92309	5.64022	4.77535	4.0577	4.8421	9.87705	5.68037	5.94726	7.85818	6.84645	3.86943	5.30361	9.84509	4.45149	3.73777	3.94778	3.68582
P8_11/28_8	Control	14	6	4.85639	4.321	4.34306	3.89353	4.84914	3.65301	4.43985	8.00784	3.86943	11.6103	10.7076	3.66388	10.0304	11.6573	4.87285	5.36839	4.16098	4.26762	4.33392	3.98641	4.08821	5.65139	4.62035	4.04079	8.95746	9.70952	9.61701	5.64022	6.5485	4.01043	6.13029	4.7185	4.08171	4.09476	10.1164	5.50548	5.8079	7.76125	6.87275	4.1154	5.24251	9.99275	4.45149	3.67416	3.89864	3.4965
P8_11/28_14	Mutant	14	6	4.7185	4.20897	4.16353	4.08444	4.73392	3.7813	4.46962	8.44886	3.97886	11.8808	11.0376	3.8173	10.1164	11.6979	4.82623	5.38285	4.19404	4.2389	4.38821	3.94494	4.29333	5.53327	4.64617	3.96419	8.95746	9.68128	9.77575	5.75758	6.66156	3.99833	6.3982	4.8421	4.11841	4.10746	10.2049	5.45103	5.97667	7.82421	6.79152	3.94778	5.19283	9.87705	4.54167	3.75625	3.95929	3.55555
29-10	Mutant	12	1	4.48743	4.20531	4.05244	4.0577	4.47527	3.60558	4.39834	8.39217	3.86361	11.5024	10.0304	3.68582	10.249	11.8808	4.57775	5.28913	4.57234	4.1154	4.40928	3.8173	3.85719	5.59105	4.19106	3.98641	9.11131	9.8082	9.64956	6.29785	6.97969	3.92309	4.84914	4.75998	4.1661	4.21241	9.77575	5.45103	5.69331	8.00784	6.5485	4.02536	5.27606	9.90914	4.52908	3.23724	3.7813	3.76883
29-02	Control	12	1	4.45743	4.26088	4.03599	3.95498	4.61352	3.62261	4.27646	8.33886	3.90529	11.5024	10.6501	3.85719	10.249	11.8111	4.676	5.38285	4.7185	4.16098	4.41594	3.94982	3.6401	5.84671	4.06605	3.84817	9.15089	9.8082	9.70952	6.19772	6.9441	4.06262	4.7049	4.75263	4.15506	4.21241	9.77575	5.59105	5.56328	7.82421	6.79152	4.02284	5.30361	9.94851	4.65246	3.64787	3.91511	3.89575
27-07	Mutant	14	1	4.41594	4.18386	4.0278	3.93206	4.54708	3.74586	4.48083	8.44886	3.89864	11.6573	10.8431	3.72328	10.156	11.8808	4.73392	5.43957	4.46434	4.128	4.37568	3.78819	3.75281	5.75758	4.2299	3.98434	9.00094	9.70952	9.68128	5.92789	7.09016	3.95498	4.54167	4.66988	4.14099	4.13728	10.0304	5.5468	5.46897	7.92408	6.72045	3.92015	5.24251	9.84509	4.51466	3.44473	3.7001	3.77734
27-10	Control	14	1	4.41594	4.19719	3.93844	3.87764	4.59008	3.75281	4.42322	8.66721	3.99161	11.6979	11.0376	3.73223	10.0752	11.7516	4.7049	5.39509	4.53644	4.21241	4.39834	3.8286	3.80338	5.7722	4.05244	4.0341	9.02866	9.68128	9.74348	6.06039	6.81852	3.91732	4.51466	4.9171	4.1154	4.24577	9.99275	5.56328	5.65139	7.89367	6.69856	4.01505	5.19283	9.8082	4.56733	3.23724	3.8362	3.80937
16-02+04	Mutant	12	1	4.35757	4.20531	3.96419	4.0306	4.42322	3.4965	4.41594	8.39217	3.89864	11.6573	10.5886	3.80338	10.249	11.7516	4.50145	5.17876	4.73392	4.29333	4.54708	3.84366	3.89575	5.38285	4.19404	3.95929	9.1946	9.77575	9.64956	6.31522	6.74381	3.87491	4.43405	5.08352	4.15791	4.14099	9.58354	5.57554	8.24207	7.95517	6.68045	3.90315	5.2039	9.94851	4.57234	3.47452	3.72328	3.62261
16-10	Control	12	1	4.38821	4.19719	4.02536	4.01724	4.62035	3.61451	4.29744	8.39217	3.97886	11.6103	10.7543	3.66388	10.156	11.6979	4.50145	5.10168	4.84914	4.14357	4.321	3.93206	3.8128	5.57554	4.12206	3.99833	9.1946	9.68128	9.61701	6.29785	6.84645	3.89353	4.58412	4.7997	4.20043	4.128	9.74348	5.6151	6.3982	7.92408	6.66156	4.01966	5.1224	9.90914	4.60281	3.7001	3.75281	3.75625
40-20	Mutant	14	1	4.52908	4.17968	4.26088	4.04079	4.59711	3.82545	4.43405	8.19599	4.05244	11.5024	10.8431	3.67416	10.156	11.7516	4.7049	5.39509	4.52088	4.13127	4.35222	3.85979	3.75625	5.66349	4.2299	3.92608	9.06808	9.8082	9.74348	6.18176	6.69856	3.89353	4.65853	4.88925	4.16098	4.11841	10.0752	5.56328	5.64022	7.82421	6.66156	3.96683	5.17876	9.90914	4.48743	3.65893	3.80554	3.84366
27-20	Control	14	1	4.46962	4.26088	3.9741	3.97886	4.6086	3.90315	4.39382	8.73232	4.00365	11.6573	10.0304	3.71205	10.156	11.6979	4.68239	5.28913	4.55399	4.20043	4.42322	3.8173	3.99512	5.70991	4.16353	3.96888	9.11131	9.61701	9.8082	6.02652	6.76817	3.89575	4.97136	4.8186	4.15217	4.12206	9.99275	5.60401	5.69331	7.82421	6.69856	3.96419	5.22811	9.84509	4.57234	3.56934	3.95683	3.84366
16-07	Mutant	12	2	4.52088	4.14099	4.0306	4.04079	4.62035	3.60029	4.39382	8.39217	3.80937	11.6573	10.0304	3.55555	10.2049	11.7516	4.59008	5.43957	4.54167	4.10377	4.31593	3.85979	3.88372	5.65139	4.14357	3.87491	9.1946	9.77575	9.70952	6.01029	6.5702	4.14587	4.87285	4.66988	4.21659	4.18386	9.87705	5.70991	5.57554	7.92408	6.44889	4.06033	5.28913	9.90914	4.56097	3.53709	3.77332	3.78819
27-02	Control	12	2	4.56097	3.97717	4.63765	4.13427	4.39834	4.15791	4.17636	8.24207	4.25765	11.4488	10.0752	3.71205	10.249	11.7516	4.89902	5.0938	4.95088	4.09175	4.96204	4.90858	3.94982	5.424	3.9741	4.0577	9.06808	9.70952	9.74348	6.14991	6.61285	4.28991	4.80921	4.35222	4.06033	4.11278	9.8082	5.53327	5.38285	7.79252	6.52451	3.90129	5.13145	9.90914	4.43405	3.93844	3.68582	3.65301
56-02	Mutant	14	2	4.19404	4.13127	3.70361	3.89353	4.35222	4.1007	4.676	8.24207	4.02536	11.6103	10.8431	3.52264	10.0752	11.6573	4.7997	5.33821	4.93612	4.33392	4.2201	3.77332	3.7944	5.99314	4.08821	3.95498	9.00094	9.77575	9.58354	6.26215	6.84645	3.85269	5.11369	4.74032	4.19719	3.95683	10.0304	5.45103	5.64022	7.85818	6.72045	4.7185	5.14421	9.84509	4.82623	3.91287	4.06605	3.97229
40-04	Control	14	2	4.32981	4.19404	3.92015	4.01724	4.51466	3.53709	4.43985	8.44886	3.97229	11.4488	10.6501	3.78495	10.0752	11.5024	4.64617	5.15588	4.90858	4.20043	4.35222	3.91732	3.89575	5.75758	4.12509	3.96091	9.00094	9.68128	9.61701	6.24681	6.84645	3.99161	4.88095	4.83516	4.05244	4.07131	9.87705	5.38285	5.46897	7.89367	6.72045	3.90756	5.0938	9.77575	4.46434	3.28045	3.7944	3.71205
27-01	Mutant	12	2	4.45743	4.16098	3.86943	4.30183	4.48083	3.8286	4.37568	8.14158	4.1154	11.3867	10.4941	3.52264	9.94851	11.6979	4.7125	5.38285	4.61352	4.27183	4.68239	3.89116	3.83279	5.94726	4.08171	3.99833	9.11131	9.68128	9.58354	6.11153	6.81852	4.01505	4.7839	4.80921	4.23395	4.17227	9.70952	5.48189	5.51945	7.82421	6.72045	4.06913	5.08352	9.84509	4.66988	3.55555	3.95498	3.91511
40-07	Control	12	2	4.54708	5.70991	4.04734	4.00083	4.64617	3.68582	4.2299	8.29135	3.91287	11.5024	9.99275	3.71892	10.249	11.6979	4.63765	5.27606	4.59008	4.18386	4.34306	3.90315	3.80338	5.50548	4.05244	3.94982	9.15089	9.70952	9.68128	6.23216	6.69856	3.91732	4.9171	4.79228	4.2233	4.08821	9.94851	5.5468	6.81852	7.89367	6.44889	3.98641	5.17876	9.90914	4.55399	3.4965	3.93425	3.85719
81-10	Mutant	14	2	4.55399	4.29744	3.99833	4.01966	4.68993	3.74217	4.36255	8.33886	3.89575	11.6979	11.3273	3.65301	10.0752	11.5024	4.76679	5.17876	4.96204	4.14099	4.27183	4.0278	3.94494	5.82424	4.14859	3.97717	8.95746	9.68128	9.51093	5.75758	6.91255	3.89116	4.97888	4.51466	4.27646	4.19106	9.94851	5.48189	5.45103	7.89367	6.76817	4.05244	5.25309	9.8082	4.50145	3.44473	3.80554	3.80338
56-01	Control	14	2	4.37085	4.21659	3.98149	4.00083	4.52088	3.75281	4.46962	8.33886	3.94494	11.6573	11.0376	3.75625	10.0752	11.5024	4.62035	5.22811	4.74032	4.20043	4.35222	3.80554	3.8128	5.62718	4.16098	4.0341	8.95746	9.70952	9.64956	6.01029	6.81852	3.98981	4.63765	4.59008	4.2389	4.07934	9.8082	5.53327	5.45103	7.89367	6.72045	4.06913	5.10168	9.74348	4.57234	3.65301	3.69341	3.8888
40-40	Mutant	12	3	4.31593	4.19106	3.96683	3.94778	4.54167	3.68582	4.39382	8.09847	3.99833	11.8808	10.8431	3.65893	10.156	11.3867	4.57775	5.46897	4.72718	4.28991	4.27183	4.0278	4.0447	5.65139	4.26088	3.95498	9.24813	9.64956	9.70952	5.82424	6.72045	3.89864	4.90858	4.69767	4.17968	4.04734	9.99275	5.8079	5.24251	7.76125	6.5702	3.98641	5.07348	9.8082	4.58412	3.23724	3.85979	4.54708
80-01	Control	12	3	4.40365	4.12206	3.94778	4.03819	4.53644	3.6345	4.28084	8.00784	4.00083	11.9462	10.8431	3.67416	10.156	11.4488	4.52908	5.33821	4.51466	4.29744	4.45149	3.86629	3.93425	5.60401	4.21241	3.97229	9.15089	9.64956	9.61701	6.26215	6.61285	3.98641	4.68239	4.82623	4.18712	4.11841	10.1164	5.89289	5.5468	7.82421	6.52451	3.95929	5.11369	9.74348	4.49492	3.36663	3.75908	3.88049
29-102	Mutant	14	3	4.47527	4.2389	3.96888	4.01966	4.75263	3.7001	4.38821	8.00784	4.08444	11.8808	10.985	3.60558	10.0752	11.3867	4.62035	5.43957	4.50145	4.31593	4.26423	3.80937	3.87491	5.68037	4.26762	3.97717	9.06808	9.61701	9.54672	5.64022	6.61285	3.83279	4.82623	4.57775	4.20531	4.15506	10.2049	5.7722	5.33821	7.64037	6.5702	4.04734	5.15588	9.8082	4.56097	3.55555	3.8888	3.7944
81-02	Control	14	3	4.29333	4.15791	4.05013	3.93844	4.50145	3.54451	4.34796	8.09847	7.64037	11.8808	10.7543	3.79746	10.319	11.5024	4.61352	5.38285	4.62035	4.18386	4.38147	3.91287	3.92015	5.62718	4.15217	3.86629	9.28329	9.70952	9.64956	6.11153	6.68045	3.93425	4.76679	4.72718	4.128	4.13728	9.99275	5.94726	5.22811	7.76125	6.63951	4.06605	5.08352	9.74348	4.58412	3.6401	3.75625	3.82093
80-02	Mutant	12	3	4.40365	4.25765	4.08444	3.96683	4.76679	3.4965	4.39834	8.19599	3.94178	11.8111	10.8431	3.66388	10.249	11.3867	4.6086	5.43957	4.88095	4.21241	4.31011	3.88372	4.13127	5.39509	4.24278	3.8286	9.24813	9.58354	9.68128	5.89289	6.61285	4.0341	4.8186	4.54167	4.15506	4.6638	9.84509	5.75758	5.49355	7.70401	6.5702	4.00083	5.1224	9.99275	4.52908	3.36663	3.84817	3.79112
29-107	Control	12	3	4.40365	4.17227	3.96888	4.56097	4.75263	3.55555	4.35222	7.89367	4.01724	11.6979	10.8431	3.5944	10.156	11.3867	4.63765	5.53327	4.54708	4.25765	4.34306	3.89864	3.94778	5.74187	4.17968	3.73777	9.15089	9.74348	9.68128	5.89289	6.61285	3.65301	4.76679	4.68239	4.09476	4.14099	9.94851	5.86029	5.33821	7.67663	6.5702	3.98149	5.07348	10.0304	4.6638	3.57721	3.86361	3.80554
82-07	Mutant	14	3	4.48743	4.16935	3.93425	4.01043	4.6638	3.68582	4.45149	8.24207	3.92608	11.7516	11.0927	3.60029	10.249	11.3867	4.65853	5.39509	4.57234	4.19106	4.34796	3.88372	3.94494	5.65139	4.27646	3.89864	9.24813	9.61701	9.74348	5.72425	6.68045	3.95683	4.76679	4.57775	4.21659	4.07131	9.94851	5.68037	5.28913	7.67663	6.66156	3.99833	5.1224	9.8082	4.58412	3.4965	3.69341	3.83279
81-20	Control	14	3	4.33392	4.14357	4.00365	3.93844	8.55076	3.60558	4.46962	7.95517	3.98434	11.8808	10.8431	3.28045	10.1164	11.3273	4.59008	5.33821	4.40928	4.21241	4.34796	3.91287	4.1007	5.64022	4.2389	3.87764	9.00094	9.64956	9.68128	5.90861	6.63951	3.94494	5.28913	4.65853	4.13728	4.02284	10.249	5.8079	5.31579	7.57036	6.428	4.06262	5.01852	9.87705	4.50145	3.6401	3.91511	3.89575
29-101	Mutant	12	4	4.35757	4.16935	4.05013	3.96091	4.62658	3.85269	5.74187	8.00784	3.88648	12.01	10.8431	3.62261	9.99275	11.5024	4.57234	5.24251	4.48743	4.17968	4.19719	3.93425	3.89116	5.56328	4.2299	3.8128	9.06808	9.68128	9.51093	5.70991	6.66156	3.90315	5.38285	4.56733	4.27183	4.13127	10.1164	5.8079	5.36839	7.76125	6.428	4.01043	5.08352	9.84509	4.47527	3.50907	3.73223	3.89353
82-01	Control	12	4	4.25478	4.09726	4.28084	3.8888	4.48083	3.61451	4.96204	8.29135	3.85269	11.9462	11.3273	3.67002	10.249	11.4488	4.54708	5.45103	4.14859	4.03599	4.40365	3.55555	4.63765	5.48189	4.11841	3.91062	9.24813	9.74348	9.77575	5.90861	6.63951	4.06262	5.06503	4.39382	4.05013	4.2299	9.99275	5.72425	5.08352	7.70401	6.5485	4.31011	4.82623	9.8082	5.1224	3.40267	3.65893	3.86943
41-07	Mutant	14	4	4.31011	4.06033	4.07131	3.97229	4.52908	3.73223	4.7997	8.06393	3.95201	11.9462	10.5886	3.52264	10.0752	11.5024	4.65246	5.16712	4.46962	4.19719	4.38821	3.7001	4.07699	5.46897	4.21241	3.67416	9.15089	9.61701	9.58354	6.29785	6.72045	3.93844	5.2039	4.79228	4.10746	3.99512	10.2049	5.86029	5.53327	7.7324	6.48318	3.97886	5.02647	9.8082	4.40928	3.47452	3.7944	3.69341
29-110	Control	14	4	5.00949	5.10168	4.03819	3.54451	12.5497	3.77332	4.32981	7.32848	3.75281	11.8111	9.74348	4.55399	10.1164	11.2287	5.33821	4.00365	6.18176	4.09726	3.76507	3.8128	3.95201	4.14859	4.85639	4.04079	9.02866	9.8082	9.24813	4.8186	5.74187	5.5468	5.0353	4.97136	3.70361	4.46962	10.0304	4.31011	4.29333	8.24207	13.3003	5.19283	3.97886	9.61701	6.26215	3.82545	4.29744	4.17227
82-02	Mutant	12	4	4.34796	4.0577	4.07485	4.01043	4.82623	3.89353	5.7722	7.95517	3.96091	12.01	10.7543	3.73777	9.99275	11.4488	4.65853	5.39509	4.56733	4.2201	4.25765	3.76507	3.97717	5.53327	4.27183	3.8128	9.00094	9.68128	9.4791	5.69331	6.69856	3.95201	5.38285	4.57775	4.18712	4.17636	10.249	5.82424	5.46897	7.76125	6.37474	4.00708	5.2039	9.84509	4.50743	3.62261	3.89575	3.75281
41-04	Control	12	4	4.28441	4.19404	4.12509	3.98149	5.51945	3.87223	4.96204	8.14158	3.94982	11.8808	11.5024	3.58405	10.0752	11.3867	4.62035	5.32649	4.98964	4.20531	4.2233	3.85979	3.71574	5.46897	4.1661	4.11841	9.11131	9.74348	9.61701	5.56328	6.61285	4.0341	4.87285	4.48743	4.07934	4.11278	10.156	5.59105	5.17876	7.64037	6.48318	4.02536	5.00949	9.87705	4.62658	3.4965	3.75908	3.85269
82-04	Control	14	4	4.35222	4.19106	4.16098	3.98981	4.676	3.85269	4.95088	7.82421	3.90129	11.7516	11.3273	3.67002	10.319	11.5024	4.74032	5.33821	4.321	4.24278	4.34796	3.73777	3.65301	8.00784	4.26423	3.91062	9.11131	9.8082	9.61701	6.06039	6.68045	3.76883	4.93612	4.68993	4.17636	4.14099	10.0304	5.87644	5.46897	7.64037	6.48318	3.93206	5.01852	9.94851	4.48083	3.58405	3.7944	3.8286
41-02	Mutant	12	4	6.02652	4.18712	4.14357	6.28018	4.90858	3.75281	4.59711	7.85818	3.89116	11.9462	10.9081	3.84366	10.156	11.4488	4.6638	5.01852	4.65853	4.2233	4.26762	3.8362	3.83279	8.06393	4.19106	3.95201	9.02866	9.58354	9.40026	5.87644	6.63951	3.90756	5.0353	8.00784	4.16935	4.15217	9.99275	5.62718	5.28913	7.52741	6.428	3.87223	4.92682	9.68128	4.43405	3.8128	3.90529	3.92309
[truncated: 205 more columns]
