# Supplementary material for: Network Analysis of a Pkd1-Mouse Model of Autosomal Dominant Polycystic Kidney Disease Identifies HNF4α as a Disease Modifier
Source: PLoS Genet. 2012 Nov 29;8(11):e1003053. doi: 10.1371/journal.pgen.1003053 (PMC3510057; doi:10.1371/journal.pgen.1003053)
Supplement: Table S9 — Module membership of genes in meta-analysis. (XLS) [file pgen.1003053.s010.xls]

## Sheet: Menezes_Table S9new.txt
Table S9. Module membership of genes in meta-analysis.
Probe ID	Gene Symbol	Gene Title	Module
1415670_at	Copg	coatomer protein complex, subunit gamma	8
1415671_at	Atp6v0d1	ATPase, H+ transporting, lysosomal V0 subunit D1	1
1415672_at	Golga7	golgi autoantigen, golgin subfamily a, 7	15
1415673_at	Psph	phosphoserine phosphatase	15
1415674_a_at	Trappc4	trafficking protein particle complex 4	6
1415675_at	Dpm2	dolichol-phosphate (beta-D) mannosyltransferase 2	10
1415676_a_at	Psmb5	proteasome (prosome, macropain) subunit, beta type 5	6
1415677_at	Dhrs1	dehydrogenase/reductase (SDR family) member 1	15
1415678_at	Ppm1a	protein phosphatase 1A, magnesium dependent, alpha isoform	8
1415679_at	Psenen	presenilin enhancer 2 homolog (C. elegans)	15
1415680_at	Anapc1	anaphase promoting complex subunit 1	4
1415681_at	Mrpl43	mitochondrial ribosomal protein L43	3
1415682_at	Xpo7	exportin 7	8
1415683_at	Nmt1	N-myristoyltransferase 1	10
1415684_at	Atg5	autophagy-related 5 (yeast)	0
1415685_at	Mtif2	mitochondrial translational initiation factor 2	6
1415686_at	Rab14	RAB14, member RAS oncogene family	0
1415687_a_at	Psap	prosaposin	4
1415688_at	Ube2g1	ubiquitin-conjugating enzyme E2G 1 (UBC7 homolog, C. elegans)	0
1415689_s_at	Zkscan3	zinc finger with KRAB and SCAN domains 3	12
1415690_at	Mrpl27	mitochondrial ribosomal protein L27	15
1415691_at	Dlg1 /// LOC100047603	discs, large homolog 1 (Drosophila) /// similar to Discs, large homolog 1 (Droso	0
1415692_s_at	Canx	calnexin	10
1415693_at	Derl1	Der1-like domain family, member 1	0
1415694_at	Wars	tryptophanyl-tRNA synthetase	26
1415695_at	Psma1	proteasome (prosome, macropain) subunit, alpha type 1	0
1415696_at	Sar1a	SAR1 gene homolog A (S. cerevisiae)	6
1415697_at	G3bp2	GTPase activating protein (SH3 domain) binding protein 2	4
1415698_at	Golm1	golgi membrane protein 1	4
1415699_a_at	Gps1	G protein pathway suppressor 1	1
1415700_a_at	Ssr3	signal sequence receptor, gamma	1
1415701_x_at	Rpl23	ribosomal protein L23	6
1415702_a_at	Ctbp1 /// LOC100045360	C-terminal binding protein 1 /// similar to CtBP1 protein	6
1415703_at	Huwe1	HECT, UBA and WWE domain containing 1	23
1415704_a_at	Cdv3	carnitine deficiency-associated gene expressed in ventricle 3	4
1415705_at	9130011J15Rik	RIKEN cDNA 9130011J15 gene	16
1415706_at	Copa	coatomer protein complex subunit alpha	0
1415707_at	Anapc2	anaphase promoting complex subunit 2	0
1415708_at	Tug1	taurine upregulated gene 1	6
1415709_s_at	Gbf1	golgi-specific brefeldin A-resistance factor 1	6
1415710_at	Cox18	COX18 cytochrome c oxidase assembly homolog (S. cerevisiae)	0
1415711_at	Arfgef1	ADP-ribosylation factor guanine nucleotide-exchange factor 1(brefeldin A-inhibit	0
1415712_at	Zranb1	zinc finger, RAN-binding domain containing 1	3
1415713_a_at	Ddx24	DEAD (Asp-Glu-Ala-Asp) box polypeptide 24	15
1415714_a_at	Snrnp27	small nuclear ribonucleoprotein 27 (U4/U6.U5)	6
1415715_at	Tmem129	transmembrane protein 129	3
1415716_a_at	Rps27	ribosomal protein S27	37
1415717_at	Rnf220	ring finger protein 220	6
1415718_at	LOC100044471 /// Sap30l	similar to SAP30-like /// SAP30-like	15
1415719_s_at	Armc1	armadillo repeat containing 1	1
1415720_s_at	Mad2l1bp	MAD2L1 binding protein	4
1415721_a_at	Nat15	N-acetyltransferase 15 (GCN5-related, putative)	0
1415722_a_at	Vta1	Vps20-associated 1 homolog (S. cerevisiae)	10
1415723_at	Eif5	eukaryotic translation initiation factor 5	12
1415724_a_at	Cdc42	cell division cycle 42 homolog (S. cerevisiae)	15
1415725_at	Rrn3	RRN3 RNA polymerase I transcription factor homolog (yeast)	4
1415726_at	Ankrd17	ankyrin repeat domain 17	0
1415727_at	Apoa1bp	apolipoprotein A-I binding protein	35
1415728_at	Pabpn1	poly(A) binding protein, nuclear 1	1
1415729_at	Pdpk1	3-phosphoinositide dependent protein kinase-1	3
1415730_at	Cpsf7	cleavage and polyadenylation specific factor 7	21
1415731_at	Angel2	angel homolog 2 (Drosophila)	0
1415732_at	Bat5	HLA-B associated transcript 5	0
1415733_a_at	Tomm5	translocase of outer mitochondrial membrane 5 homolog (yeast)	15
1415734_at	Rab7	RAB7, member RAS oncogene family	3
1415735_at	Ddb1	damage specific DNA binding protein 1	8
1415736_at	Pfdn5	prefoldin 5	6
1415737_at	Rfk	riboflavin kinase	0
1415738_at	Txndc12	thioredoxin domain containing 12 (endoplasmic reticulum)	32
1415739_at	Rbm42	RNA binding motif protein 42	0
1415740_at	Psmc5	protease (prosome, macropain) 26S subunit, ATPase 5	21
1415741_at	Tmem165	transmembrane protein 165	3
1415742_at	Aup1	ancient ubiquitous protein 1	10
1415743_at	Hdac5	histone deacetylase 5	1
1415744_at	H2-Ke2	H2-K region expressed gene 2	0
1415745_a_at	Dscr3	Down syndrome critical region gene 3	0
1415746_at	Cic	capicua homolog (Drosophila)	0
1415747_s_at	Riok3	RIO kinase 3 (yeast)	3
1415748_a_at	Dctn5	dynactin 5	6
1415749_a_at	Rragc	Ras-related GTP binding C	16
1415750_at	Tbl3	transducin (beta)-like 3	4
1415751_at	Hp1bp3	heterochromatin protein 1, binding protein 3	1
1415752_at	BC031181	cDNA sequence BC031181	0
1415753_at	Fam108a	family with sequence similarity 108, member A	24
1415754_at	Polr2f	polymerase (RNA) II (DNA directed) polypeptide F	15
1415755_a_at	Ube2v1	ubiquitin-conjugating enzyme E2 variant 1	6
1415756_a_at	Snapin	SNAP-associated protein	0
1415757_at	Gbf1	golgi-specific brefeldin A-resistance factor 1	6
1415758_at	Fryl	furry homolog-like (Drosophila)	1
1415759_a_at	Hbxip	hepatitis B virus x interacting protein	15
1415760_s_at	Atox1	ATX1 (antioxidant protein 1) homolog 1 (yeast)	6
1415761_at	Mrpl52	mitochondrial ribosomal protein L52	6
1415762_x_at	Mrpl52	mitochondrial ribosomal protein L52	0
1415763_a_at	2510006D16Rik	RIKEN cDNA 2510006D16 gene	0
1415764_at	Zc3h11a	zinc finger CCCH type containing 11A	9
1415765_at	Hnrnpul2	heterogeneous nuclear ribonucleoprotein U-like 2	6
1415766_at	Sec22b	SEC22 vesicle trafficking protein homolog B (S. cerevisiae)	0
1415767_at	Ythdf1	YTH domain family 1	33
1415768_a_at	Ube2r2	ubiquitin-conjugating enzyme E2R 2	0
1415769_at	Itch	itchy, E3 ubiquitin protein ligase	6
1415770_at	Wdr6	WD repeat domain 6	10
1415771_at	Ncl	nucleolin	8
1415772_at	Ncl	nucleolin	4
1415773_at	Ncl	nucleolin	5
1415774_at	Elp2	elongation protein 2 homolog (S. cerevisiae)	8
1415775_at	Rbbp7	retinoblastoma binding protein 7	12
1415776_at	Aldh3a2	aldehyde dehydrogenase family 3, subfamily A2	1
1415777_at	Pnliprp1	pancreatic lipase related protein 1	47
1415778_at	Morf4l2	mortality factor 4 like 2	1
1415779_s_at	Actg1	actin, gamma, cytoplasmic 1	19
1415780_a_at	Armcx2	armadillo repeat containing, X-linked 2	10
1415781_a_at	Gm10241 /// Gm13430 /// Gm13690 /// LOC100046167 /// Sumo2	predicted gene 10241 /// predicted gene 13430 /// predicted gene 13690 /// simil	21
1415782_at	Gm10241 /// LOC100046167 /// Sumo2	predicted gene 10241 /// similar to Chain B, Crystal Structure Of Sumo-3-Modifie	4
1415783_at	Vps35	vacuolar protein sorting 35	3
1415784_at	Vps35	vacuolar protein sorting 35	6
1415785_a_at	Cct8	chaperonin containing Tcp1, subunit 8 (theta)	8
1415786_at	Pgc	progastricsin (pepsinogen C)	0
1415787_at	Ganab	alpha glucosidase 2 alpha neutral subunit	6
1415788_at	Ublcp1	ubiquitin-like domain containing CTD phosphatase 1	0
1415789_a_at	LOC100045709 /// Ublcp1	similar to ubiquitin-like domain containing CTD phosphatase 1 /// ubiquitin-like	6
1415790_at	Ublcp1	ubiquitin-like domain containing CTD phosphatase 1	6
1415791_at	Rnf34	ring finger protein 34	1
1415792_at	Rbck1	RanBP-type and C3HC4-type zinc finger containing 1	0
1415793_at	Pnpo	pyridoxine 5'-phosphate oxidase	1
1415794_a_at	Spin1	spindlin 1	24
1415795_at	LOC100046080 /// Spin1	similar to Spindlin 1 /// spindlin 1	3
1415796_at	Dazap2	DAZ associated protein 2	0
1415797_at	Ddr1	discoidin domain receptor family, member 1	5
1415798_at	Ddr1	discoidin domain receptor family, member 1	3
1415799_at	Wbp11	WW domain binding protein 11	4
1415800_at	Gja1	gap junction protein, alpha 1	21
1415801_at	Gja1	gap junction protein, alpha 1	8
1415802_at	Slc16a1	solute carrier family 16 (monocarboxylic acid transporters), member 1	0
1415803_at	Cx3cl1	chemokine (C-X3-C motif) ligand 1	1
1415804_at	Cx3cl1	chemokine (C-X3-C motif) ligand 1	0
1415805_at	Clps	colipase, pancreatic	47
1415806_at	Plat	plasminogen activator, tissue	2
1415807_s_at	Sfrs2	splicing factor, arginine/serine-rich 2 (SC-35)	8
1415808_at	Tpbpa	trophoblast specific protein alpha	31
1415809_at	Tpbpa	trophoblast specific protein alpha	31
1415810_at	Uhrf1	ubiquitin-like, containing PHD and RING finger domains, 1	4
1415811_at	Uhrf1	ubiquitin-like, containing PHD and RING finger domains, 1	4
1415812_at	Gsn	gelsolin	17
1415813_at	Api5	apoptosis inhibitor 5	16
1415814_at	Atp6v1b2	ATPase, H+ transporting, lysosomal V1 subunit B2	0
1415815_at	Trim27	tripartite motif-containing 27	4
1415816_at	Cct7	chaperonin containing Tcp1, subunit 7 (eta)	15
1415817_s_at	Cct7	chaperonin containing Tcp1, subunit 7 (eta)	32
1415818_at	Anxa6	annexin A6	17
1415819_a_at	Ppp2r1a	protein phosphatase 2 (formerly 2A), regulatory subunit A (PR 65), alpha isoform	6
1415820_x_at	Nono	non-POU-domain-containing, octamer binding protein	4
1415821_at	Nptn	neuroplastin	0
1415822_at	Scd2	stearoyl-Coenzyme A desaturase 2	8
1415823_at	Scd2	stearoyl-Coenzyme A desaturase 2	15
1415824_at	Scd2	stearoyl-Coenzyme A desaturase 2	0
1415825_s_at	Csnk1d	casein kinase 1, delta	0
1415826_at	Atp6v1h	ATPase, H+ transporting, lysosomal V1 subunit H	4
1415827_a_at	Serp1	stress-associated endoplasmic reticulum protein 1	1
1415828_a_at	Serp1	stress-associated endoplasmic reticulum protein 1	1
1415829_at	Lbr	lamin B receptor	4
1415830_at	Orc5l	origin recognition complex, subunit 5-like (S. cerevisiae)	6
1415831_at	Psmd2	proteasome (prosome, macropain) 26S subunit, non-ATPase, 2	6
1415832_at	Agtr2	angiotensin II receptor, type 2	4
1415833_x_at	Gm14303 /// Rps29	predicted gene 14303 /// ribosomal protein S29	16
1415834_at	Dusp6	dual specificity phosphatase 6	0
1415835_at	Prl3b1	prolactin family 3, subfamily b, member 1	31
1415836_at	Aldh18a1	aldehyde dehydrogenase 18 family, member A1	1
1415837_at	Klk1	kallikrein 1	5
1415838_at	Serinc1	serine incorporator 1	0
1415839_a_at	Npm1	nucleophosmin 1	4
1415840_at	Elovl5	ELOVL family member 5, elongation of long chain fatty acids (yeast)	0
1415841_at	Dync1i2	dynein cytoplasmic 1 intermediate chain 2	0
1415842_at	Mlst8	MTOR associated protein, LST8 homolog (S. cerevisiae)	0
1415843_at	Mlst8	MTOR associated protein, LST8 homolog (S. cerevisiae)	6
1415844_at	Syt4	synaptotagmin IV	5
1415845_at	Syt4	synaptotagmin IV	1
1415846_a_at	Ldhc	lactate dehydrogenase C	11
1415847_at	Ldhc	lactate dehydrogenase C	1
1415848_at	Prl3d1	prolactin family 3, subfamily d, member 1	31
1415849_s_at	Stmn1	stathmin 1	1
1415850_at	Rasa3	RAS p21 protein activator 3	5
1415851_a_at	Impdh2	inosine 5'-phosphate dehydrogenase 2	4
1415852_at	Impdh2	inosine 5'-phosphate dehydrogenase 2	4
1415853_at	Def8	differentially expressed in FDCP 8	2
1415854_at	Kitl	kit ligand	8
1415855_at	Kitl	kit ligand	15
1415856_at	Emb	embigin	6
1415857_at	Emb	embigin	0
1415858_at	Eif3c	eukaryotic translation initiation factor 3, subunit C	3
1415859_at	Eif3c	eukaryotic translation initiation factor 3, subunit C	1
1415860_at	Kpna2	karyopherin (importin) alpha 2	4
1415861_at	Tyrp1	tyrosinase-related protein 1	28
1415862_at	Tyrp1	tyrosinase-related protein 1	3
1415863_at	Eif4g2	eukaryotic translation initiation factor 4, gamma 2	32
1415864_at	Bpgm	2,3-bisphosphoglycerate mutase	0
1415865_s_at	Bpgm	2,3-bisphosphoglycerate mutase	16
1415866_at	Unc45a	unc-45 homolog A (C. elegans)	0
1415867_at	Cct4	chaperonin containing Tcp1, subunit 4 (delta)	4
1415868_at	Cct4	chaperonin containing Tcp1, subunit 4 (delta)	3
1415869_a_at	Trim28	tripartite motif-containing 28	21
1415870_at	Calu	calumenin	17
1415871_at	Tgfbi	transforming growth factor, beta induced	17
1415872_at	Hnrnph1	heterogeneous nuclear ribonucleoprotein H1	35
1415873_a_at	Actr1a	ARP1 actin-related protein 1 homolog A, centractin alpha (yeast)	26
1415874_at	LOC100046643 /// Spry1	similar to sprouty 1 /// sprouty homolog 1 (Drosophila)	0
1415875_at	3010003L21Rik	RIKEN cDNA 3010003L21 gene	3
1415876_a_at	Rps26	ribosomal protein S26	12
1415877_at	Dpysl3	dihydropyrimidinase-like 3	0
1415878_at	Rrm1	ribonucleotide reductase M1	4
1415879_a_at	Rplp2	ribosomal protein, large P2	32
1415880_a_at	Lamp1	lysosomal-associated membrane protein 1	37
1415881_at	Ghitm	growth hormone inducible transmembrane protein	5
1415882_at	Ghitm	growth hormone inducible transmembrane protein	0
1415883_a_at	Cela3b	chymotrypsin-like elastase family, member 3B	47
1415884_at	Cela3b	chymotrypsin-like elastase family, member 3B	47
1415885_at	Chgb	chromogranin B	1
1415886_at	Sh2d3c	SH2 domain containing 3C	0
1415887_at	Tfg	Trk-fused gene	3
1415888_at	Hdgf	hepatoma-derived growth factor	6
1415889_a_at	Hsp90b1	heat shock protein 90, beta (Grp94), member 1	8
1415890_at	Papss1	3'-phosphoadenosine 5'-phosphosulfate synthase 1	6
1415891_at	Suclg1	succinate-CoA ligase, GDP-forming, alpha subunit	1
1415892_at	Sgpl1	sphingosine phosphate lyase 1	1
1415893_at	Sgpl1	sphingosine phosphate lyase 1	6
1415894_at	Enpp2	ectonucleotide pyrophosphatase/phosphodiesterase 2	5
1415895_at	Snrpn /// Snurf	small nuclear ribonucleoprotein N /// SNRPN upstream reading frame	16
1415896_x_at	Snrpn /// Snurf	small nuclear ribonucleoprotein N /// SNRPN upstream reading frame	16
1415897_a_at	Mgst1	microsomal glutathione S-transferase 1	22
1415898_at	Mgst1	microsomal glutathione S-transferase 1	0
1415899_at	Junb	Jun-B oncogene	8
1415900_a_at	Kit	kit oncogene	0
1415901_at	Plod3	procollagen-lysine, 2-oxoglutarate 5-dioxygenase 3	6
1415902_at	Aldh7a1	aldehyde dehydrogenase family 7, member A1	5
1415903_at	Slc38a1	solute carrier family 38, member 1	16
1415904_at	Lpl	lipoprotein lipase	22
1415905_at	Reg1	regenerating islet-derived 1	47
1415906_at	Tmsb4x	thymosin, beta 4, X chromosome	1
1415907_at	Ccnd3	cyclin D3	8
1415908_at	Tspyl1	testis-specific protein, Y-encoded-like 1	0
1415909_at	Stip1	stress-induced phosphoprotein 1	1
1415910_s_at	Ciapin1	cytokine induced apoptosis inhibitor 1	4
1415911_at	Impact	imprinted and ancient	1
1415912_a_at	Gm6573 /// Gm6834 /// LOC100044992 /// Rps13	ribosomal protein S13 pseudogene /// predicted gene 6834 /// similar to ribosoma	1
1415913_at	Gm12270 /// Gm15483 /// Gm6573 /// Gm6834 /// LOC100044992 /// Rps13	predicted gene 12270 /// predicted gene 15483 /// ribosomal protein S13 pseudoge	1
1415914_at	Hnrnpab	heterogeneous nuclear ribonucleoprotein A/B	21
1415915_at	Ddx1	DEAD (Asp-Glu-Ala-Asp) box polypeptide 1	4
1415916_a_at	Mthfd1	methylenetetrahydrofolate dehydrogenase (NADP+ dependent), methenyltetrahydrofol	5
1415917_at	Mthfd1	methylenetetrahydrofolate dehydrogenase (NADP+ dependent), methenyltetrahydrofol	1
1415918_a_at	Tpi1	triosephosphate isomerase 1	15
1415919_at	Npdc1	neural proliferation, differentiation and control gene 1	1
1415920_at	Cstf2t	cleavage stimulation factor, 3' pre-RNA subunit 2, tau	0
1415921_a_at	Tnfrsf19	tumor necrosis factor receptor superfamily, member 19	0
1415922_s_at	Marcksl1	MARCKS-like 1	5
1415923_at	Ndn	necdin	5
1415924_at	Tnp1	transition protein 1	11
1415925_a_at	Nup62	nucleoporin 62	4
1415926_at	Nup62	nucleoporin 62	4
1415927_at	Actc1 /// LOC100048431	actin, alpha, cardiac muscle 1 /// similar to alpha-actin (AA 27-375)	18
1415928_a_at	Map1lc3b	microtubule-associated protein 1 light chain 3 beta	1
1415929_at	Map1lc3b	microtubule-associated protein 1 light chain 3 beta	6
1415930_a_at	Map1lc3b	microtubule-associated protein 1 light chain 3 beta	10
1415931_at	Igf2	insulin-like growth factor 2	0
1415932_x_at	Atp9a	ATPase, class II, type 9A	3
1415933_a_at	Cox5a	cytochrome c oxidase, subunit Va	3
1415934_at	Cops8	COP9 (constitutive photomorphogenic) homolog, subunit 8 (Arabidopsis thaliana)	4
1415935_at	Smoc2	SPARC related modular calcium binding 2	17
1415936_at	Bcar3	breast cancer anti-estrogen resistance 3	0
1415937_s_at	Pdcd6ip	programmed cell death 6 interacting protein	8
1415938_at	Spink3	serine peptidase inhibitor, Kazal type 3	5
1415939_at	Fmod	fibromodulin	0
1415940_at	Zfand2a	zinc finger, AN1-type domain 2A	1
1415941_s_at	Zfand2a	zinc finger, AN1-type domain 2A	27
1415942_at	Gm3379 /// Gm4892 /// Gm7476 /// Rpl10	predicted gene 3379 /// ribosomal protein 10 pseudogene /// 60S ribosomal protei	32
1415943_at	Sdc1	syndecan 1	17
1415944_at	Sdc1	syndecan 1	0
1415945_at	Mcm5	minichromosome maintenance deficient 5, cell division cycle 46 (S. cerevisiae)	5
1415946_at	Pigq	phosphatidylinositol glycan anchor biosynthesis, class Q	5
1415947_at	Creg1	cellular repressor of E1A-stimulated genes 1	10
1415948_at	Creg1	cellular repressor of E1A-stimulated genes 1	1
1415949_at	Cpe /// LOC100046434	carboxypeptidase E /// similar to carboxypeptidase E	1
1415950_a_at	Pebp1	phosphatidylethanolamine binding protein 1	14
1415951_at	Fkbp10	FK506 binding protein 10	6
1415952_at	Mark2	MAP/microtubule affinity-regulating kinase 2	15
1415953_s_at	Mark2	MAP/microtubule affinity-regulating kinase 2	13
1415954_at	EG436523 /// Try10 /// Try4 /// Try5	predicted gene, EG436523 /// trypsin 10 /// trypsin 4 /// trypsin 5	6
1415955_x_at	Prm1	protamine 1	11
1415956_a_at	Pctk1	PCTAIRE-motif protein kinase 1	14
1415957_a_at	Rrp1	ribosomal RNA processing 1 homolog (S. cerevisiae)	1
1415958_at	Slc2a4	solute carrier family 2 (facilitated glucose transporter), member 4	6
1415959_at	Slc2a4	solute carrier family 2 (facilitated glucose transporter), member 4	0
1415960_at	Mpo	myeloperoxidase	6
1415961_at	Itm2c	integral membrane protein 2C	10
1415962_at	Eif3h	eukaryotic translation initiation factor 3, subunit H	6
1415963_at	Hnrnph2	heterogeneous nuclear ribonucleoprotein H2	0
1415964_at	Scd1	stearoyl-Coenzyme A desaturase 1	0
1415965_at	Scd1	stearoyl-Coenzyme A desaturase 1	0
1415966_a_at	Ndufv1	NADH dehydrogenase (ubiquinone) flavoprotein 1	0
1415967_at	Ndufv1	NADH dehydrogenase (ubiquinone) flavoprotein 1	15
1415968_a_at	Kap	kidney androgen regulated protein	22
1415969_s_at	Kap	kidney androgen regulated protein	3
1415970_at	Cox6c	cytochrome c oxidase, subunit VIc	15
1415971_at	Marcks	myristoylated alanine rich protein kinase C substrate	10
1415972_at	Marcks	myristoylated alanine rich protein kinase C substrate	6
1415973_at	Marcks	myristoylated alanine rich protein kinase C substrate	21
1415974_at	Map2k2	mitogen-activated protein kinase kinase 2	15
1415975_at	Carhsp1	calcium regulated heat stable protein 1	0
1415976_a_at	Carhsp1	calcium regulated heat stable protein 1	6
1415977_at	Isyna1	myo-inositol 1-phosphate synthase A1	4
1415978_at	Tubb3	tubulin, beta 3	1
1415979_x_at	Rpl7	ribosomal protein L7	32
1415980_at	Atp5g2	ATP synthase, H+ transporting, mitochondrial F0 complex, subunit c (subunit 9),	6
1415981_at	Herpud2	HERPUD family member 2	4
1415982_at	Herpud2	HERPUD family member 2	6
1415983_at	Lcp1	lymphocyte cytosolic protein 1	14
1415984_at	Acadm	acyl-Coenzyme A dehydrogenase, medium chain	5
1415985_at	Sf3b3	splicing factor 3b, subunit 3	4
1415986_at	Clcn4-2	chloride channel 4-2	8
1415987_at	Hdlbp	high density lipoprotein (HDL) binding protein	1
1415988_at	Hdlbp	high density lipoprotein (HDL) binding protein	3
1415989_at	Vcam1	vascular cell adhesion molecule 1	5
1415990_at	Vdac2	voltage-dependent anion channel 2	6
1415991_a_at	Klhdc3	kelch domain containing 3	1
1415992_at	Pigo	phosphatidylinositol glycan anchor biosynthesis, class O	0
1415993_at	Sqle	squalene epoxidase	10
1415994_at	Cyp2e1	cytochrome P450, family 2, subfamily e, polypeptide 1	5
1415995_at	Casp6	caspase 6	1
1415996_at	Txnip	thioredoxin interacting protein	35
1415997_at	Txnip	thioredoxin interacting protein	10
1415998_at	Vdac1	voltage-dependent anion channel 1	0
1415999_at	Hey1	hairy/enhancer-of-split related with YRPW motif 1	21
1416000_a_at	Prdx1	peroxiredoxin 1	1
1416001_a_at	Cotl1	coactosin-like 1 (Dictyostelium)	3
1416002_x_at	Cotl1	coactosin-like 1 (Dictyostelium)	3
1416003_at	Cldn11	claudin 11	1
1416004_at	Ywhah	tyrosine 3-monooxygenase/tryptophan 5-monooxygenase activation protein, eta poly	1
1416005_at	Psmc1	protease (prosome, macropain) 26S subunit, ATPase 1	0
1416006_at	Mdk	midkine	2
1416007_at	Satb1	special AT-rich sequence binding protein 1	5
1416008_at	Satb1	special AT-rich sequence binding protein 1	10
1416009_at	Tspan3	tetraspanin 3	0
1416010_a_at	Ehd1	EH-domain containing 1	1
1416011_x_at	Ehd1	EH-domain containing 1	6
1416012_at	Ehd1	EH-domain containing 1	0
1416013_at	Pld3	phospholipase D family, member 3	10
1416014_at	Abce1	ATP-binding cassette, sub-family E (OABP), member 1	0
1416015_s_at	Abce1	ATP-binding cassette, sub-family E (OABP), member 1	0
1416016_at	Tap1	transporter 1, ATP-binding cassette, sub-family B (MDR/TAP)	4
1416017_at	Copg	coatomer protein complex, subunit gamma	37
1416018_at	Dr1	down-regulator of transcription 1	0
1416019_at	Dr1	down-regulator of transcription 1	6
1416020_a_at	Atp5g1 /// Gm10039	ATP synthase, H+ transporting, mitochondrial F0 complex, subunit c (subunit 9),	6
1416021_a_at	Fabp5 /// Gm6166	fatty acid binding protein 5, epidermal /// predicted gene 6166	5
1416022_at	Fabp5	fatty acid binding protein 5, epidermal	5
1416023_at	Fabp3	fatty acid binding protein 3, muscle and heart	15
1416024_x_at	Cct3	chaperonin containing Tcp1, subunit 3 (gamma)	4
1416025_at	Fgg	fibrinogen gamma chain	21
1416026_a_at	Rpl12	ribosomal protein L12	32
1416027_at	Pdcd6	programmed cell death 6	0
1416028_a_at	Hn1	hematological and neurological expressed sequence 1	4
1416029_at	Klf10	Kruppel-like factor 10	0
1416030_a_at	Mcm7	minichromosome maintenance deficient 7 (S. cerevisiae)	4
1416031_s_at	Mcm7	minichromosome maintenance deficient 7 (S. cerevisiae)	22
1416032_at	Tmem109	transmembrane protein 109	22
1416033_at	Tmem109	transmembrane protein 109	8
1416034_at	Cd24a	CD24a antigen	22
1416035_at	Hif1a	hypoxia inducible factor 1, alpha subunit	6
1416036_at	Fkbp1a	FK506 binding protein 1a	6
1416037_a_at	Cct2	chaperonin containing Tcp1, subunit 2 (beta)	4
1416038_at	Snd1	staphylococcal nuclease and tudor domain containing 1	8
1416039_x_at	Cyr61	cysteine rich protein 61	0
1416040_at	Lipf	lipase, gastric	10
1416041_at	Sgk1	serum/glucocorticoid regulated kinase 1	8
1416042_s_at	Nasp	nuclear autoantigenic sperm protein (histone-binding)	3
1416043_at	Nasp	nuclear autoantigenic sperm protein (histone-binding)	14
1416044_at	Flii	flightless I homolog (Drosophila)	1
1416045_a_at	Smarcb1	SWI/SNF related, matrix associated, actin dependent regulator of chromatin, subf	1
1416046_a_at	Fuca2	fucosidase, alpha-L- 2, plasma	5
1416047_at	Fuca2	fucosidase, alpha-L- 2, plasma	5
1416048_at	Phc2	polyhomeotic-like 2 (Drosophila)	0
1416049_at	Gldc	glycine decarboxylase	5
1416050_a_at	Scarb1	scavenger receptor class B, member 1	1
1416051_at	C2	complement component 2 (within H-2S)	16
1416052_at	Prps1	phosphoribosyl pyrophosphate synthetase 1	10
1416053_at	Lrrn1	leucine rich repeat protein 1, neuronal	15
1416054_at	Rps5	ribosomal protein S5	32
1416055_at	Amy2a1 /// Amy2a2 /// Amy2a5 /// Amy2b	amylase 2a1, pancreatic /// amylase 2a2, pancreatic /// amylase 2a5, pancreatic	47
1416056_a_at	Ndufb11	NADH dehydrogenase (ubiquinone) 1 beta subcomplex, 11	8
1416057_at	Ndufb11	NADH dehydrogenase (ubiquinone) 1 beta subcomplex, 11	6
1416058_s_at	Atp5c1	ATP synthase, H+ transporting, mitochondrial F1 complex, gamma polypeptide 1	8
1416059_at	LOC100048726 /// Sec23b	similar to SEC23B /// SEC23B (S. cerevisiae)	3
1416060_at	Tbc1d15	TBC1 domain family, member 15	0
1416061_at	Tbc1d15	TBC1 domain family, member 15	6
1416062_at	Tbc1d15	TBC1 domain family, member 15	2
1416063_x_at	Ceacam11	carcinoembryonic antigen-related cell adhesion molecule 11	8
1416064_a_at	Hspa5	heat shock protein 5	8
1416065_a_at	Ankrd10	ankyrin repeat domain 10	0
1416066_at	Cd9	CD9 antigen	1
1416067_at	Ifrd1	interferon-related developmental regulator 1	14
1416068_at	Kars /// LOC631033	lysyl-tRNA synthetase /// similar to lysyl-tRNA synthetase	4
1416069_at	Pfkp	phosphofructokinase, platelet	0
1416070_a_at	Ddx18	DEAD (Asp-Glu-Ala-Asp) box polypeptide 18	4
1416071_at	Ddx18	DEAD (Asp-Glu-Ala-Asp) box polypeptide 18	21
1416072_at	Cd34	CD34 antigen	17
1416073_a_at	Nup85	nucleoporin 85	4
1416074_a_at	Gm10051 /// Gm15435 /// Rpl28	predicted gene 10051 /// ribosomal protein L28 pseudogene /// ribosomal protein	32
1416075_at	LOC100048168 /// Sav1	similar to WW45 protein /// salvador homolog 1 (Drosophila)	6
1416076_at	Ccnb1 /// Gm5593 /// Gm8416	cyclin B1 /// predicted gene 5593 /// predicted gene 8416	6
1416077_at	Adm	adrenomedullin	1
1416078_s_at	Raf1	v-raf-leukemia viral oncogene 1	4
1416079_a_at	Arpc1a	actin related protein 2/3 complex, subunit 1A	2
1416080_at	Adam15	a disintegrin and metallopeptidase domain 15 (metargidin)	8
1416081_at	Smad1	MAD homolog 1 (Drosophila)	8
1416082_at	Rab1	RAB1, member RAS oncogene family	0
1416083_at	Zfand5	zinc finger, AN1-type domain 5	10
1416084_at	Zfand5	zinc finger, AN1-type domain 5	8
1416085_s_at	Zfand5	zinc finger, AN1-type domain 5	8
1416086_at	Tpst2	protein-tyrosine sulfotransferase 2	6
1416087_at	Ap1s1	adaptor protein complex AP-1, sigma 1	15
1416088_a_at	LOC100046223 /// Rps15	similar to insulinoma protein (rig) /// ribosomal protein S15	1
1416089_at	Rps15	ribosomal protein S15	32
1416090_at	LOC100044400 /// Pdhb	similar to pyruvate dehydrogenase (lipoamide) beta /// pyruvate dehydrogenase (l	15
1416091_at	Mtap4	microtubule-associated protein 4	0
1416092_a_at	Mtap4	microtubule-associated protein 4	0
1416093_a_at	Mrpl20	mitochondrial ribosomal protein L20	6
1416094_at	Adam9	a disintegrin and metallopeptidase domain 9 (meltrin gamma)	0
1416095_x_at	Gm6563 /// Sarnp	SAP domain containing ribonucleoprotein pseudogene /// SAP domain containing rib	4
1416096_at	AI413782	expressed sequence AI413782	32
1416097_at	Lrrc4	leucine rich repeat containing 4	1
1416098_at	Syngr3	synaptogyrin 3	1
1416099_at	Rpl27	ribosomal protein L27	32
1416100_at	Eif3d	eukaryotic translation initiation factor 3, subunit D	6
1416101_a_at	Hist1h1c	histone cluster 1, H1c	0
1416102_at	Ywhaz	tyrosine 3-monooxygenase/tryptophan 5-monooxygenase activation protein, zeta pol	8
1416103_at	Ywhaz	tyrosine 3-monooxygenase/tryptophan 5-monooxygenase activation protein, zeta pol	0
1416104_at	Mpdu1	mannose-P-dolichol utilization defect 1	6
1416105_at	Nnt	nicotinamide nucleotide transhydrogenase	1
1416106_at	Kti12	KTI12 homolog, chromatin associated (S. cerevisiae)	4
1416107_at	Nsg2	neuron specific gene family member 2	1
1416108_a_at	Tmed3	transmembrane emp24 domain containing 3	0
1416109_at	Fuca1	fucosidase, alpha-L- 1, tissue	10
1416110_at	Slc35a4	solute carrier family 35, member A4	0
1416111_at	Cd83	CD83 antigen	0
1416112_at	Cox8a	cytochrome c oxidase, subunit VIIIa	6
1416113_at	Fkbp8	FK506 binding protein 8	6
1416114_at	Sparcl1	SPARC-like 1	4
1416115_at	Orc3l	origin recognition complex, subunit 3-like (S. cerevisiae)	4
1416116_at	Orc3l	origin recognition complex, subunit 3-like (S. cerevisiae)	2
1416117_at	Orc3l	origin recognition complex, subunit 3-like (S. cerevisiae)	6
1416118_at	Trim59	tripartite motif-containing 59	10
1416119_at	Txn1	thioredoxin 1	0
1416120_at	Rrm2	ribonucleotide reductase M2	10
1416121_at	Lox	lysyl oxidase	1
1416122_at	Ccnd2	cyclin D2	0
1416123_at	Ccnd2	cyclin D2	3
1416124_at	Ccnd2	cyclin D2	3
1416125_at	Fkbp5	FK506 binding protein 5	1
1416126_at	Polr1b	polymerase (RNA) I polypeptide B	26
1416127_a_at	Dnpep	aspartyl aminopeptidase	6
1416128_at	Gm3756 /// Gm5620 /// Gm7172 /// LOC100044416 /// LOC100045728 /// Tuba1a /// Tuba1b /// Tuba1c	predicted gene 3756 /// predicted gene 5620 /// predicted gene 7172 /// similar	1
1416129_at	Errfi1	ERBB receptor feedback inhibitor 1	5
1416130_at	Prnp	prion protein	4
1416131_s_at	Efr3a	EFR3 homolog A (S. cerevisiae)	15
1416132_at	Efr3a	EFR3 homolog A (S. cerevisiae)	6
1416133_at	Efr3a	EFR3 homolog A (S. cerevisiae)	0
1416134_at	Aplp1	amyloid beta (A4) precursor-like protein 1	1
1416135_at	Apex1	apurinic/apyrimidinic endonuclease 1	17
1416136_at	Mmp2	matrix metallopeptidase 2	6
1416137_at	Anxa7	annexin A7	15
1416138_at	Anxa7	annexin A7	6
1416139_at	Reg2	regenerating islet-derived 2	47
1416140_a_at	Dhx30	DEAH (Asp-Glu-Ala-His) box polypeptide 30	0
1416141_a_at	Gm13654 /// Rps6	predicted gene 13654 /// ribosomal protein S6	37
1416142_at	Rps6	ribosomal protein S6	4
1416143_at	Atp5j	ATP synthase, H+ transporting, mitochondrial F0 complex, subunit F	0
1416144_a_at	Dhx15	DEAH (Asp-Glu-Ala-His) box polypeptide 15	0
1416145_at	Dhx15	DEAH (Asp-Glu-Ala-His) box polypeptide 15	4
1416146_at	Hspa4	heat shock protein 4	4
1416147_at	Hspa4	heat shock protein 4	8
1416148_at	Laptm4b	lysosomal-associated protein transmembrane 4B	14
1416149_at	Olig1	oligodendrocyte transcription factor 1	1
1416150_a_at	Sfrs3	splicing factor, arginine/serine-rich 3 (SRp20)	6
1416151_at	Sfrs3	splicing factor, arginine/serine-rich 3 (SRp20)	6
1416152_a_at	Sfrs3	splicing factor, arginine/serine-rich 3 (SRp20)	5
1416153_at	Srp54a /// Srp54b /// Srp54c	signal recognition particle 54a /// signal recognition particle 54b /// signal r	2
1416154_at	Srp54a /// Srp54b	signal recognition particle 54a /// signal recognition particle 54b	10
1416155_at	Hmgb3	high mobility group box 3	4
1416156_at	Vcl	vinculin	6
1416157_at	Vcl	vinculin	8
1416158_at	Nr2f2	nuclear receptor subfamily 2, group F, member 2	26
1416159_at	Nr2f2	nuclear receptor subfamily 2, group F, member 2	5
1416160_at	Nr2f2	nuclear receptor subfamily 2, group F, member 2	5
1416161_at	Rad21	RAD21 homolog (S. pombe)	1
1416162_at	Rad21	RAD21 homolog (S. pombe)	6
1416163_at	Cops4	COP9 (constitutive photomorphogenic) homolog, subunit 4 (Arabidopsis thaliana)	0
1416164_at	Fbln5	fibulin 5	35
1416165_at	Rab31	RAB31, member RAS oncogene family	5
1416166_a_at	Prdx4	peroxiredoxin 4	0
1416167_at	Prdx4	peroxiredoxin 4	15
1416168_at	Serpinf1	serine (or cysteine) peptidase inhibitor, clade F, member 1	6
1416169_at	Tpbpb	trophoblast specific protein beta	6
1416170_at	Trap1	TNF receptor-associated protein 1	1
1416171_at	2310037I24Rik	RIKEN cDNA 2310037I24 gene	4
1416172_at	Pes1	pescadillo homolog 1, containing BRCT domain (zebrafish)	6
1416173_at	Pes1	pescadillo homolog 1, containing BRCT domain (zebrafish)	4
1416174_at	Rbbp9	retinoblastoma binding protein 9	5
1416175_a_at	Vdac3	voltage-dependent anion channel 3	0
1416176_at	Hmgb1	high mobility group box 1	0
1416177_at	Rbmxrt	RNA binding motif protein, X chromosome retrogene	15
1416178_a_at	Plekhb1	pleckstrin homology domain containing, family B (evectins) member 1	1
1416179_a_at	Rdx	radixin	15
1416180_a_at	Rdx	radixin	8
1416181_at	Mesdc2	mesoderm development candidate 2	4
1416182_at	Apba3	amyloid beta (A4) precursor protein-binding, family A, member 3	0
1416183_a_at	Ldhb	lactate dehydrogenase B	0
1416184_s_at	Hmga1	high mobility group AT-hook 1	4
1416185_a_at	Adh5	alcohol dehydrogenase 5 (class III), chi polypeptide	5
1416186_at	Pnrc2	proline-rich nuclear receptor coactivator 2	1
1416187_s_at	Pnrc2	proline-rich nuclear receptor coactivator 2	0
1416188_at	Gm2a	GM2 ganglioside activator protein	6
1416189_a_at	Sec61a1	Sec61 alpha 1 subunit (S. cerevisiae)	4
1416190_a_at	Sec61a1	Sec61 alpha 1 subunit (S. cerevisiae)	2
1416191_at	Sec61a1	Sec61 alpha 1 subunit (S. cerevisiae)	6
1416192_at	Napa	N-ethylmaleimide sensitive fusion protein attachment protein alpha	1
1416193_at	Car1	carbonic anhydrase 1	36
1416194_at	Cyp4b1	cytochrome P450, family 4, subfamily b, polypeptide 1	25
1416195_at	Inpp5k	inositol polyphosphate 5-phosphatase K	1
1416196_at	Rpsa	ribosomal protein SA	15
1416197_at	Snrpc	U1 small nuclear ribonucleoprotein C	6
1416198_at	Th1l	TH1-like homolog (Drosophila)	4
1416199_at	Kifc3	kinesin family member C3	0
1416200_at	Il33	interleukin 33	0
1416201_at	Crk	v-crk sarcoma virus CT10 oncogene homolog (avian)	8
1416202_at	Phb2	prohibitin 2	29
1416203_at	Aqp1	aquaporin 1	22
1416204_at	Gpd1	glycerol-3-phosphate dehydrogenase 1 (soluble)	5
1416205_at	Glb1	galactosidase, beta 1	23
1416206_at	Sipa1	signal-induced proliferation associated gene 1	1
1416207_at	Taz	tafazzin	5
1416208_at	Usp14	ubiquitin specific peptidase 14	0
1416209_at	Glud1	glutamate dehydrogenase 1	5
1416210_at	Imp3	IMP3, U3 small nucleolar ribonucleoprotein, homolog (yeast)	32
1416211_a_at	Ptn	pleiotrophin	1
1416212_at	Magoh	mago-nashi homolog, proliferation-associated (Drosophila)	15
1416213_x_at	Surf4	surfeit gene 4	6
1416214_at	Mcm4	minichromosome maintenance deficient 4 homolog (S. cerevisiae)	4
1416215_at	Gosr1	golgi SNAP receptor complex member 1	0
1416216_at	Reps1	RalBP1 associated Eps domain containing protein	4
1416217_a_at	Gm4149 /// Rpl37a	predicted gene 4149 /// ribosomal protein L37a	1
1416218_x_at	Gm11285 /// Gm4613 /// LOC640991 /// Rpl37a	predicted gene 11285 /// predicted gene 4613 /// similar to 60S ribosomal protei	6
1416219_at	Rpl19	ribosomal protein L19	32
1416220_at	Spcs1	signal peptidase complex subunit 1 homolog (S. cerevisiae)	1
1416221_at	Fstl1	follistatin-like 1	17
1416222_at	Nsdhl	NAD(P) dependent steroid dehydrogenase-like	5
1416223_at	Sh3bp5l	SH3 binding domain protein 5 like	0
1416224_at	Zbtb17	zinc finger and BTB domain containing 17	0
1416225_at	Adh1	alcohol dehydrogenase 1 (class I)	5
1416226_at	Arpc1b	actin related protein 2/3 complex, subunit 1B	1
1416227_at	Arpc1b /// Gm5637	actin related protein 2/3 complex, subunit 1B /// predicted gene 5637	14
1416228_at	Pin1	protein (peptidyl-prolyl cis/trans isomerase) NIMA-interacting 1	15
1416229_at	Rfk	riboflavin kinase	6
1416230_at	Rfk	riboflavin kinase	10
1416231_at	Vac14	Vac14 homolog (S. cerevisiae)	4
1416232_at	Olig2	oligodendrocyte transcription factor 2	4
1416233_at	Eif3i	eukaryotic translation initiation factor 3, subunit I	32
1416234_at	Lrrc59	leucine rich repeat containing 59	0
1416235_at	Lrrc59	leucine rich repeat containing 59	6
1416236_a_at	Mpzl2	myelin protein zero-like 2	24
1416237_at	Mpzl2	myelin protein zero-like 2	15
1416238_at	Tie1	tyrosine kinase with immunoglobulin-like and EGF-like domains 1	22
1416239_at	Ass1	argininosuccinate synthetase 1	5
1416240_at	Psmb7	proteasome (prosome, macropain) subunit, beta type 7	6
1416241_at	Sec13	SEC13 homolog (S. cerevisiae)	8
1416242_at	Klhl13	kelch-like 13 (Drosophila)	10
1416243_a_at	Gm10269 /// Gm4342 /// Rpl35	predicted gene 10269 /// predicted gene 4342 /// ribosomal protein L35	32
1416244_a_at	Cnbp	cellular nucleic acid binding protein	1
1416245_at	Aurkaip1	aurora kinase A interacting protein 1	6
1416246_a_at	Coro1a	coronin, actin binding protein 1A	14
1416247_at	Dctn3	dynactin 3	1
1416248_at	Nadk	NAD kinase	1
1416249_at	Nadk	NAD kinase	32
1416250_at	Btg2	B-cell translocation gene 2, anti-proliferative	6
1416251_at	Mcm6	minichromosome maintenance deficient 6 (MIS5 homolog, S. pombe) (S. cerevisiae)	4
1416252_at	Stk38	serine/threonine kinase 38	6
1416253_at	Cdkn2d /// Gm4694	cyclin-dependent kinase inhibitor 2D (p19, inhibits CDK4) /// predicted gene 469	0
1416254_a_at	Vps16	vacuolar protein sorting 16 (yeast)	7
1416255_at	Gja4	gap junction protein, alpha 4	22
1416256_a_at	Tubb5	tubulin, beta 5	4
1416257_at	Capn2	calpain 2	17
1416258_at	Tk1	thymidine kinase 1	4
1416259_at	Pex12	peroxisomal biogenesis factor 12	0
1416260_a_at	Snx1	sorting nexin 1	0
1416261_at	Tmem19	transmembrane protein 19	5
1416262_at	Tmem19	transmembrane protein 19	5
1416263_at	Abcb9	ATP-binding cassette, sub-family B (MDR/TAP), member 9	0
1416264_at	Abcb9	ATP-binding cassette, sub-family B (MDR/TAP), member 9	6
1416265_at	Capn10	calpain 10	0
1416266_at	Pdyn	prodynorphin	10
1416267_at	Scoc	short coiled-coil protein	0
1416268_at	Ets2	E26 avian leukemia oncogene 2, 3' domain	8
1416269_at	Atp5j2	ATP synthase, H+ transporting, mitochondrial F0 complex, subunit f, isoform 2	6
1416270_at	Polr2g	polymerase (RNA) II (DNA directed) polypeptide G	21
1416271_at	Perp	PERP, TP53 apoptosis effector	24
1416272_at	Mapksp1	MAPK scaffold protein 1	4
1416273_at	Tnfaip2	tumor necrosis factor, alpha-induced protein 2	6
1416274_at	Ctns	cystinosis, nephropathic	0
1416275_at	Slc26a6	solute carrier family 26, member 6	30
1416276_a_at	Rps4x	ribosomal protein S4, X-linked	1
1416277_a_at	Rplp1	ribosomal protein, large, P1	1
1416278_a_at	Atp5o /// LOC100047429	ATP synthase, H+ transporting, mitochondrial F1 complex, O subunit /// similar t	15
1416279_at	Ap1b1	adaptor protein complex AP-1, beta 1 subunit	6
1416280_at	Uba2	ubiquitin-like modifier activating enzyme 2	4
1416281_at	Wdr45l	Wdr45 like	6
1416282_at	Psmc3	proteasome (prosome, macropain) 26S subunit, ATPase 3	6
1416283_at	Gart	phosphoribosylglycinamide formyltransferase	32
1416284_at	Mrpl28	mitochondrial ribosomal protein L28	15
1416285_at	Ndufc1	NADH dehydrogenase (ubiquinone) 1, subcomplex unknown, 1	15
1416286_at	Rgs4	regulator of G-protein signaling 4	1
1416287_at	Rgs4	regulator of G-protein signaling 4	1
1416288_at	Dnaja1	DnaJ (Hsp40) homolog, subfamily A, member 1	6
1416289_at	Plod1	procollagen-lysine, 2-oxoglutarate 5-dioxygenase 1	1
1416290_a_at	Psmc4	proteasome (prosome, macropain) 26S subunit, ATPase, 4	0
1416291_at	Psmc4	proteasome (prosome, macropain) 26S subunit, ATPase, 4	4
1416292_at	Prdx3	peroxiredoxin 3	26
1416293_at	Nfib	nuclear factor I/B	3
1416294_at	Scamp3	secretory carrier membrane protein 3	17
1416295_a_at	Il2rg	interleukin 2 receptor, gamma chain	14
1416296_at	Il2rg	interleukin 2 receptor, gamma chain	6
1416297_s_at	Reg3b	regenerating islet-derived 3 beta	30
1416298_at	Mmp9	matrix metallopeptidase 9	36
1416299_at	Shcbp1	Shc SH2-domain binding protein 1	4
1416300_a_at	Slc25a3	solute carrier family 25 (mitochondrial carrier, phosphate carrier), member 3	3
1416301_a_at	Ebf1	early B-cell factor 1	0
1416302_at	Ebf1	early B-cell factor 1	2
1416303_at	Litaf	LPS-induced TN factor	0
1416304_at	Litaf	LPS-induced TN factor	6
1416305_at	Sh3bp4	SH3-domain binding protein 4	27
1416306_at	Clca3	chloride channel calcium activated 3	30
1416307_at	Ap1m1	adaptor-related protein complex AP-1, mu subunit 1	2
1416308_at	Ugdh	UDP-glucose dehydrogenase	0
1416309_at	Nusap1	nucleolar and spindle associated protein 1	4
1416310_at	Nusap1	nucleolar and spindle associated protein 1	4
1416311_s_at	Gm5366 /// Tuba3a /// Tuba3b	predicted gene 5366 /// tubulin, alpha 3A /// tubulin, alpha 3B	4
1416312_at	Rars	arginyl-tRNA synthetase	4
1416313_at	Mllt11	myeloid/lymphoid or mixed-lineage leukemia (trithorax homolog, Drosophila); tran	32
1416314_at	Mllt11	myeloid/lymphoid or mixed-lineage leukemia (trithorax homolog, Drosophila); tran	16
1416315_at	Abhd4	abhydrolase domain containing 4	4
1416316_at	Slc27a2	solute carrier family 27 (fatty acid transporter), member 2	5
1416317_a_at	Stambp	STAM binding protein	26
1416318_at	Serpinb1a	serine (or cysteine) peptidase inhibitor, clade B, member 1a	0
1416319_at	Adk	adenosine kinase	26
1416320_at	Sec22a	SEC22 vesicle trafficking protein homologe A (S. cerevisiae)	0
1416321_s_at	Prelp	proline arginine-rich end leucine-rich repeat	0
1416322_at	Prelp	proline arginine-rich end leucine-rich repeat	37
1416323_at	Kctd20	potassium channel tetramerisation domain containing 20	0
1416324_s_at	Kctd20	potassium channel tetramerisation domain containing 20	4
1416325_at	Crisp1	cysteine-rich secretory protein 1	46
1416326_at	Crip1	cysteine-rich protein 1 (intestinal)	23
1416327_at	Ufc1	ubiquitin-fold modifier conjugating enzyme 1	0
1416328_a_at	Atp6v0e	ATPase, H+ transporting, lysosomal V0 subunit E	1
1416329_at	Cyfip1	cytoplasmic FMR1 interacting protein 1	6
1416330_at	Cd81	CD81 antigen	0
1416331_a_at	Nfe2l1	nuclear factor, erythroid derived 2,-like 1	0
1416332_at	Cirbp	cold inducible RNA binding protein	6
1416333_at	Dok2	docking protein 2	14
1416334_at	Wwox	WW domain-containing oxidoreductase	12
1416335_at	Mif	macrophage migration inhibitory factor	6
1416336_s_at	Snrpd1	small nuclear ribonucleoprotein D1	32
1416337_at	Uqcrb	ubiquinol-cytochrome c reductase binding protein	6
1416338_at	Sh3gl1	SH3-domain GRB2-like 1	8
1416339_a_at	Prkcsh	protein kinase C substrate 80K-H	6
1416340_a_at	Man2b1	mannosidase 2, alpha B1	1
1416341_at	Polr2c	polymerase (RNA) II (DNA directed) polypeptide C	15
1416342_at	Tnc	tenascin C	8
1416343_a_at	Lamp2	lysosomal-associated membrane protein 2	5
1416344_at	Lamp2	lysosomal-associated membrane protein 2	5
1416345_at	Timm8a1	translocase of inner mitochondrial membrane 8 homolog a1 (yeast)	8
1416346_at	Timm8a1	translocase of inner mitochondrial membrane 8 homolog a1 (yeast)	15
1416347_at	Men1	multiple endocrine neoplasia 1	6
1416348_at	Men1	multiple endocrine neoplasia 1	1
1416349_at	Mrpl34	mitochondrial ribosomal protein L34	15
1416350_at	Klf16	Kruppel-like factor 16	0
1416351_at	Map2k1	mitogen-activated protein kinase kinase 1	1
1416352_s_at	Tecr	trans-2,3-enoyl-CoA reductase	4
1416353_at	Nr1h2	nuclear receptor subfamily 1, group H, member 2	6
1416354_at	Rbmx	RNA binding motif protein, X chromosome	0
1416355_at	Rbmx	RNA binding motif protein, X chromosome	9
1416356_at	Gmpr2	guanosine monophosphate reductase 2	18
1416357_a_at	Mcam	melanoma cell adhesion molecule	22
1416358_at	Mfsd10	major facilitator superfamily domain containing 10	4
1416359_at	Snx18	sorting nexin 18	0
1416360_at	Snx18	sorting nexin 18	8
1416361_a_at	Dync1i1	dynein cytoplasmic 1 intermediate chain 1	1
1416362_a_at	Fkbp4	FK506 binding protein 4	7
1416363_at	Fkbp4 /// LOC100048743	FK506 binding protein 4 /// similar to FK506 binding protein 4	4
1416364_at	Hsp90ab1	heat shock protein 90 alpha (cytosolic), class B member 1	26
1416365_at	Hsp90ab1	heat shock protein 90 alpha (cytosolic), class B member 1	8
1416366_at	Ndufc2	NADH dehydrogenase (ubiquinone) 1, subcomplex unknown, 2	6
1416367_at	Fmc1	formation of mitochondrial complexes 1 homolog (S. cerevisiae)	37
1416368_at	Gsta4	glutathione S-transferase, alpha 4	14
1416369_at	Hiatl1	hippocampus abundant transcript-like 1	0
1416370_at	Zscan21	zinc finger and SCAN domain containing 21	4
1416371_at	Apod	apolipoprotein D	1
1416372_at	LOC674712 /// Ptdss1	similar to phosphatidylserine synthase 1 /// phosphatidylserine synthase 1	1
1416373_at	Nfs1	nitrogen fixation gene 1 (S. cerevisiae)	5
1416374_at	Ap3m1	adaptor-related protein complex 3, mu 1 subunit	8
1416375_at	Ap3m1	adaptor-related protein complex 3, mu 1 subunit	15
1416376_at	Tmem97	transmembrane protein 97	0
1416377_at	Pdcd7	programmed cell death 7	0
1416378_at	Pnkp	polynucleotide kinase 3'- phosphatase	0
1416379_at	Panx1	pannexin 1	5
1416380_at	Mov10	Moloney leukemia virus 10	6
1416381_a_at	Prdx5	peroxiredoxin 5	5
1416382_at	Ctsc	cathepsin C	14
1416383_a_at	Pcx	pyruvate carboxylase	5
1416384_a_at	Cope	coatomer protein complex, subunit epsilon	6
1416385_a_at	M6pr	mannose-6-phosphate receptor, cation dependent	1
1416386_a_at	M6pr	mannose-6-phosphate receptor, cation dependent	1
1416387_at	Pip4k2c	phosphatidylinositol-5-phosphate 4-kinase, type II, gamma	1
1416388_at	Pip4k2c	phosphatidylinositol-5-phosphate 4-kinase, type II, gamma	4
1416389_a_at	Rcbtb2	regulator of chromosome condensation (RCC1) and BTB (POZ) domain containing prot	4
1416390_at	Rcbtb2	regulator of chromosome condensation (RCC1) and BTB (POZ) domain containing prot	21
1416391_at	Ptcd1	pentatricopeptide repeat domain 1	1
1416392_a_at	Atp6v0c	ATPase, H+ transporting, lysosomal V0 subunit C	5
1416393_at	Emg1	EMG1 nucleolar protein homolog (S. cerevisiae)	32
1416394_at	Bag1	BCL2-associated athanogene 1	0
1416395_at	Guk1	guanylate kinase 1	1
1416396_at	Gm9514 /// Snx4	predicted gene 9514 /// sorting nexin 4	0
1416397_at	Mesdc1	mesoderm development candidate 1	6
1416398_at	Mesdc1	mesoderm development candidate 1	0
1416399_a_at	Hmox2	heme oxygenase (decycling) 2	0
1416400_at	Pycrl	pyrroline-5-carboxylate reductase-like	15
1416401_at	Cd82	CD82 antigen	1
1416402_at	Abcb10	ATP-binding cassette, sub-family B (MDR/TAP), member 10	0
1416403_at	Abcb10	ATP-binding cassette, sub-family B (MDR/TAP), member 10	0
1416404_s_at	Gm10079 /// Rps16	ribosomal protein S16 pseudogene /// ribosomal protein S16	32
1416405_at	Bgn	biglycan	17
1416406_at	Pea15a	phosphoprotein enriched in astrocytes 15A	1
1416407_at	Pea15a	phosphoprotein enriched in astrocytes 15A	1
1416408_at	Acox1	acyl-Coenzyme A oxidase 1, palmitoyl	5
1416409_at	Acox1	acyl-Coenzyme A oxidase 1, palmitoyl	8
1416410_at	Pafah1b3	platelet-activating factor acetylhydrolase, isoform 1b, subunit 3	4
1416411_at	Gstm2	glutathione S-transferase, mu 2	1
1416412_at	Nsmaf	neutral sphingomyelinase (N-SMase) activation associated factor	14
1416413_at	Ctsj	cathepsin J	31
1416414_at	Emilin1	elastin microfibril interfacer 1	17
1416415_a_at	H2afz	H2A histone family, member Z	4
1416416_x_at	Gstm1	glutathione S-transferase, mu 1	24
1416417_a_at	Ndufb7	NADH dehydrogenase (ubiquinone) 1 beta subcomplex, 7	0
1416418_at	Gabarapl1	gamma-aminobutyric acid (GABA) A receptor-associated protein-like 1	5
1416419_s_at	Gabarapl1	gamma-aminobutyric acid (GABA) A receptor-associated protein-like 1	5
1416420_a_at	Gm10117 /// Gm7206 /// Gm9822 /// Rpl9	ribosomal protein L9 pseudogene /// predicted gene 7206 /// ribosomal protein L9	3
1416421_a_at	Ssb	Sjogren syndrome antigen B	8
1416422_a_at	Ssb	Sjogren syndrome antigen B	0
1416423_x_at	Ssb	Sjogren syndrome antigen B	10
1416424_at	Plin3	perilipin 3	1
1416425_at	Pex19	peroxisomal biogenesis factor 19	5
1416426_at	Rab5a	RAB5A, member RAS oncogene family	24
1416427_at	Ccni	cyclin I	0
1416428_at	Thap11	THAP domain containing 11	0
1416429_a_at	Cat	catalase	17
1416430_at	Cat	catalase	5
1416431_at	Tubb6	tubulin, beta 6	17
1416432_at	Pfkfb3	6-phosphofructo-2-kinase/fructose-2,6-biphosphatase 3	0
1416433_at	Rpa2	replication protein A2	8
1416434_at	Bcl2l10	Bcl2-like 10	6
1416435_at	Ltbr	lymphotoxin B receptor	1
1416436_a_at	Uqcc	ubiquinol-cytochrome c reductase complex chaperone, CBP3 homolog (yeast)	5
1416437_a_at	Mapk8ip3	mitogen-activated protein kinase 8 interacting protein 3	8
1416438_at	Puf60	poly-U binding splicing factor 60	8
1416439_at	Dctpp1	dCTP pyrophosphatase 1	21
1416440_at	Cd164	CD164 antigen	1
1416441_at	Pgcp	plasma glutamate carboxypeptidase	22
1416442_at	Ier2	immediate early response 2	1
1416443_a_at	Sae1	SUMO1 activating enzyme subunit 1	4
1416444_at	Elovl2	elongation of very long chain fatty acids (FEN1/Elo2, SUR4/Elo3, yeast)-like 2	35
1416445_at	Fam98a	family with sequence similarity 98, member A	10
1416446_at	Tmem30a	transmembrane protein 30A	0
1416447_at	Tmem30a	transmembrane protein 30A	6
1416448_at	Itpa	inosine triphosphatase (nucleoside triphosphate pyrophosphatase)	4
1416449_x_at	Stxbp2	syntaxin binding protein 2	21
1416450_at	Taf8	TAF8 RNA polymerase II, TATA box binding protein (TBP)-associated factorq	4
1416451_s_at	Taf8	TAF8 RNA polymerase II, TATA box binding protein (TBP)-associated factorq	19
1416452_at	Oat	ornithine aminotransferase	4
1416453_x_at	Gm10063 /// Gm12334 /// Gm5462 /// Gm7567 /// Gm9153 /// LOC676277 /// Rps12	predicted gene 10063 /// predicted gene 12334 /// ribosomal protein S12 pseudoge	1
1416454_s_at	Acta2	actin, alpha 2, smooth muscle, aorta	40
1416455_a_at	Cryab	crystallin, alpha B	4
1416456_a_at	Chia	chitinase, acidic	41
1416457_at	Ddah2	dimethylarginine dimethylaminohydrolase 2	5
1416458_at	Arf2	ADP-ribosylation factor 2	10
1416459_at	Arf2	ADP-ribosylation factor 2	6
1416460_at	Miox	myo-inositol oxygenase	5
1416461_at	Caprin1	cell cycle associated protein 1	1
1416462_at	Caprin1	cell cycle associated protein 1	8
1416463_at	Caprin1	cell cycle associated protein 1	0
1416464_at	Slc4a1	solute carrier family 4 (anion exchanger), member 1	5
1416465_a_at	Vapa	vesicle-associated membrane protein, associated protein A	6
1416466_at	Vapa	vesicle-associated membrane protein, associated protein A	6
1416467_at	Ddx3x	DEAD/H (Asp-Glu-Ala-Asp/His) box polypeptide 3, X-linked	6
1416468_at	Aldh1a1	aldehyde dehydrogenase family 1, subfamily A1	4
1416469_at	Luzp1	leucine zipper protein 1	1
1416470_a_at	Rpn1	ribophorin I	10
1416471_at	Cept1	choline/ethanolaminephosphotransferase 1	6
1416472_at	Syap1	synapse associated protein 1	0
1416473_a_at	Igdcc4	immunoglobulin superfamily, DCC subclass, member 4	21
1416474_at	Igdcc4	immunoglobulin superfamily, DCC subclass, member 4	15
1416475_at	Ube2d2	ubiquitin-conjugating enzyme E2D 2	8
1416476_a_at	Ube2d2	ubiquitin-conjugating enzyme E2D 2	5
1416477_at	Ube2d2	ubiquitin-conjugating enzyme E2D 2	6
1416478_a_at	Mdh2	malate dehydrogenase 2, NAD (mitochondrial)	15
1416479_a_at	Tmem14c	transmembrane protein 14C	0
1416480_a_at	Gm9790 /// Higd1a /// LOC100045763	predicted gene 9790 /// HIG1 domain family, member 1A /// similar to hypoxia ind	0
1416481_s_at	Higd1a	HIG1 domain family, member 1A	8
1416482_at	Ttc3	tetratricopeptide repeat domain 3	6
1416483_at	Ttc3	tetratricopeptide repeat domain 3	0
1416484_at	Ttc3	tetratricopeptide repeat domain 3	0
1416485_at	Timm23	translocase of inner mitochondrial membrane 23 homolog (yeast)	0
1416486_at	Aimp1	aminoacyl tRNA synthetase complex-interacting multifunctional protein 1	4
1416487_a_at	Yap1	yes-associated protein 1	17
1416488_at	Ccng2	cyclin G2	22
1416489_at	Pi4k2b	phosphatidylinositol 4-kinase type 2 beta	22
1416490_at	Tmed6	transmembrane emp24 protein transport domain containing 6	5
1416491_at	Numbl	numb-like	1
1416492_at	Ccne1	cyclin E1	4
1416493_at	Ddost	dolichyl-di-phosphooligosaccharide-protein glycotransferase	8
1416494_at	Ndufs5	NADH dehydrogenase (ubiquinone) Fe-S protein 5	6
1416495_s_at	Ndufs5	NADH dehydrogenase (ubiquinone) Fe-S protein 5	15
1416496_at	Mrfap1	Morf4 family associated protein 1	0
1416497_at	Pdia4	protein disulfide isomerase associated 4	1
1416498_at	Ppic	peptidylprolyl isomerase C	6
1416499_a_at	Dctn6	dynactin 6	1
1416500_at	Sacm1l	SAC1 (suppressor of actin mutations 1, homolog)-like (S. cerevisiae)	8
1416501_at	Pdpk1	3-phosphoinositide dependent protein kinase-1	6
1416502_a_at	Preb	prolactin regulatory element binding	0
1416503_at	Lxn	latexin	1
1416504_at	Ulk1	Unc-51 like kinase 1 (C. elegans)	6
1416505_at	Nr4a1	nuclear receptor subfamily 4, group A, member 1	6
1416506_at	Psma6	proteasome (prosome, macropain) subunit, alpha type 6	6
1416507_at	Cnpy2	canopy 2 homolog (zebrafish)	2
1416508_at	Med28	mediator of RNA polymerase II transcription, subunit 28 homolog (yeast)	0
1416509_at	Tm9sf3	transmembrane 9 superfamily member 3	0
1416510_at	Mrpl4	mitochondrial ribosomal protein L4	15
1416511_a_at	Cdc42ep4	CDC42 effector protein (Rho GTPase binding) 4	0
1416512_at	Nubp2	nucleotide binding protein 2	0
1416513_at	Lamb2	laminin, beta 2	22
1416514_a_at	Fscn1	fascin homolog 1, actin bundling protein (Strongylocentrotus purpuratus)	15
1416515_at	Fscn1	fascin homolog 1, actin bundling protein (Strongylocentrotus purpuratus)	10
1416516_at	Fscn1	fascin homolog 1, actin bundling protein (Strongylocentrotus purpuratus)	10
1416517_at	Pnpla6	patatin-like phospholipase domain containing 6	10
1416518_at	H1foo	H1 histone family, member O, oocyte-specific	7
1416519_at	Gm13611 /// LOC100048508 /// Rpl36	predicted gene 13611 /// similar to Rpl36 protein /// ribosomal protein L36	8
1416520_x_at	Gm13611 /// Gm4604 /// LOC100048508 /// Rpl36	predicted gene 13611 /// predicted gene 4604 /// similar to Rpl36 protein /// ri	37
1416521_at	Sepw1	selenoprotein W, muscle 1	4
1416522_a_at	Grcc10	gene rich cluster, C10 gene	15
1416523_at	Rnase1	ribonuclease, RNase A family, 1 (pancreatic)	47
1416524_at	Spop	speckle-type POZ protein	12
1416525_at	Spop	speckle-type POZ protein	6
1416526_a_at	Park7	Parkinson disease (autosomal recessive, early onset) 7	0
1416527_at	Rab32	RAB32, member RAS oncogene family	21
1416528_at	Sh3bgrl3	SH3 domain binding glutamic acid-rich protein-like 3	0
1416529_at	Emp1	epithelial membrane protein 1	6
1416530_a_at	LOC100045567 /// Pnp1	similar to purine nucleoside phosphorylase /// purine-nucleoside phosphorylase 1	26
1416531_at	Gsto1	glutathione S-transferase omega 1	0
1416532_at	Trrap	transformation/transcription domain-associated protein	9
1416533_at	Egln2	EGL nine homolog 2 (C. elegans)	0
1416534_at	Dpf2	D4, zinc and double PHD fingers family 2	4
1416535_at	Mcrs1	microspherule protein 1	1
1416536_at	Mum1	melanoma associated antigen (mutated) 1	6
1416537_at	Creld1	cysteine-rich with EGF-like domains 1	1
1416538_at	Siae	sialic acid acetylesterase	5
1416539_at	Siae	sialic acid acetylesterase	6
1416540_at	Hgs	HGF-regulated tyrosine kinase substrate	3
1416541_at	Clpb	ClpB caseinolytic peptidase B homolog (E. coli)	15
1416542_at	Phf1	PHD finger protein 1	1
1416543_at	Nfe2l2	nuclear factor, erythroid derived 2, like 2	23
1416544_at	Ezh2	enhancer of zeste homolog 2 (Drosophila)	21
1416545_at	Zdhhc7	zinc finger, DHHC domain containing 7	0
1416546_a_at	Rpl6	ribosomal protein L6	4
1416547_at	Ndufb3	NADH dehydrogenase (ubiquinone) 1 beta subcomplex 3	15
1416548_at	Slc35b4	solute carrier family 35, member B4	5
1416549_at	Slc35b4	solute carrier family 35, member B4	5
1416550_at	Slc35b4	solute carrier family 35, member B4	5
1416551_at	Atp2a2	ATPase, Ca++ transporting, cardiac muscle, slow twitch 2	1
1416552_at	Dppa5a	developmental pluripotency associated 5A	27
1416553_at	Stra13	stimulated by retinoic acid 13	10
1416554_at	LOC100048338 /// Pdlim1	similar to Pdlim1 protein /// PDZ and LIM domain 1 (elfin)	10
1416555_at	Ei24	etoposide induced 2.4 mRNA	10
1416556_at	Tspan31	tetraspanin 31	1
1416557_a_at	Eftud2	elongation factor Tu GTP binding domain containing 2	6
1416558_at	Melk	maternal embryonic leucine zipper kinase	4
1416559_at	Rrp8	ribosomal RNA processing 8, methyltransferase, homolog (yeast)	4
1416560_at	Slc13a3	solute carrier family 13 (sodium-dependent dicarboxylate transporter), member 3	5
1416561_at	Gad1	glutamic acid decarboxylase 1	1
1416562_at	Gad1	glutamic acid decarboxylase 1	1
1416563_at	Ctps	cytidine 5'-triphosphate synthase	4
1416564_at	Sox7	SRY-box containing gene 7	22
1416565_at	Cox6b1	cytochrome c oxidase, subunit VIb polypeptide 1	15
1416566_at	Strap	serine/threonine kinase receptor associated protein	0
1416567_s_at	Atp5e	ATP synthase, H+ transporting, mitochondrial F1 complex, epsilon subunit	6
1416568_a_at	Acin1	apoptotic chromatin condensation inducer 1	8
1416569_at	Actl6a	actin-like 6A	4
1416570_s_at	Gfm1	G elongation factor, mitochondrial 1	24
1416571_at	Traf4	TNF receptor associated factor 4	26
1416572_at	Mmp14	matrix metallopeptidase 14 (membrane-inserted)	17
1416573_at	Pofut2	protein O-fucosyltransferase 2	10
1416574_at	Tox4	TOX high mobility group box family member 4	0
1416575_at	Cdc45l	cell division cycle 45 homolog (S. cerevisiae)-like	4
1416576_at	Socs3	suppressor of cytokine signaling 3	6
1416577_a_at	Rbx1	ring-box 1	1
1416578_at	Rbx1	ring-box 1	1
1416579_a_at	Epcam	epithelial cell adhesion molecule	24
1416580_a_at	Stub1	STIP1 homology and U-Box containing protein 1	15
1416581_at	Wdr5	WD repeat domain 5	4
1416582_a_at	Bad	BCL2-associated agonist of cell death	0
1416583_at	Bad	BCL2-associated agonist of cell death	2
1416584_at	Man2b2	mannosidase 2, alpha B2	10
1416585_at	Ruvbl1	RuvB-like protein 1	10
1416586_at	Zfp239	zinc finger protein 239	20
1416587_a_at	Xrcc1	X-ray repair complementing defective repair in Chinese hamster cells 1	4
1416588_at	Ptprn	protein tyrosine phosphatase, receptor type, N	6
1416589_at	Sparc	secreted acidic cysteine rich glycoprotein	17
1416590_a_at	Rab34	RAB34, member of RAS oncogene family	0
1416591_at	Rab34	RAB34, member of RAS oncogene family	0
1416592_at	Glrx	glutaredoxin	5
1416593_at	Glrx	glutaredoxin	3
1416594_at	Sfrp1	secreted frizzled-related protein 1	5
1416595_at	Mrps22	mitochondrial ribosomal protein S22	6
1416596_at	Slc44a4	solute carrier family 44, member 4	5
1416597_at	Hdgfrp2	hepatoma-derived growth factor, related protein 2	3
1416598_at	Glis2	GLIS family zinc finger 2	5
1416599_at	Glis2	GLIS family zinc finger 2	2
1416600_a_at	Rcan1	regulator of calcineurin 1	0
1416601_a_at	Rcan1	regulator of calcineurin 1	6
1416602_a_at	Rad52	RAD52 homolog (S. cerevisiae)	3
1416603_at	Gm6784 /// Rpl22	ribosomal protein L22 pseudogene /// ribosomal protein L22	32
1416604_at	Cyc1	cytochrome c-1	0
1416605_at	Nhp2	NHP2 ribonucleoprotein homolog (yeast)	10
1416606_s_at	Nhp2	NHP2 ribonucleoprotein homolog (yeast)	4
1416607_at	4931406C07Rik	RIKEN cDNA 4931406C07 gene	5
1416608_a_at	BC004004	cDNA sequence BC004004	0
1416609_at	BC004004	cDNA sequence BC004004	5
1416610_a_at	Clcn3	chloride channel 3	0
1416611_at	Scamp2	secretory carrier membrane protein 2	5
1416612_at	Cyp1b1	cytochrome P450, family 1, subfamily b, polypeptide 1	10
1416613_at	Cyp1b1	cytochrome P450, family 1, subfamily b, polypeptide 1	17
1416614_at	Eid1	EP300 interacting inhibitor of differentiation 1	1
1416615_at	Clpp	caseinolytic peptidase, ATP-dependent, proteolytic subunit homolog (E. coli)	15
1416616_s_at	Clpp	caseinolytic peptidase, ATP-dependent, proteolytic subunit homolog (E. coli)	0
1416617_at	Acss1	acyl-CoA synthetase short-chain family member 1	5
1416618_at	Ppox	protoporphyrinogen oxidase	8
1416619_at	4632428N05Rik	RIKEN cDNA 4632428N05 gene	16
1416620_at	Smarcal1	SWI/SNF related matrix associated, actin dependent regulator of chromatin, subfa	0
1416621_at	Llgl1	lethal giant larvae homolog 1 (Drosophila)	4
1416622_at	Wbscr16	Williams-Beuren syndrome chromosome region 16 homolog (human)	1
1416623_at	Thbs3	thrombospondin 3	45
1416624_a_at	2810422J05Rik /// Gm11808 /// Uba52	RIKEN cDNA 2810422J05 gene /// predicted gene 11808 /// ubiquitin A-52 residue r	37
1416625_at	Serping1	serine (or cysteine) peptidase inhibitor, clade G, member 1	6
1416626_at	Pla2g1b	phospholipase A2, group IB, pancreas	15
1416627_at	Spint1	serine protease inhibitor, Kunitz type 1	24
1416628_at	Tmem223	transmembrane protein 223	8
1416629_at	Slc1a5	solute carrier family 1 (neutral amino acid transporter), member 5	15
1416630_at	Id3	inhibitor of DNA binding 3	0
1416631_at	Ap4b1	adaptor-related protein complex AP-4, beta 1	0
1416632_at	LOC677317 /// Me1	similar to NADP-dependent malic enzyme (NADP-ME) (Malic enzyme 1) /// malic enzy	5
1416633_a_at	Fam96a	family with sequence similarity 96, member A	1
1416634_at	Fam96a	family with sequence similarity 96, member A	27
1416635_at	Smpdl3a	sphingomyelin phosphodiesterase, acid-like 3A	15
1416636_at	LOC100047161 /// Rheb	similar to RAS-homolog enriched in brain /// Ras homolog enriched in brain	1
1416637_at	Slc4a2	solute carrier family 4 (anion exchanger), member 2	1
1416638_at	Sall2	sal-like 2 (Drosophila)	6
1416639_at	Slc2a5	solute carrier family 2 (facilitated glucose transporter), member 5	5
1416640_at	Kcne1l	potassium voltage-gated channel, Isk-related family, member 1-like	0
1416641_at	Lig1	ligase I, DNA, ATP-dependent	4
1416642_a_at	Tpt1	tumor protein, translationally-controlled 1	0
1416643_at	Gm6790 /// LOC632454 /// Tpt1	tumor protein, translationally-controlled 1pseudogene /// similar to tumor prote	15
1416644_a_at	Sema3b	sema domain, immunoglobulin domain (Ig), short basic domain, secreted, (semaphor	5
1416645_a_at	Afp	alpha fetoprotein	0
1416646_at	Afp	alpha fetoprotein	31
1416647_at	Bckdha	branched chain ketoacid dehydrogenase E1, alpha polypeptide	8
1416648_at	Dync1h1	dynein cytoplasmic 1 heavy chain 1	0
1416649_at	Ambp	alpha 1 microglobulin/bikunin	1
1416650_at	Rfpl4	ret finger protein-like 4	0
1416651_at	Znhit2	zinc finger, HIT domain containing 2	0
1416652_at	Aspn	asporin	17
1416653_at	LOC100047484 /// Stxbp3a	similar to vesicle transport protein /// syntaxin binding protein 3A	23
1416654_at	Slc31a2	solute carrier family 31, member 2	0
1416655_at	C1galt1c1	C1GALT1-specific chaperone 1	4
1416656_at	Clic1	chloride intracellular channel 1	1
1416657_at	Akt1	thymoma viral proto-oncogene 1	6
1416658_at	Frzb	frizzled-related protein	10
1416659_at	Eif3a	eukaryotic translation initiation factor 3, subunit A	1
1416660_at	Eif3a	eukaryotic translation initiation factor 3, subunit A	6
1416661_at	Eif3a	eukaryotic translation initiation factor 3, subunit A	6
1416662_at	Sardh	sarcosine dehydrogenase	5
1416663_at	Ndufa9	NADH dehydrogenase (ubiquinone) 1 alpha subcomplex, 9	15
1416664_at	Cdc20	cell division cycle 20 homolog (S. cerevisiae)	4
1416665_at	Coq7	demethyl-Q 7	0
1416666_at	Serpine2	serine (or cysteine) peptidase inhibitor, clade E, member 2	0
1416667_at	Ebp	phenylalkylamine Ca2+ antagonist (emopamil) binding protein	0
1416668_at	Ttc35	tetratricopeptide repeat domain 35	0
1416669_s_at	Naca	nascent polypeptide-associated complex alpha polypeptide	10
1416670_at	Setdb1	SET domain, bifurcated 1	3
1416671_a_at	Mcoln1	mucolipin 1	0
1416672_s_at	Mcoln1	mucolipin 1	4
1416673_at	Bace2	beta-site APP-cleaving enzyme 2	1
1416674_at	Ptpru	protein tyrosine phosphatase, receptor type, U	0
1416675_s_at	Plcd1	phospholipase C, delta 1	17
1416676_at	Kng1	kininogen 1	7
1416677_at	Apoh	apolipoprotein H	19
1416678_at	Cops3	COP9 (constitutive photomorphogenic) homolog, subunit 3 (Arabidopsis thaliana)	8
1416679_at	Abcd3	ATP-binding cassette, sub-family D (ALD), member 3	5
1416680_at	Ube3a	ubiquitin protein ligase E3A	8
1416681_at	Ube3a	ubiquitin protein ligase E3A	8
1416682_at	Ube3a	ubiquitin protein ligase E3A	0
1416683_at	Plxnb2	plexin B2	1
1416684_at	Fbl	fibrillarin	32
1416685_s_at	Fbl	fibrillarin	32
1416686_at	Plod2	procollagen lysine, 2-oxoglutarate 5-dioxygenase 2	46
1416687_at	Plod2	procollagen lysine, 2-oxoglutarate 5-dioxygenase 2	0
1416688_at	Snap91	synaptosomal-associated protein 91	1
1416689_at	Tuft1	tuftelin 1	1
1416690_at	Gtpbp2	GTP binding protein 2	0
1416691_at	Gtpbp2	GTP binding protein 2	6
1416692_at	Coil	coilin	4
1416693_at	Foxc2	forkhead box C2	0
1416694_at	Gk2	glycerol kinase 2	1
1416695_at	Tspo	translocator protein	4
1416696_at	D17Wsu104e	DNA segment, Chr 17, Wayne State University 104, expressed	10
1416697_at	Dpp4	dipeptidylpeptidase 4	5
1416698_a_at	Cks1b	CDC28 protein kinase 1b	16
1416699_at	1110008F13Rik	RIKEN cDNA 1110008F13 gene	3
1416700_at	Rnd3	Rho family GTPase 3	21
1416701_at	Rnd3	Rho family GTPase 3	15
1416702_at	Serpini1	serine (or cysteine) peptidase inhibitor, clade I, member 1	1
1416703_at	Mapk14	mitogen-activated protein kinase 14	0
1416704_at	Mapk14	mitogen-activated protein kinase 14	6
1416705_at	Rpe	ribulose-5-phosphate-3-epimerase	0
1416706_at	Rpe	ribulose-5-phosphate-3-epimerase	8
1416707_a_at	Pmf1	polyamine-modulated factor 1	8
1416708_a_at	Gramd1a	GRAM domain containing 1A	0
1416709_a_at	Ngrn	neugrin, neurite outgrowth associated	0
1416710_at	Tmem35	transmembrane protein 35	0
1416711_at	Tbr1	T-box brain gene 1	1
1416712_at	Pepd	peptidase D	5
1416713_at	Tppp3	tubulin polymerization-promoting protein family member 3	1
1416714_at	Irf8	interferon regulatory factor 8	14
1416715_at	Gjb3	gap junction protein, beta 3	0
1416716_at	Efs	embryonal Fyn-associated substrate	5
1416717_at	Crisp2	cysteine-rich secretory protein 2	10
1416718_at	Bcan	brevican	15
1416719_a_at	Rps10	ribosomal protein S10	5
1416720_at	Sfrs6	splicing factor, arginine/serine-rich 6	35
1416721_s_at	Sfrs6	splicing factor, arginine/serine-rich 6	6
1416722_at	Hmg20a	high mobility group 20A	8
1416723_at	Tcf4	transcription factor 4	21
1416724_x_at	Tcf4	transcription factor 4	0
1416725_at	Tcf4	transcription factor 4	0
1416726_s_at	Ube2s	ubiquitin-conjugating enzyme E2S	8
1416727_a_at	Cyb5	cytochrome b-5	5
1416728_at	Csnk2b	casein kinase 2, beta polypeptide	15
1416729_at	Plg	plasminogen	14
1416730_at	Rcl1	RNA terminal phosphate cyclase-like 1	15
1416731_at	Top2b	topoisomerase (DNA) II beta	0
1416732_at	Top2b	topoisomerase (DNA) II beta	22
1416733_at	Mkln1	muskelin 1, intracellular mediator containing kelch motifs	1
1416734_at	Mkln1	muskelin 1, intracellular mediator containing kelch motifs	3
1416735_at	Asah1	N-acylsphingosine amidohydrolase 1	0
1416736_at	Casc3	cancer susceptibility candidate 3	12
1416737_at	Gys1	glycogen synthase 1, muscle	18
1416738_at	Brap	BRCA1 associated protein	1
1416739_a_at	Brap	BRCA1 associated protein	6
1416740_at	Col5a1	collagen, type V, alpha 1	6
1416741_at	Col5a1	collagen, type V, alpha 1	6
1416742_at	Cfdp1	craniofacial development protein 1	4
1416743_at	LOC640502 /// Uap1	similar to UDP-N-acetylhexosamine pyrophosphorylase /// UDP-N-acetylglucosamine	0
1416744_at	LOC640502 /// Uap1	similar to UDP-N-acetylhexosamine pyrophosphorylase /// UDP-N-acetylglucosamine	13
1416745_x_at	LOC640502 /// Uap1	similar to UDP-N-acetylhexosamine pyrophosphorylase /// UDP-N-acetylglucosamine	0
1416746_at	H2afx	H2A histone family, member X	22
1416747_at	Mfsd5	major facilitator superfamily domain containing 5	6
1416748_a_at	Mre11a	meiotic recombination 11 homolog A (S. cerevisiae)	4
1416749_at	Htra1	HtrA serine peptidase 1	4
1416750_at	Sigmar1	sigma non-opioid intracellular receptor 1	6
1416751_a_at	Ddx20	DEAD (Asp-Glu-Ala-Asp) box polypeptide 20	4
1416752_at	Ldb3	LIM domain binding 3	18
1416753_at	Prkar1b	protein kinase, cAMP dependent regulatory, type I beta	1
1416754_at	Prkar1b	protein kinase, cAMP dependent regulatory, type I beta	1
1416755_at	Dnajb1	DnaJ (Hsp40) homolog, subfamily B, member 1	6
1416756_at	Dnajb1	DnaJ (Hsp40) homolog, subfamily B, member 1	6
1416757_at	Zwilch	Zwilch, kinetochore associated, homolog (Drosophila)	4
1416758_at	Arhgap27	Rho GTPase activating protein 27	6
1416759_at	Mical1	microtubule associated monoxygenase, calponin and LIM domain containing 1	5
1416760_at	Galntl1	UDP-N-acetyl-alpha-D-galactosamine:polypeptide N-acetylgalactosaminyltransferase	17
1416761_at	Hsd11b2	hydroxysteroid 11-beta dehydrogenase 2	5
1416762_at	S100a10	S100 calcium binding protein A10 (calpactin)	5
1416763_at	Cdc123	cell division cycle 123 homolog (S. cerevisiae)	0
1416764_at	Fis1	fission 1 (mitochondrial outer membrane) homolog (yeast)	6
1416765_s_at	Gm9803 /// Magmas	predicted gene 9803 /// mitochondria-associated protein involved in granulocyte-	0
1416766_at	Mosc2	MOCO sulphurase C-terminal domain containing 2	5
1416767_a_at	1110003E01Rik	RIKEN cDNA 1110003E01 gene	0
1416768_at	1110003E01Rik	RIKEN cDNA 1110003E01 gene	2
1416769_s_at	Atp6v0b	ATPase, H+ transporting, lysosomal V0 subunit B	6
1416770_at	Stk25	serine/threonine kinase 25 (yeast)	0
1416771_at	Trappc3	trafficking protein particle complex 3	4
1416772_at	Cpt2	carnitine palmitoyltransferase 2	3
1416773_at	Wee1	WEE 1 homolog 1 (S. pombe)	4
1416774_at	Wee1	WEE 1 homolog 1 (S. pombe)	8
1416775_at	Atp5sl	ATP5S-like	4
1416776_at	Crym	crystallin, mu	0
1416777_at	Ceacam12	carcinoembryonic antigen-related cell adhesion molecule 12	31
1416778_at	Sdpr	serum deprivation response	17
1416779_at	Sdpr	serum deprivation response	14
1416780_at	Pfkm	phosphofructokinase, muscle	18
1416781_at	Praf2	PRA1 domain family 2	0
1416782_s_at	Praf2	PRA1 domain family 2	1
1416783_at	Tac1	tachykinin 1	26
1416784_at	Pgk2	phosphoglycerate kinase 2	32
1416785_at	Kcnip1	Kv channel-interacting protein 1	8
1416786_at	Acvr1	activin A receptor, type 1	8
1416787_at	Acvr1	activin A receptor, type 1	23
1416788_a_at	Idh3g	isocitrate dehydrogenase 3 (NAD+), gamma	0
1416789_at	Idh3g	isocitrate dehydrogenase 3 (NAD+), gamma	15
1416790_a_at	Gm5806 /// Gm9855 /// Tdg	predicted gene 5806 /// predicted gene 9855 /// thymine DNA glycosylase	4
1416791_a_at	Nxf1	nuclear RNA export factor 1 homolog (S. cerevisiae)	12
1416792_at	Ppm1g	protein phosphatase 1G (formerly 2C), magnesium-dependent, gamma isoform	1
1416793_at	Atl2	atlastin GTPase 2	0
1416794_at	Atl2	atlastin GTPase 2	8
1416795_at	Cryl1	crystallin, lambda 1	15
1416796_at	LOC100044475 /// Nck2	similar to SH2/SH3 adaptor protein /// non-catalytic region of tyrosine kinase a	40
1416797_at	LOC100044475 /// Nck2	similar to SH2/SH3 adaptor protein /// non-catalytic region of tyrosine kinase a	2
1416798_a_at	Nme4	non-metastatic cells 4, protein expressed in	4
1416799_at	Trpm7	transient receptor potential cation channel, subfamily M, member 7	10
1416800_at	Trpm7	transient receptor potential cation channel, subfamily M, member 7	3
1416801_at	Trpm7	transient receptor potential cation channel, subfamily M, member 7	6
1416802_a_at	Cdca5	cell division cycle associated 5	3
1416803_at	Fkbp7	FK506 binding protein 7	17
1416804_at	Ehbp1l1	EH domain binding protein 1-like 1	18
1416805_at	1110032E23Rik	RIKEN cDNA 1110032E23 gene	1
1416806_at	Fdxr	ferredoxin reductase	6
1416807_at	Gm11970 /// Gm12936 /// Gm6525 /// Gm8001 /// Gm8697 /// Rpl36a	predicted gene 11970 /// predicted gene 12936 /// predicted gene 6525 /// predic	32
1416808_at	Nid1	nidogen 1	26
1416809_at	Cyp3a11	cytochrome P450, family 3, subfamily a, polypeptide 11	19
1416810_at	Mea1	male enhanced antigen 1	15
1416811_s_at	Ctla2a /// Ctla2b	cytotoxic T lymphocyte-associated protein 2 alpha /// cytotoxic T lymphocyte-ass	0
1416812_at	Tia1	cytotoxic granule-associated RNA binding protein 1	5
1416813_at	Tia1	cytotoxic granule-associated RNA binding protein 1	4
1416814_at	Tia1	cytotoxic granule-associated RNA binding protein 1	5
1416815_s_at	Bub3	budding uninhibited by benzimidazoles 3 homolog (S. cerevisiae)	4
1416816_at	Nek7	NIMA (never in mitosis gene a)-related expressed kinase 7	1
1416817_at	Nek7	NIMA (never in mitosis gene a)-related expressed kinase 7	0
1416818_at	Parva	parvin, alpha	1
1416819_at	Cdc37	cell division cycle 37 homolog (S. cerevisiae)	6
1416820_at	Cdc37	cell division cycle 37 homolog (S. cerevisiae)	4
1416821_at	Dgcr14	DiGeorge syndrome critical region gene 14	4
1416822_at	Dgcr14	DiGeorge syndrome critical region gene 14	4
1416823_a_at	Osbpl1a	oxysterol binding protein-like 1A	4
1416824_at	B230118H07Rik	RIKEN cDNA B230118H07 gene	0
1416825_at	Snta1	syntrophin, acidic 1	15
1416826_a_at	Med20	mediator complex subunit 20	3
1416827_at	Tbxas1	thromboxane A synthase 1, platelet	6
1416828_at	Snap25	synaptosomal-associated protein 25	1
1416829_at	Atp5b	ATP synthase, H+ transporting mitochondrial F1 complex, beta subunit	15
1416830_at	0610031J06Rik	RIKEN cDNA 0610031J06 gene	6
1416831_at	Neu1	neuraminidase 1	5
1416832_at	Slc39a8	solute carrier family 39 (metal ion transporter), member 8	0
1416833_at	Keg1	kidney expressed gene 1	5
1416834_x_at	Ndufb2	NADH dehydrogenase (ubiquinone) 1 beta subcomplex, 2	15
1416835_s_at	Amd1	S-adenosylmethionine decarboxylase 1	6
1416836_at	Lrp10	low-density lipoprotein receptor-related protein 10	1
1416837_at	Bax	BCL2-associated X protein	6
1416838_at	Mut	methylmalonyl-Coenzyme A mutase	5
1416839_at	Mut	methylmalonyl-Coenzyme A mutase	0
1416840_at	Mid1ip1	Mid1 interacting protein 1 (gastrulation specific G12-like (zebrafish))	4
1416841_at	1110059E24Rik	RIKEN cDNA 1110059E24 gene	8
1416842_at	Gstm5	glutathione S-transferase, mu 5	14
1416843_at	Pde6d	phosphodiesterase 6D, cGMP-specific, rod, delta	1
1416844_at	Prmt2	protein arginine N-methyltransferase 2	1
1416845_at	Tmem132a	transmembrane protein 132A	1
1416846_a_at	Pdzrn3	PDZ domain containing RING finger 3	17
1416847_s_at	Oas1d /// Oas1e	2'-5' oligoadenylate synthetase 1D /// 2'-5' oligoadenylate synthetase 1E	0
1416848_at	Ubl5	ubiquitin-like 5	6
1416849_at	Cisd1	CDGSH iron sulfur domain 1	15
1416850_s_at	Cisd1	CDGSH iron sulfur domain 1	5
1416851_at	St13	Suppression of tumorigenicity 13	5
1416852_a_at	Ncdn	neurochondrin	1
1416853_at	Ncdn	neurochondrin	1
1416854_at	Slc34a2	solute carrier family 34 (sodium phosphate), member 2	8
1416855_at	Gas1	growth arrest specific 1	0
1416856_at	3230401D17Rik	RIKEN cDNA 3230401D17 gene	1
1416857_at	Sdf2	stromal cell derived factor 2	0
1416858_a_at	Fkbp3	FK506 binding protein 3	43
1416859_at	Fkbp3	FK506 binding protein 3	5
1416860_s_at	Ing1	inhibitor of growth family, member 1	4
1416861_at	Stam	signal transducing adaptor molecule (SH3 domain and ITAM motif) 1	0
1416862_at	Stam	signal transducing adaptor molecule (SH3 domain and ITAM motif) 1	0
1416863_at	Abhd8	abhydrolase domain containing 8	8
1416864_at	Surf6	surfeit gene 6	10
1416865_at	Fgd1	FYVE, RhoGEF and PH domain containing 1	27
1416866_at	Bet1	blocked early in transport 1 homolog (S. cerevisiae)	0
1416867_at	Bet1	blocked early in transport 1 homolog (S. cerevisiae)	6
1416868_at	Cdkn2c	cyclin-dependent kinase inhibitor 2C (p18, inhibits CDK4)	27
1416869_x_at	Lime1	Lck interacting transmembrane adaptor 1	0
1416870_at	Dnalc4	dynein, axonemal, light chain 4	15
1416871_at	Adam8	a disintegrin and metallopeptidase domain 8	29
1416872_at	Tspan6	tetraspanin 6	6
1416873_a_at	Cdk2	cyclin-dependent kinase 2	4
1416874_a_at	Paf1	Paf1, RNA polymerase II associated factor, homolog (S. cerevisiae)	3
1416875_at	Parvg	parvin, gamma	14
1416876_at	Parvg	parvin, gamma	14
1416877_a_at	Mrpl51	mitochondrial ribosomal protein L51	0
1416878_at	Mrpl51	mitochondrial ribosomal protein L51	0
1416879_at	Mrpl51	mitochondrial ribosomal protein L51	3
1416880_at	Mcl1	myeloid cell leukemia sequence 1	1
1416881_at	Mcl1	myeloid cell leukemia sequence 1	24
1416882_at	Rgs10	regulator of G-protein signalling 10	5
1416883_at	Clptm1	cleft lip and palate associated transmembrane protein 1	4
1416884_at	Cbx3	chromobox homolog 3 (Drosophila HP1 gamma)	10
1416885_at	1110038F14Rik	RIKEN cDNA 1110038F14 gene	4
1416886_at	C1d	C1D nuclear receptor co-repressor	0
1416887_at	C1d	C1D nuclear receptor co-repressor	22
1416888_at	Fadd	Fas (TNFRSF6)-associated via death domain	1
1416889_at	Tnni2	troponin I, skeletal, fast 2	18
1416890_at	Wdr74	WD repeat domain 74	4
1416891_at	Numb	numb gene homolog (Drosophila)	0
1416892_s_at	Fam107b	family with sequence similarity 107, member B	0
1416893_at	Fam107b	family with sequence similarity 107, member B	8
1416894_at	Hspbp1	HSPA (heat shock 70kDa) binding protein, cytoplasmic cochaperone 1	15
1416895_at	Efna1	ephrin A1	1
1416896_at	Rps6ka1	ribosomal protein S6 kinase polypeptide 1	14
1416897_at	Parp9	poly (ADP-ribose) polymerase family, member 9	23
1416898_a_at	Irf3	interferon regulatory factor 3	0
1416899_at	Utf1	undifferentiated embryonic cell transcription factor 1	27
1416900_s_at	Gdf1 /// Lass1	growth differentiation factor 1 /// LAG1 homolog, ceramide synthase 1	10
1416901_at	Npc2	Niemann Pick type C2	0
1416902_a_at	Cox5b	cytochrome c oxidase, subunit Vb	15
1416903_at	Nucb1	nucleobindin 1	10
1416904_at	Mbnl1	muscleblind-like 1 (Drosophila)	27
1416905_at	Guca2a	guanylate cyclase activator 2a (guanylin)	30
1416906_at	Anapc5	anaphase-promoting complex subunit 5	32
1416907_at	Tsn	translin	43
1416908_s_at	Tsn	translin	10
1416909_at	Pigyl	phosphatidylinositol glycan anchor biosynthesis, class Y-like	15
1416910_at	Dnajc15	DnaJ (Hsp40) homolog, subfamily C, member 15	5
1416911_a_at	Akirin1	akirin 1	8
1416912_at	Akirin1	akirin 1	1
1416913_at	Es1	esterase 1	37
1416914_s_at	Mtvr2	mammary tumor virus receptor 2	6
1416915_at	Msh6	mutS homolog 6 (E. coli)	6
1416916_at	Elf3	E74-like factor 3	24
1416917_at	1700123O20Rik	RIKEN cDNA 1700123O20 gene	4
1416918_at	Dlg3	discs, large homolog 3 (Drosophila)	0
1416919_a_at	Nphp1	nephronophthisis 1 (juvenile) homolog (human)	17
1416920_at	Rbm4	RNA binding motif protein 4	21
1416921_x_at	Aldoa	aldolase A, fructose-bisphosphate	2
1416922_a_at	Bnip3l	BCL2/adenovirus E1B interacting protein 3-like	0
1416923_a_at	Bnip3l	BCL2/adenovirus E1B interacting protein 3-like	0
1416924_at	Bri3	brain protein I3	5
1416925_at	Kpnb1	karyopherin (importin) beta 1	4
1416926_at	Trp53inp1	transformation related protein 53 inducible nuclear protein 1	0
1416927_at	Trp53inp1	transformation related protein 53 inducible nuclear protein 1	8
1416928_at	Rbm12	RNA binding motif protein 12	1
1416929_at	Rbm12	RNA binding motif protein 12	4
1416930_at	Ly6d	lymphocyte antigen 6 complex, locus D	14
1416931_at	Nif3l1	Ngg1 interacting factor 3-like 1 (S. pombe)	4
1416932_at	Cog2	component of oligomeric golgi complex 2	0
1416933_at	Por	P450 (cytochrome) oxidoreductase	0
1416934_at	Mtm1	X-linked myotubular myopathy gene 1	0
1416935_at	Trpv2	transient receptor potential cation channel, subfamily V, member 2	14
1416936_at	Aatk	apoptosis-associated tyrosine kinase	1
1416937_at	Gabarap	gamma-aminobutyric acid receptor associated protein	6
1416938_at	Chchd1	coiled-coil-helix-coiled-coil-helix domain containing 1	15
1416939_at	Ppa1	pyrophosphatase (inorganic) 1	0
1416940_at	Ppif	peptidylprolyl isomerase F (cyclophilin F)	5
1416941_s_at	Eif4h	eukaryotic translation initiation factor 4H	5
1416942_at	Erap1	endoplasmic reticulum aminopeptidase 1	16
1416943_at	Ube2e1	ubiquitin-conjugating enzyme E2E 1, UBC4/5 homolog (yeast)	0
1416944_a_at	Tlk2	tousled-like kinase 2 (Arabidopsis)	10
1416945_at	Ptov1	prostate tumor over expressed gene 1	0
1416946_a_at	Acaa1a /// Acaa1b	acetyl-Coenzyme A acyltransferase 1A /// acetyl-Coenzyme A acyltransferase 1B	5
1416947_s_at	Acaa1a /// Acaa1b	acetyl-Coenzyme A acyltransferase 1A /// acetyl-Coenzyme A acyltransferase 1B	5
1416948_at	Mrpl23	mitochondrial ribosomal protein L23	0
1416949_s_at	Slc39a7	solute carrier family 39 (zinc transporter), member 7	0
1416950_at	Tnfaip8	tumor necrosis factor, alpha-induced protein 8	1
1416951_a_at	Atp6v1d	ATPase, H+ transporting, lysosomal V1 subunit D	17
1416952_at	Atp6v1d	ATPase, H+ transporting, lysosomal V1 subunit D	17
1416953_at	Ctgf	connective tissue growth factor	10
1416954_at	Slc25a10	solute carrier family 25 (mitochondrial carrier, dicarboxylate transporter), mem	29
1416955_at	Slc25a10	solute carrier family 25 (mitochondrial carrier, dicarboxylate transporter), mem	5
1416956_at	Kcnab2	potassium voltage-gated channel, shaker-related subfamily, beta member 2	24
1416957_at	Pou2af1	POU domain, class 2, associating factor 1	44
1416958_at	Nr1d2	nuclear receptor subfamily 1, group D, member 2	8
1416959_at	Nr1d2	nuclear receptor subfamily 1, group D, member 2	2
1416960_at	B3gat3	beta-1,3-glucuronyltransferase 3 (glucuronosyltransferase I)	6
1416961_at	Bub1b	budding uninhibited by benzimidazoles 1 homolog, beta (S. cerevisiae)	4
1416962_at	Rcc1	regulator of chromosome condensation 1	4
1416963_at	Ubac1	ubiquitin associated domain containing 1	0
1416964_at	Eefsec	eukaryotic elongation factor, selenocysteine-tRNA-specific	8
1416965_at	Pcsk1n	proprotein convertase subtilisin/kexin type 1 inhibitor	15
1416966_at	Slc22a8	solute carrier family 22 (organic anion transporter), member 8	6
1416967_at	Sox2	SRY-box containing gene 2	1
1416968_a_at	Hsd3b7	hydroxy-delta-5-steroid dehydrogenase, 3 beta- and steroid delta-isomerase 7	19
1416969_at	Gtse1	G two S phase expressed protein 1	4
1416970_a_at	Cox7a2	cytochrome c oxidase, subunit VIIa 2	0
1416971_at	Cox7a2	cytochrome c oxidase, subunit VIIa 2	6
1416972_at	Nhp2l1	NHP2 non-histone chromosome protein 2-like 1 (S. cerevisiae)	4
1416973_at	Nhp2l1	NHP2 non-histone chromosome protein 2-like 1 (S. cerevisiae)	6
1416974_at	Stam2	signal transducing adaptor molecule (SH3 domain and ITAM motif) 2	10
1416975_at	Stam2	signal transducing adaptor molecule (SH3 domain and ITAM motif) 2	8
1416976_at	Stam2	signal transducing adaptor molecule (SH3 domain and ITAM motif) 2	0
1416977_at	Stam2	signal transducing adaptor molecule (SH3 domain and ITAM motif) 2	1
1416978_at	Fcgrt	Fc receptor, IgG, alpha chain transporter	5
1416979_at	Pomp	proteasome maturation protein	6
1416980_at	Mettl7b	methyltransferase like 7B	5
1416981_at	Foxo1	forkhead box O1	0
1416982_at	Foxo1	forkhead box O1	0
1416983_s_at	Foxo1	forkhead box O1	0
1416984_at	Mrps18a	mitochondrial ribosomal protein S18A	15
1416985_at	Sirpa	signal-regulatory protein alpha	6
1416986_a_at	Sirpa	signal-regulatory protein alpha	15
1416987_at	Elp4	elongation protein 4 homolog (S. cerevisiae)	0
1416988_at	Msh2	mutS homolog 2 (E. coli)	6
1416989_at	Vps53	vacuolar protein sorting 53 (yeast)	0
1416990_at	Rxrb	retinoid X receptor beta	0
1416991_at	Mto1	mitochondrial translation optimization 1 homolog (S. cerevisiae)	0
1416992_at	LOC100046464 /// Mfng	similar to manic fringe /// MFNG O-fucosylpeptide 3-beta-N-acetylglucosaminyltra	1
1416993_at	Cog4	component of oligomeric golgi complex 4	3
1416994_at	Ttc1	tetratricopeptide repeat domain 1	1
1416995_at	Pacsin3	protein kinase C and casein kinase substrate in neurons 3	10
1416996_at	Tbc1d8	TBC1 domain family, member 8	29
1416997_a_at	Hap1	huntingtin-associated protein 1	1
1416998_at	Rrs1	RRS1 ribosome biogenesis regulator homolog (S. cerevisiae)	10
1416999_at	Smpd2	sphingomyelin phosphodiesterase 2, neutral	5
1417000_at	Abtb1	ankyrin repeat and BTB (POZ) domain containing 1	1
1417001_a_at	D4Wsu53e	DNA segment, Chr 4, Wayne State University 53, expressed	35
1417002_at	0610012G03Rik	RIKEN cDNA 0610012G03 gene	15
1417003_at	0610012G03Rik	RIKEN cDNA 0610012G03 gene	1
1417004_at	Tsg101	tumor susceptibility gene 101	3
1417005_at	Klc1	kinesin light chain 1	1
1417006_at	Commd4	COMM domain containing 4	15
1417007_a_at	Vps4b	vacuolar protein sorting 4b (yeast)	34
1417008_at	Crat	carnitine acetyltransferase	5
1417009_at	C1r	complement component 1, r subcomponent	6
1417010_at	Zfp238	zinc finger protein 238	1
1417011_at	Sdc2	syndecan 2	7
1417012_at	Sdc2	syndecan 2	1
1417013_at	Hspb8	heat shock protein 8	0
1417014_at	Hspb8	heat shock protein 8	0
1417015_at	Rassf3	Ras association (RalGDS/AF-6) domain family member 3	8
1417016_at	Mapkapk5	MAP kinase-activated protein kinase 5	2
1417017_at	Cyp17a1	cytochrome P450, family 17, subfamily a, polypeptide 1	23
1417018_at	Efemp2	epidermal growth factor-containing fibulin-like extracellular matrix protein 2	17
1417019_a_at	Cdc6	cell division cycle 6 homolog (S. cerevisiae)	4
1417020_at	Spata4	spermatogenesis associated 4	11
1417021_a_at	Spo11	sporulation protein, meiosis-specific, SPO11 homolog (S. cerevisiae)	11
1417022_at	Slc7a3	solute carrier family 7 (cationic amino acid transporter, y+ system), member 3	27
1417023_a_at	Fabp4	fatty acid binding protein 4, adipocyte	10
1417024_at	Hars	histidyl-tRNA synthetase	10
1417025_at	H2-Eb1	histocompatibility 2, class II antigen E beta	44
1417026_at	Pfdn1	prefoldin 1	10
1417027_at	Trim2	tripartite motif-containing 2	10
1417028_a_at	Trim2	tripartite motif-containing 2	1
1417029_a_at	Trim2	tripartite motif-containing 2	4
1417030_at	Tmem206	transmembrane protein 206	1
1417031_at	Tmem206	transmembrane protein 206	0
1417032_at	Ube2g2	ubiquitin-conjugating enzyme E2G 2	0
1417033_at	Ube2g2	ubiquitin-conjugating enzyme E2G 2	6
1417034_at	Trappc6a	trafficking protein particle complex 6A	0
1417035_at	Sac3d1	SAC3 domain containing 1	3
1417036_at	Sac3d1	SAC3 domain containing 1	8
1417037_at	Orc6l	origin recognition complex, subunit 6-like (S. cerevisiae)	4
1417038_at	2012-09-09	septin 9	8
1417039_a_at	Cul7	cullin 7	17
1417040_a_at	Bok	BCL2-related ovarian killer protein	0
1417041_at	Polr1c	polymerase (RNA) I polypeptide C	10
1417042_at	Slc37a4	solute carrier family 37 (glucose-6-phosphate transporter), member 4	5
1417043_at	Lcat	lecithin cholesterol acyltransferase	19
1417044_at	Lcmt1	leucine carboxyl methyltransferase 1	24
1417045_at	Bid	BH3 interacting domain death agonist	5
1417046_at	Tusc4	tumor suppressor candidate 4	0
1417047_at	Prom2	prominin 2	24
1417048_at	Prom2	prominin 2	6
1417049_at	Rhd	Rh blood group, D antigen	10
1417050_at	C1qtnf4	C1q and tumor necrosis factor related protein 4	1
1417051_at	Pcdh8	protocadherin 8	8
1417052_at	Psmb3	proteasome (prosome, macropain) subunit, beta type 3	6
1417053_at	Phb	prohibitin	15
1417054_a_at	0610009D07Rik	RIKEN cDNA 0610009D07 gene	4
1417055_at	0610009D07Rik	RIKEN cDNA 0610009D07 gene	1
1417056_at	Psme1	proteasome (prosome, macropain) 28 subunit, alpha	23
1417057_a_at	Lamp3 /// LOC100043444 /// LOC100045251 /// Ppid	lysosomal-associated membrane protein 3 /// similar to peptidylprolyl isomerase	8
1417058_a_at	Krtcap2	keratinocyte associated protein 2	8
1417059_at	Krtcap2	keratinocyte associated protein 2	3
1417060_at	Ppp1r11	protein phosphatase 1, regulatory (inhibitor) subunit 11	14
1417061_at	Slc40a1	solute carrier family 40 (iron-regulated transporter), member 1	0
1417062_at	Armc10	armadillo repeat containing 10	4
1417063_at	C1qb	complement component 1, q subcomponent, beta polypeptide	29
1417064_at	Jagn1	jagunal homolog 1 (Drosophila)	24
1417065_at	Egr1	early growth response 1	0
1417066_at	Cabc1	chaperone, ABC1 activity of bc1 complex like (S. pombe)	5
1417067_s_at	Cabc1	chaperone, ABC1 activity of bc1 complex like (S. pombe)	3
1417068_a_at	Ptpn1	protein tyrosine phosphatase, non-receptor type 1	3
1417069_a_at	Gmfb	glia maturation factor, beta	8
1417070_at	Cyp4v3	cytochrome P450, family 4, subfamily v, polypeptide 3	19
1417071_s_at	Cyp4v3	cytochrome P450, family 4, subfamily v, polypeptide 3	4
1417072_at	Slc22a6	solute carrier family 22 (organic anion transporter), member 6	5
1417073_a_at	Qk	quaking	0
1417074_at	Ceacam10	carcinoembryonic antigen-related cell adhesion molecule 10	0
1417075_at	Fam136a	family with sequence similarity 136, member A	0
1417076_at	Fabp9	fatty acid binding protein 9, testis	11
1417077_at	Bcap29	B-cell receptor-associated protein 29	0
1417078_at	Lgals2	lectin, galactose-binding, soluble 2	30
1417079_s_at	Lgals2	lectin, galactose-binding, soluble 2	30
1417080_a_at	Ecsit	ECSIT homolog (Drosophila)	15
1417081_a_at	Syngr2	synaptogyrin 2	6
1417082_at	Anp32b	acidic (leucine-rich) nuclear phosphoprotein 32 family, member B	4
1417083_at	Sec61b	Sec61 beta subunit	0
1417084_at	Eif4ebp2	eukaryotic translation initiation factor 4E binding protein 2	5
1417085_at	Akr1c6	aldo-keto reductase family 1, member C6	19
1417086_at	Pafah1b1	platelet-activating factor acetylhydrolase, isoform 1b, subunit 1	0
1417087_at	Glg1	golgi apparatus protein 1	0
1417088_at	Zfp346	zinc finger protein 346	1
1417089_a_at	Ckmt1	creatine kinase, mitochondrial 1, ubiquitous	14
1417090_at	Rcn1	reticulocalbin 1	5
1417091_at	Chuk	conserved helix-loop-helix ubiquitous kinase	1
1417092_at	Pth1r	parathyroid hormone 1 receptor	5
1417093_a_at	Gtf2h4	general transcription factor II H, polypeptide 4	4
1417094_at	Acot7	acyl-CoA thioesterase 7	1
1417095_a_at	Hspa14	heat shock protein 14	10
1417096_at	Rrp15	ribosomal RNA processing 15 homolog (S. cerevisiae)	4
1417097_at	Mecr	mitochondrial trans-2-enoyl-CoA reductase	15
1417098_s_at	Mecr	mitochondrial trans-2-enoyl-CoA reductase	15
1417099_at	Ftsj1 /// LOC100044636	FtsJ homolog 1 (E. coli) /// similar to Ftsj homolog	0
1417100_at	Cd320	CD320 antigen	0
1417101_at	Hspa2	heat shock protein 2	11
1417102_a_at	LOC100046199 /// Ndufb5	similar to NADH dehydrogenase (ubiquinone) 1 beta subcomplex, 5 /// NADH dehydro	0
1417103_at	Ddt	D-dopachrome tautomerase	5
1417104_at	Emp3	epithelial membrane protein 3	17
1417105_at	Trappc2l	trafficking protein particle complex 2-like	11
1417106_at	Tpd52l2	tumor protein D52-like 2	0
1417107_at	Tpd52l2	tumor protein D52-like 2	0
1417108_at	Klc4	kinesin light chain 4	5
1417109_at	Tinagl1	tubulointerstitial nephritis antigen-like 1	3
1417110_at	Man1a	mannosidase 1, alpha	21
1417111_at	Man1a	mannosidase 1, alpha	23
1417112_at	Arl2bp	ADP-ribosylation factor-like 2 binding protein	0
1417113_at	Gmcl1	germ cell-less homolog 1 (Drosophila)	3
1417114_at	Gmcl1	germ cell-less homolog 1 (Drosophila)	6
1417115_at	Map3k12	mitogen-activated protein kinase kinase kinase 12	27
1417116_at	Slc6a8	solute carrier family 6 (neurotransmitter transporter, creatine), member 8	10
1417117_at	Cstf1	cleavage stimulation factor, 3' pre-RNA, subunit 1	8
1417118_a_at	Ard1a	ARD1 homolog A, N-acetyltransferase (S. cerevisiae)	6
1417119_at	Zfpl1	zinc finger like protein 1	3
1417120_at	Miip	migration and invasion inhibitory protein	0
1417121_at	Gabra6	gamma-aminobutyric acid (GABA) A receptor, subunit alpha 6	1
1417122_at	Vav3	vav 3 oncogene	0
1417123_at	Vav3	vav 3 oncogene	5
1417124_at	Dstn	destrin	0
1417125_at	Ahcy	S-adenosylhomocysteine hydrolase	5
1417126_a_at	Rpl22l1	ribosomal protein L22 like 1	16
1417127_at	Msx1	homeobox, msh-like 1	13
1417128_at	Plekho1	pleckstrin homology domain containing, family O member 1	0
1417129_a_at	Meis2	Meis homeobox 2	21
1417130_s_at	Angptl4	angiopoietin-like 4	8
1417131_at	Cdc25a	cell division cycle 25 homolog A (S. pombe)	2
1417132_at	Cdc25a	cell division cycle 25 homolog A (S. pombe)	7
1417133_at	Pmp22	peripheral myelin protein 22	14
1417134_at	Srpk2	serine/arginine-rich protein specific kinase 2	18
1417135_at	Srpk2	serine/arginine-rich protein specific kinase 2	0
1417136_s_at	Srpk2	serine/arginine-rich protein specific kinase 2	0
1417137_at	Uck2	uridine-cytidine kinase 2	0
1417138_s_at	Polr2e	polymerase (RNA) II (DNA directed) polypeptide E	6
1417139_at	Dsn1	DSN1, MIND kinetochore complex component, homolog (S. cerevisiae)	4
1417140_a_at	Ptpn2	protein tyrosine phosphatase, non-receptor type 2	5
1417141_at	Igtp	interferon gamma induced GTPase	23
1417142_at	Fam120b	family with sequence similarity 120, member B	4
1417143_at	Lpar1	lysophosphatidic acid receptor 1	17
1417144_at	Tubg1	tubulin, gamma 1	4
1417145_at	Nfxl1	nuclear transcription factor, X-box binding-like 1	4
1417146_at	Mri1	methylthioribose-1-phosphate isomerase homolog (S. cerevisiae)	10
1417147_at	Fam69b	family with sequence similarity 69, member B	6
1417148_at	Pdgfrb	platelet derived growth factor receptor, beta polypeptide	22
1417149_at	P4ha2	procollagen-proline, 2-oxoglutarate 4-dioxygenase (proline 4-hydroxylase), alpha	18
1417150_at	Slc6a4	solute carrier family 6 (neurotransmitter transporter, serotonin), member 4	5
1417151_a_at	Ntsr2	neurotensin receptor 2	1
1417152_at	Nacc2	nucleus accumbens associated 2, BEN and BTB (POZ) domain containing	0
1417153_at	Nacc2	nucleus accumbens associated 2, BEN and BTB (POZ) domain containing	6
1417154_at	Slc25a14	solute carrier family 25 (mitochondrial carrier, brain), member 14	1
1417155_at	Mycn	v-myc myelocytomatosis viral related oncogene, neuroblastoma derived (avian)	4
1417156_at	Krt19	keratin 19	24
1417157_at	Actr10	ARP10 actin-related protein 10 homolog (S. cerevisiae)	0
1417158_at	Zxdc	ZXD family zinc finger C	0
1417159_at	Zxdc	ZXD family zinc finger C	2
1417160_s_at	Expi	extracellular proteinase inhibitor	49
1417161_at	Cdk2ap2	CDK2-associated protein 2	6
1417162_at	Tmbim1	transmembrane BAX inhibitor motif containing 1	0
1417163_at	Dusp10	dual specificity phosphatase 10	3
1417164_at	Dusp10	dual specificity phosphatase 10	0
1417165_at	Mbd2	methyl-CpG binding domain protein 2	16
1417166_at	Psip1	PC4 and SFRS1 interacting protein 1	8
1417167_at	Exosc5	exosome component 5	6
1417168_a_at	Usp2	ubiquitin specific peptidase 2	0
1417169_at	Usp2	ubiquitin specific peptidase 2	8
1417170_at	Lztfl1	leucine zipper transcription factor-like 1	7
1417171_at	Itk	IL2-inducible T-cell kinase	34
1417172_at	Ube2l6	ubiquitin-conjugating enzyme E2L 6	0
1417173_at	Atf6b	activating transcription factor 6 beta	8
1417174_at	Tmem218	transmembrane protein 218	1
1417175_at	Csnk1e	casein kinase 1, epsilon	5
1417176_at	Csnk1e	casein kinase 1, epsilon	0
1417177_at	Galk1	galactokinase 1	0
1417178_at	Gipc2	GIPC PDZ domain containing family, member 2	5
1417179_at	Tspan5	tetraspanin 5	1
1417180_at	Pcsk7	proprotein convertase subtilisin/kexin type 7	2
1417181_a_at	Kifap3	kinesin-associated protein 3	14
1417182_at	Dnaja2	DnaJ (Hsp40) homolog, subfamily A, member 2	8
1417183_at	Dnaja2	DnaJ (Hsp40) homolog, subfamily A, member 2	6
1417184_s_at	Hbb-b1 /// Hbb-b2	hemoglobin, beta adult major chain /// hemoglobin, beta adult minor chain	22
1417185_at	Ly6a	lymphocyte antigen 6 complex, locus A	1
1417186_at	Ube2k	ubiquitin-conjugating enzyme E2K (UBC1 homolog, yeast)	4
1417187_at	Ube2k	ubiquitin-conjugating enzyme E2K (UBC1 homolog, yeast)	1
1417188_s_at	Ube2k	ubiquitin-conjugating enzyme E2K (UBC1 homolog, yeast)	1
1417189_at	Psme2	proteasome (prosome, macropain) 28 subunit, beta	23
1417190_at	Nampt	nicotinamide phosphoribosyltransferase	1
1417191_at	Dnajb9	DnaJ (Hsp40) homolog, subfamily B, member 9	4
1417192_at	Tomm70a	translocase of outer mitochondrial membrane 70 homolog A (yeast)	8
1417193_at	Sod2	superoxide dismutase 2, mitochondrial	5
1417194_at	Sod2	superoxide dismutase 2, mitochondrial	6
1417195_at	Wwc2	WW, C2 and coiled-coil domain containing 2	14
1417196_s_at	Wwc2	WW, C2 and coiled-coil domain containing 2	14
1417197_at	Wwc2	WW, C2 and coiled-coil domain containing 2	6
1417198_at	Wwc2	WW, C2 and coiled-coil domain containing 2	8
1417199_at	Tmem183a	transmembrane protein 183A	8
1417200_at	Tmem183a	transmembrane protein 183A	4
1417201_at	Nt5c2	5'-nucleotidase, cytosolic II	0
1417202_s_at	Uba3	ubiquitin-like modifier activating enzyme 3	10
1417203_at	Ethe1	ethylmalonic encephalopathy 1	5
1417204_at	Kdelr2	KDEL (Lys-Asp-Glu-Leu) endoplasmic reticulum protein retention receptor 2	0
1417205_at	Kdelr2	KDEL (Lys-Asp-Glu-Leu) endoplasmic reticulum protein retention receptor 2	8
1417206_at	Urod	uroporphyrinogen decarboxylase	0
1417207_at	Dvl2	dishevelled 2, dsh homolog (Drosophila)	4
1417208_at	Amacr	alpha-methylacyl-CoA racemase	5
1417209_at	Sertad2	SERTA domain containing 2	6
1417210_at	Eif2s3y	eukaryotic translation initiation factor 2, subunit 3, structural gene Y-linked	2
1417211_a_at	1110032A03Rik /// LOC100048251	RIKEN cDNA 1110032A03 gene /// hypothetical protein LOC100048251	4
1417212_at	9530058B02Rik	RIKEN cDNA 9530058B02 gene	5
1417213_a_at	Rbm6	RNA binding motif protein 6	8
1417214_at	Rab27b	RAB27b, member RAS oncogene family	0
1417215_at	Rab27b	RAB27b, member RAS oncogene family	24
1417216_at	Pim2	proviral integration site 2	0
1417217_at	Magel2	melanoma antigen, family L, 2	0
1417218_at	Calhm2	calcium homeostasis modulator 2	14
1417219_s_at	Tmsb10	thymosin, beta 10	8
1417220_at	Fah	fumarylacetoacetate hydrolase	5
1417221_at	Ppm1a	protein phosphatase 1A, magnesium dependent, alpha isoform	1
1417222_a_at	Tmem123	transmembrane protein 123	14
1417223_at	Cd2bp2	CD2 antigen (cytoplasmic tail) binding protein 2	0
1417224_a_at	Cd2bp2	CD2 antigen (cytoplasmic tail) binding protein 2	5
1417225_at	Arl6ip5	ADP-ribosylation factor-like 6 interacting protein 5	23
1417226_at	Fbxw4	F-box and WD-40 domain protein 4	0
1417227_at	Mccc1	methylcrotonoyl-Coenzyme A carboxylase 1 (alpha)	23
1417228_at	Capn1	calpain 1	1
1417229_at	Capn1	calpain 1	22
1417230_at	Ralgps2	Ral GEF with PH domain and SH3 binding motif 2	4
1417231_at	Cldn2	claudin 2	2
1417232_at	Cldn2	claudin 2	8
1417233_at	Chchd4	coiled-coil-helix-coiled-coil-helix domain containing 4	37
1417234_at	Mmp11	matrix metallopeptidase 11	15
1417235_at	Ehd3	EH-domain containing 3	0
1417236_at	Ehd3	EH-domain containing 3	4
1417237_at	Pld2	phospholipase D2	0
1417238_at	Ewsr1	Ewing sarcoma breakpoint region 1	19
1417239_at	Cetn3	centrin 3	1
1417240_at	Zyx	zyxin	1
1417241_at	Amz2	archaelysin family metallopeptidase 2	3
1417242_at	Eif4a3	eukaryotic translation initiation factor 4A, isoform 3	4
1417243_at	2310065K24Rik	RIKEN cDNA 2310065K24 gene	5
1417244_a_at	Irf7	interferon regulatory factor 7	23
1417245_at	Gpr180	G protein-coupled receptor 180	0
1417246_at	Pzp	pregnancy zone protein	19
1417247_at	AI597479	expressed sequence AI597479	0
1417248_at	Ralbp1	ralA binding protein 1	0
1417249_at	Polm	polymerase (DNA directed), mu	0
1417250_at	Rlim	ring finger protein, LIM domain interacting	4
1417251_at	Palmd	palmdelphin	0
1417252_at	Nt5c	5',3'-nucleotidase, cytosolic	0
1417253_at	Frg1	FSHD region gene 1	4
1417254_at	Spata5	spermatogenesis associated 5	4
1417255_at	Ift140	intraflagellar transport 140 homolog (Chlamydomonas)	4
1417256_at	Mmp13	matrix metallopeptidase 13	27
1417257_at	Cel	carboxyl ester lipase	15
1417258_at	Cct5	chaperonin containing Tcp1, subunit 5 (epsilon)	4
1417259_a_at	Capzb	capping protein (actin filament) muscle Z-line, beta	6
1417260_at	U2af2	U2 small nuclear ribonucleoprotein auxiliary factor (U2AF) 2	16
1417261_at	Mbtd1	mbt domain containing 1	20
1417262_at	Ptgs2	prostaglandin-endoperoxide synthase 2	0
1417263_at	Ptgs2	prostaglandin-endoperoxide synthase 2	1
1417264_at	Coq5	coenzyme Q5 homolog, methyltransferase (yeast)	8
1417265_s_at	Coq5	coenzyme Q5 homolog, methyltransferase (yeast)	15
1417266_at	Ccl6	chemokine (C-C motif) ligand 6	29
1417267_s_at	Fkbp11	FK506 binding protein 11	6
1417268_at	Cd14	CD14 antigen	23
1417269_at	Cdk9	cyclin-dependent kinase 9 (CDC2-related kinase)	6
1417270_at	Wdr12	WD repeat domain 12	10
1417271_a_at	Eng	endoglin	22
1417272_at	Fam114a1	family with sequence similarity 114, member A1	10
1417273_at	Pdk4	pyruvate dehydrogenase kinase, isoenzyme 4	35
1417274_at	Snrpa	small nuclear ribonucleoprotein polypeptide A	6
1417275_at	Mal	myelin and lymphocyte protein, T-cell differentiation protein	5
1417276_at	Tulp2	tubby-like protein 2	11
1417277_at	Cyp4f16	cytochrome P450, family 4, subfamily f, polypeptide 16	0
1417278_a_at	Nkd1	naked cuticle 1 homolog (Drosophila)	0
1417279_at	Itpr1	inositol 1,4,5-triphosphate receptor 1	4
1417280_at	Slc17a1	solute carrier family 17 (sodium phosphate), member 1	5
1417281_a_at	Mmp23	matrix metallopeptidase 23	0
1417282_at	Mmp23	matrix metallopeptidase 23	0
1417283_at	Lynx1	Ly6/neurotoxin 1	1
1417284_at	Mapkap1	mitogen-activated protein kinase associated protein 1	2
1417285_a_at	Ndufa5	NADH dehydrogenase (ubiquinone) 1 alpha subcomplex, 5	0
1417286_at	Ndufa5	NADH dehydrogenase (ubiquinone) 1 alpha subcomplex, 5	15
1417287_at	H13	histocompatibility 13	15
1417288_at	Plekha2	pleckstrin homology domain-containing, family A (phosphoinositide binding specif	36
1417289_at	Plekha2	pleckstrin homology domain-containing, family A (phosphoinositide binding specif	0
1417290_at	Lrg1	leucine-rich alpha-2-glycoprotein 1	19
1417291_at	Tnfrsf1a	tumor necrosis factor receptor superfamily, member 1a	23
1417292_at	Ifi47	interferon gamma inducible protein 47	23
1417293_at	Hs6st1 /// LOC100047260	heparan sulfate 6-O-sulfotransferase 1 /// similar to heparan sulfate 6-sulfotra	5
1417294_at	Akr7a5	aldo-keto reductase family 7, member A5 (aflatoxin aldehyde reductase)	5
1417295_at	Mta1	metastasis associated 1	4
1417296_at	Atf1	activating transcription factor 1	1
1417297_at	Itpr3	inositol 1,4,5-triphosphate receptor 3	0
1417298_at	Ebpl	emopamil binding protein-like	19
1417299_at	Nek2	NIMA (never in mitosis gene a)-related expressed kinase 2	4
1417300_at	Smpdl3b	sphingomyelin phosphodiesterase, acid-like 3B	4
1417301_at	Fzd6	frizzled homolog 6 (Drosophila)	0
1417302_at	Rcor2	REST corepressor 2	4
1417303_at	Mvd	mevalonate (diphospho) decarboxylase	6
1417304_at	Chrd	chordin	15
1417305_at	Speg	SPEG complex locus	0
1417306_at	Tyk2	tyrosine kinase 2	32
1417307_at	Dmd	dystrophin, muscular dystrophy	0
1417308_at	Pkm2	pyruvate kinase, muscle	6
1417309_at	Tob2	transducer of ERBB2, 2	1
1417310_at	Tob2	transducer of ERBB2, 2	3
1417311_at	Crip2	cysteine rich protein 2	1
1417312_at	Dkk3	dickkopf homolog 3 (Xenopus laevis)	0
1417313_at	Lsm7	LSM7 homolog, U6 small nuclear RNA associated (S. cerevisiae)	4
1417314_at	Cfb	complement factor B	5
1417315_at	Gripap1	GRIP1 associated protein 1	1
1417316_at	Acot13	acyl-CoA thioesterase 13	15
1417317_s_at	Gm10213 /// Gm10247 /// Gm10296 /// Gm15434 /// Ino80 /// LOC100046034 /// mCG_133520 /// Rpl35a	ribosomal protein L35a pseudogene /// predicted gene 10247 /// ribosomal protein	32
1417318_at	Dbc1	deleted in bladder cancer 1 (human)	1
1417319_at	Pvrl3	poliovirus receptor-related 3	5
1417320_at	Grpel1	GrpE-like 1, mitochondrial	0
1417321_at	Zcchc7	zinc finger, CCHC domain containing 7	1
1417322_at	Dohh	deoxyhypusine hydroxylase/monooxygenase	13
1417323_at	Psrc1	proline/serine-rich coiled-coil 1	4
1417324_at	Mast2	microtubule associated serine/threonine kinase 2	4
1417325_at	Btrc	beta-transducin repeat containing protein	1
1417326_a_at	Anapc11	anaphase promoting complex subunit 11	26
1417327_at	Cav2	caveolin 2	8
1417328_at	Ercc1	excision repair cross-complementing rodent repair deficiency, complementation gr	6
1417329_at	Slc23a2	solute carrier family 23 (nucleobase transporters), member 2	0
1417330_at	Slc23a2	solute carrier family 23 (nucleobase transporters), member 2	8
1417331_a_at	Arl6	ADP-ribosylation factor-like 6	0
1417332_at	Rfx2	regulatory factor X, 2 (influences HLA class II expression)	1
1417333_at	Rasa4	RAS p21 protein activator 4	0
1417334_at	Stk19	serine/threonine kinase 19	0
1417335_at	Sult2b1	sulfotransferase family, cytosolic, 2B, member 1	30
1417336_a_at	Sytl4	synaptotagmin-like 4	0
1417337_at	Epb4.2	erythrocyte protein band 4.2	22
1417338_at	Epb4.2	erythrocyte protein band 4.2	32
1417339_a_at	Dynll1 /// Gm6788	dynein light chain LC8-type 1 /// predicted gene 6788	16
1417340_at	Glrx3	glutaredoxin 3	0
1417341_a_at	Ppp1r2	protein phosphatase 1, regulatory (inhibitor) subunit 2	8
1417342_at	Ppp1r2	protein phosphatase 1, regulatory (inhibitor) subunit 2	0
1417343_at	Fxyd6	FXYD domain-containing ion transport regulator 6	5
1417344_at	2900064A13Rik	RIKEN cDNA 2900064A13 gene	3
1417345_at	2900064A13Rik	RIKEN cDNA 2900064A13 gene	0
1417346_at	Pycard	PYD and CARD domain containing	14
1417347_at	Pycard	PYD and CARD domain containing	3
1417348_at	2310039H08Rik	RIKEN cDNA 2310039H08 gene	19
1417349_at	Pldn	pallidin	0
1417350_at	Pldn	pallidin	6
1417351_a_at	LOC100047155 /// Snrpa1	similar to Small nuclear ribonucleoprotein polypeptide A /// small nuclear ribon	4
1417352_s_at	Snrpa1	small nuclear ribonucleoprotein polypeptide A'	4
1417353_x_at	Snrpa1	small nuclear ribonucleoprotein polypeptide A'	4
1417354_at	Sil1	endoplasmic reticulum chaperone SIL1 homolog (S. cerevisiae)	5
1417355_at	Peg3	paternally expressed 3	1
1417356_at	Peg3	paternally expressed 3	8
1417357_at	Emd	emerin	16
1417358_s_at	Sorbs1	sorbin and SH3 domain containing 1	18
1417359_at	Mfap2	microfibrillar-associated protein 2	17
1417360_at	Mlh1	mutL homolog 1 (E. coli)	4
1417361_at	Asb3	ankyrin repeat and SOCS box-containing 3	10
1417362_at	Rhcg	Rhesus blood group-associated C glycoprotein	5
1417363_at	Zfp61	zinc finger protein 61	4
1417364_at	Eef1g /// LOC100047986	eukaryotic translation elongation factor 1 gamma /// similar to eukaryotic trans	4
1417365_a_at	Calm1	calmodulin 1	5
1417366_s_at	Calm1	calmodulin 1	6
1417367_at	Ppp2ca	protein phosphatase 2 (formerly 2A), catalytic subunit, alpha isoform	3
1417368_s_at	Ndufa2	NADH dehydrogenase (ubiquinone) 1 alpha subcomplex, 2	0
1417369_at	Hsd17b4	hydroxysteroid (17-beta) dehydrogenase 4	23
1417370_at	Tff3	trefoil factor 3, intestinal	30
1417371_at	Peli1	pellino 1	0
1417372_a_at	Peli1	pellino 1	0
1417373_a_at	Tuba4a	tubulin, alpha 4A	4
1417374_at	Tuba4a	tubulin, alpha 4A	10
1417375_at	Tuba4a	tubulin, alpha 4A	35
1417376_a_at	Cadm1	cell adhesion molecule 1	0
1417377_at	Cadm1	cell adhesion molecule 1	0
1417378_at	Cadm1	cell adhesion molecule 1	0
1417379_at	Iqgap1	IQ motif containing GTPase activating protein 1	1
1417380_at	Iqgap1	IQ motif containing GTPase activating protein 1	1
1417381_at	C1qa	complement component 1, q subcomponent, alpha polypeptide	29
1417382_at	Entpd5	ectonucleoside triphosphate diphosphohydrolase 5	5
1417383_at	Entpd5	ectonucleoside triphosphate diphosphohydrolase 5	5
1417384_at	Entpd5	ectonucleoside triphosphate diphosphohydrolase 5	5
1417385_at	Npepps	aminopeptidase puromycin sensitive	0
1417386_at	Npepps	aminopeptidase puromycin sensitive	10
1417387_at	Med31	mediator of RNA polymerase II transcription, subunit 31 homolog (yeast)	0
1417388_at	Bex2	brain expressed X-linked 2	21
1417389_at	Gpc1	glypican 1	0
1417390_at	Gpn1	GPN-loop GTPase 1	10
1417391_a_at	Il16	interleukin 16	14
1417392_a_at	Slc7a7	solute carrier family 7 (cationic amino acid transporter, y+ system), member 7	5
1417393_a_at	Fam132a	family with sequence similarity 132, member A	1
1417394_at	Klf4	Kruppel-like factor 4 (gut)	3
1417395_at	Klf4	Kruppel-like factor 4 (gut)	17
1417396_at	Podxl	podocalyxin-like	0
1417397_at	Slc9a1	solute carrier family 9 (sodium/hydrogen exchanger), member 1	1
1417398_at	Rras2	related RAS viral (r-ras) oncogene homolog 2	1
1417399_at	Gas6	growth arrest specific 6	4
1417400_at	Rai14	retinoic acid induced 14	0
1417401_at	Rai14	retinoic acid induced 14	8
1417402_at	Fam165b	family with sequence similarity 165, member B	6
1417403_at	Elovl6	ELOVL family member 6, elongation of long chain fatty acids (yeast)	0
1417404_at	Elovl6	ELOVL family member 6, elongation of long chain fatty acids (yeast)	0
1417405_at	Stard3	START domain containing 3	0
1417406_at	Sertad1	SERTA domain containing 1	0
1417407_at	Fbxl14	F-box and leucine-rich repeat protein 14	1
1417408_at	F3	coagulation factor III	0
1417409_at	Jun	Jun oncogene	8
1417410_s_at	Prkci	protein kinase C, iota	25
1417411_at	Nap1l5	nucleosome assembly protein 1-like 5	1
1417412_at	F8a	factor 8-associated gene A	1
1417413_at	Cuzd1	CUB and zona pellucida-like domains 1	32
1417414_at	2012-09-03	septin 3	1
1417415_at	Slc6a3	solute carrier family 6 (neurotransmitter transporter, dopamine), member 3	16
1417416_at	Kcna1	potassium voltage-gated channel, shaker-related subfamily, member 1	10
1417417_a_at	Cox6a1	cytochrome c oxidase, subunit VI a, polypeptide 1	7
1417418_s_at	Cox6a1 /// Gm7795	cytochrome c oxidase, subunit VI a, polypeptide 1 /// predicted gene 7795	24
1417419_at	Ccnd1	cyclin D1	24
1417420_at	Ccnd1	cyclin D1	0
1417421_at	S100a1	S100 calcium binding protein A1	4
1417422_at	Gnmt	glycine N-methyltransferase	3
1417423_at	Grina	glutamate receptor, ionotropic, N-methyl D-aspartate-associated protein 1 (gluta	1
1417424_at	Ier3ip1	immediate early response 3 interacting protein 1	35
1417425_at	Prkrip1	Prkr interacting protein 1 (IL11 inducible)	4
1417426_at	Srgn	serglycin	14
1417427_at	Rnaseh2c	ribonuclease H2, subunit C	35
1417428_at	Gng3	guanine nucleotide binding protein (G protein), gamma 3	7
1417429_at	Fmo1	flavin containing monooxygenase 1	5
1417430_at	Cdr2	cerebellar degeneration-related 2	5
1417431_a_at	Sphk2	sphingosine kinase 2	0
1417432_a_at	Gnb1	guanine nucleotide binding protein (G protein), beta 1	8
1417433_at	Lypla2	lysophospholipase 2	3
1417434_at	Gpd2	glycerol phosphate dehydrogenase 2, mitochondrial	0
1417435_at	Large	like-glycosyltransferase	29
1417436_at	Large	like-glycosyltransferase	1
1417437_at	Xrcc6	X-ray repair complementing defective repair in Chinese hamster cells 6	23
1417438_at	Rdh14	retinol dehydrogenase 14 (all-trans and 9-cis)	0
1417439_at	Cd248	CD248 antigen, endosialin	17
1417440_at	Arid1a	AT rich interactive domain 1A (SWI-like)	26
1417441_at	Dnajc12	DnaJ (Hsp40) homolog, subfamily C, member 12	1
1417442_a_at	Pex3	peroxisomal biogenesis factor 3	5
1417443_at	Fam151a	family with sequence simliarity 151, member A	5
1417444_at	E2f5	E2F transcription factor 5	0
1417445_at	Ndc80	NDC80 homolog, kinetochore complex component (S. cerevisiae)	1
1417446_at	Slc12a4	solute carrier family 12, member 4	0
1417447_at	Tcf21	transcription factor 21	22
1417448_at	1810008A18Rik	RIKEN cDNA 1810008A18 gene	0
1417449_at	Acot8	acyl-CoA thioesterase 8	0
1417450_a_at	Tacc3	transforming, acidic coiled-coil containing protein 3	10
1417451_a_at	Ppia	peptidylprolyl isomerase A	3
1417452_a_at	Fau /// Gm9843	Finkel-Biskis-Reilly murine sarcoma virus (FBR-MuSV) ubiquitously expressed (fox	32
1417453_at	Cul4b	cullin 4B	10
1417454_at	Cul4b	cullin 4B	4
1417455_at	Tgfb3	transforming growth factor, beta 3	15
1417456_at	Gnpat	glyceronephosphate O-acyltransferase	23
1417457_at	Cks2	CDC28 protein kinase regulatory subunit 2	0
1417458_s_at	Cks2	CDC28 protein kinase regulatory subunit 2	0
1417459_at	Dcpp1	demilune cell and parotid protein 1	46
1417460_at	Ifitm2	interferon induced transmembrane protein 2	1
1417461_at	Cap1	CAP, adenylate cyclase-associated protein 1 (yeast)	0
1417462_at	Cap1	CAP, adenylate cyclase-associated protein 1 (yeast)	8
1417463_a_at	2400001E08Rik /// Gm5510	RIKEN cDNA 2400001E08 gene /// predicted gene 5510	0
1417464_at	Tnnc2	troponin C2, fast	18
1417465_at	Fnta /// LOC100046996	farnesyltransferase, CAAX box, alpha /// similar to farnesyltransferase alpha su	15
1417466_at	Rgs5	regulator of G-protein signaling 5	22
1417467_a_at	Tada3l	transcriptional adaptor 3 (NGG1 homolog, yeast)-like	1
1417468_at	Nit1	nitrilase 1	5
1417469_at	Nit1	nitrilase 1	6
1417470_at	Apobec3	apolipoprotein B mRNA editing enzyme, catalytic polypeptide 3	6
1417471_s_at	D1Ertd622e	DNA segment, Chr 1, ERATO Doi 622, expressed	0
1417472_at	Myh9	myosin, heavy polypeptide 9, non-muscle	1
1417473_a_at	Gm8465 /// Ppcs	predicted gene 8465 /// phosphopantothenoylcysteine synthetase	1
1417474_at	1500035H01Rik	RIKEN cDNA 1500035H01 gene	0
1417475_at	Atp13a1	ATPase type 13A1	4
1417476_at	Fbxw5	F-box and WD-40 domain protein 5	4
1417477_at	Gtlf3b	gene trap locus F3b	0
1417478_a_at	Ppp2r3c	protein phosphatase 2, regulatory subunit B'', gamma	21
1417479_at	Ppp2r3c	protein phosphatase 2, regulatory subunit B'', gamma	4
1417480_at	Fbxo9	f-box protein 9	17
1417481_at	Ramp1	receptor (calcitonin) activity modifying protein 1	0
1417482_at	Tex19.1	testis expressed gene 19.1	27
1417483_at	Nfkbiz	nuclear factor of kappa light polypeptide gene enhancer in B-cells inhibitor, ze	23
1417484_at	Ibsp	integrin binding sialoprotein	0
1417485_at	Ibsp	integrin binding sialoprotein	7
1417486_at	Shd	src homology 2 domain-containing transforming protein D	8
1417487_at	Fosl1	fos-like antigen 1	0
1417488_at	Fosl1	fos-like antigen 1	8
1417489_at	Npy2r	neuropeptide Y receptor Y2	1
1417490_at	Ctsb	cathepsin B	4
1417491_at	Ctsb	cathepsin B	4
1417492_at	Ctsb	cathepsin B	0
1417493_at	Bmi1	Bmi1 polycomb ring finger oncogene	0
1417494_a_at	Cp	ceruloplasmin	0
1417495_x_at	Cp	ceruloplasmin	0
1417496_at	Cp	ceruloplasmin	8
1417497_at	Cp	ceruloplasmin	0
1417498_at	Serpinf2	serine (or cysteine) peptidase inhibitor, clade F, member 2	5
1417499_at	Timm10	translocase of inner mitochondrial membrane 10 homolog (yeast)	0
1417500_a_at	Tgm2	transglutaminase 2, C polypeptide	5
1417501_at	Fbxo6	F-box protein 6	3
1417502_at	Tspan7	tetraspanin 7	9
1417503_at	Rfc2	replication factor C (activator 1) 2	4
1417504_at	Calb1	calbindin 1	0
1417505_s_at	Gm13305 /// Gm2002 /// Il11ra1 /// Il11ra2	predicted gene 13305 /// predicted gene 2002 /// interleukin 11 receptor, alpha	0
1417506_at	Gmnn	geminin	4
1417507_at	Cyb561	cytochrome b-561	0
1417508_at	Rnf19a	ring finger protein 19A	6
1417509_at	Rnf19a	ring finger protein 19A	1
1417510_at	Vps4a	vacuolar protein sorting 4a (yeast)	1
1417511_at	Lyar	Ly1 antibody reactive clone	7
1417512_at	Evi5	ecotropic viral integration site 5	17
1417513_at	Evi5	ecotropic viral integration site 5	0
1417514_at	Ssx2ip	synovial sarcoma, X breakpoint 2 interacting protein	1
1417515_at	Lsm10	U7 snRNP-specific Sm-like protein LSM10	3
1417516_at	Ddit3	DNA-damage inducible transcript 3	0
1417517_at	Plagl2	pleiomorphic adenoma gene-like 2	4
1417518_at	Plagl2	pleiomorphic adenoma gene-like 2	7
1417519_at	Plagl2	pleiomorphic adenoma gene-like 2	4
1417520_at	Nfe2l3	nuclear factor, erythroid derived 2, like 3	0
1417521_at	Efna2	ephrin A2	0
1417522_at	Fbxo32	F-box protein 32	18
1417523_at	Plek	pleckstrin	14
1417524_at	Cnih2 /// LOC100044812	cornichon homolog 2 (Drosophila) /// similar to cornichon homolog 2 (Drosophila)	1
1417525_at	Hand1	heart and neural crest derivatives expressed transcript 1	23
1417526_at	Pcbp3	poly(rC) binding protein 3	1
1417527_at	Ap3m2	adaptor-related protein complex 3, mu 2 subunit	1
1417528_at	Spag6	sperm associated antigen 6	11
1417529_at	Rab33a	RAB33A, member of RAS oncogene family	1
1417530_a_at	Srp9	signal recognition particle 9	0
1417531_at	Cyp2j5	cytochrome P450, family 2, subfamily j, polypeptide 5	3
1417532_at	Cyp2j5	cytochrome P450, family 2, subfamily j, polypeptide 5	5
1417533_a_at	Itgb5	integrin beta 5	10
1417534_at	Itgb5	integrin beta 5	1
1417535_at	Fbxo25	F-box protein 25	6
1417536_at	Zmat2	zinc finger, matrin type 2	1
1417537_at	Zmat2	zinc finger, matrin type 2	3
1417538_at	LOC100046775 /// Slc35a1	similar to CMP-sialic acid transporter /// solute carrier family 35 (CMP-sialic	6
1417539_at	LOC100046775 /// Slc35a1	similar to CMP-sialic acid transporter /// solute carrier family 35 (CMP-sialic	8
1417540_at	Elf1	E74-like factor 1	1
1417541_at	Hells	helicase, lymphoid specific	24
1417542_at	Rps6ka2	ribosomal protein S6 kinase, polypeptide 2	1
1417543_at	Rps6ka2	ribosomal protein S6 kinase, polypeptide 2	18
1417544_a_at	Flot2	flotillin 2	0
1417545_at	Trpv4	transient receptor potential cation channel, subfamily V, member 4	5
1417546_at	Il2rb	interleukin 2 receptor, beta chain	31
1417547_at	Sart3	squamous cell carcinoma antigen recognized by T-cells 3	4
1417548_at	Sart3	squamous cell carcinoma antigen recognized by T-cells 3	6
1417549_at	Zfp68	zinc finger protein 68	0
1417550_a_at	Gsg1	germ cell-specific gene 1	3
1417551_at	Cln3	ceroid lipofuscinosis, neuronal 3, juvenile (Batten, Spielmeyer-Vogt disease)	14
1417552_at	Fap	fibroblast activation protein	17
1417553_at	Plac1	placental specific protein 1	26
1417554_at	Hsd3b4	hydroxy-delta-5-steroid dehydrogenase, 3 beta- and steroid delta-isomerase 4	1
1417555_at	Atad1	ATPase family, AAA domain containing 1	6
1417556_at	Fabp1	fatty acid binding protein 1, liver	19
1417557_at	Ubxn6	UBX domain protein 6	15
1417558_at	Fyn	Fyn proto-oncogene	1
1417559_at	Sfxn1	sideroflexin 1	5
1417560_at	Sfxn1	sideroflexin 1	5
1417561_at	Apoc1	apolipoprotein C-I	19
1417562_at	Eif4ebp1	eukaryotic translation initiation factor 4E binding protein 1	8
1417563_at	Eif4ebp1	eukaryotic translation initiation factor 4E binding protein 1	0
1417564_at	Med7	mediator complex subunit 7	0
1417565_at	Abhd5	abhydrolase domain containing 5	0
1417566_at	Abhd5	abhydrolase domain containing 5	6
1417567_at	Ctnnbip1	catenin beta interacting protein 1	0
1417568_at	Ncald	neurocalcin delta	0
1417569_at	Ncald	neurocalcin delta	1
1417570_at	Anapc1	anaphase promoting complex subunit 1	35
1417571_at	Mpg	N-methylpurine-DNA glycosylase	15
1417572_at	Mpg	N-methylpurine-DNA glycosylase	0
1417573_at	Mmadhc	methylmalonic aciduria (cobalamin deficiency) cblD type, with homocystinuria	0
1417574_at	Cxcl12	chemokine (C-X-C motif) ligand 12	22
1417575_at	Otub2	OTU domain, ubiquitin aldehyde binding 2	1
1417576_a_at	Otub2	OTU domain, ubiquitin aldehyde binding 2	0
1417577_at	Trpc3	transient receptor potential cation channel, subfamily C, member 3	1
1417578_a_at	Gmppa	GDP-mannose pyrophosphorylase A	0
1417579_x_at	Gmppa	GDP-mannose pyrophosphorylase A	0
1417580_s_at	Selenbp1	selenium binding protein 1	5
1417581_at	Dhodh	dihydroorotate dehydrogenase	13
1417582_s_at	Dhodh	dihydroorotate dehydrogenase	3
1417583_a_at	Utp3	UTP3, small subunit (SSU) processome component, homolog (S. cerevisiae)	4
1417584_at	Slc11a2	solute carrier family 11 (proton-coupled divalent metal ion transporters), membe	0
1417585_at	Nup210	nucleoporin 210	4
1417586_at	Timeless	timeless homolog (Drosophila)	4
1417587_at	Timeless	timeless homolog (Drosophila)	1
1417588_at	Galnt3	UDP-N-acetyl-alpha-D-galactosamine:polypeptide N-acetylgalactosaminyltransferase	1
1417589_at	Galnt3	UDP-N-acetyl-alpha-D-galactosamine:polypeptide N-acetylgalactosaminyltransferase	5
1417590_at	Cyp27a1	cytochrome P450, family 27, subfamily a, polypeptide 1	5
1417591_at	Ptges2	prostaglandin E synthase 2	26
1417592_at	Mtor	mechanistic target of rapamycin (serine/threonine kinase)	5
1417593_at	Tusc2	tumor suppressor candidate 2	1
1417594_at	Gkap1	G kinase anchoring protein 1	14
1417595_at	Meox1	mesenchyme homeobox 1	22
1417596_at	B9d1	B9 protein domain 1	0
1417597_at	Cd28	CD28 antigen	1
1417598_a_at	Fxr1	fragile X mental retardation gene 1, autosomal homolog	8
1417599_at	Cd276	CD276 antigen	4
1417600_at	Slc15a2	solute carrier family 15 (H+/peptide transporter), member 2	3
1417601_at	Rgs1	regulator of G-protein signaling 1	14
1417602_at	Per2	period homolog 2 (Drosophila)	4
1417603_at	Per2	period homolog 2 (Drosophila)	0
1417604_at	Camk1	calcium/calmodulin-dependent protein kinase I	6
1417605_s_at	Camk1	calcium/calmodulin-dependent protein kinase I	27
1417606_a_at	Calr	calreticulin	0
1417607_at	Cox6a2	cytochrome c oxidase, subunit VI a, polypeptide 2	18
1417608_a_at	Rpl13a	ribosomal protein L13A	4
1417609_at	Ube2a	ubiquitin-conjugating enzyme E2A, RAD6 homolog (S. cerevisiae)	1
1417610_at	Apoa5	apolipoprotein A-V	18
1417611_at	Tmem37	transmembrane protein 37	5
1417612_at	Ier5	immediate early response 5	0
1417613_at	Ier5	immediate early response 5	6
1417614_at	Ckm	creatine kinase, muscle	18
1417615_a_at	Rpl11	ribosomal protein L11	25
1417616_at	St6galnac2	ST6 (alpha-N-acetyl-neuraminyl-2,3-beta-galactosyl-1,3)-N-acetylgalactosaminide	24
1417617_at	St6galnac2	ST6 (alpha-N-acetyl-neuraminyl-2,3-beta-galactosyl-1,3)-N-acetylgalactosaminide	3
1417618_at	Itih2	inter-alpha trypsin inhibitor, heavy chain 2	2
1417619_at	Gadd45gip1	growth arrest and DNA-damage-inducible, gamma interacting protein 1	6
1417620_at	Rac2	RAS-related C3 botulinum substrate 2	14
1417621_at	Nfatc1	nuclear factor of activated T-cells, cytoplasmic, calcineurin-dependent 1	15
1417622_at	Slc12a2	solute carrier family 12, member 2	21
1417623_at	Slc12a2	solute carrier family 12, member 2	0
1417624_at	Nab1	Ngfi-A binding protein 1	0
1417625_s_at	Cxcr7	chemokine (C-X-C motif) receptor 7	3
1417626_at	Pde4dip	phosphodiesterase 4D interacting protein (myomegalin)	18
1417627_a_at	Limk1	LIM-domain containing, protein kinase	0
1417628_at	Supt6h	suppressor of Ty 6 homolog (S. cerevisiae)	3
1417629_at	Prodh	proline dehydrogenase	5
1417630_at	Mknk1	MAP kinase-interacting serine/threonine kinase 1	14
1417631_at	Mknk1	MAP kinase-interacting serine/threonine kinase 1	1
1417632_at	Atp6v0a1	ATPase, H+ transporting, lysosomal V0 subunit A1	1
1417633_at	Sod3	superoxide dismutase 3, extracellular	5
1417634_at	Sod3	superoxide dismutase 3, extracellular	5
1417635_at	Spa17	sperm autoantigenic protein 17	20
1417636_at	Slc6a9	solute carrier family 6 (neurotransmitter transporter, glycine), member 9	0
1417637_a_at	Hmg20b	high mobility group 20 B	6
1417638_at	Lefty1	left right determination factor 1	27
1417639_at	Slc22a4	solute carrier family 22 (organic cation transporter), member 4	5
1417640_at	Cd79b	CD79B antigen	10
1417641_at	Galntl5	UDP-N-acetyl-alpha-D-galactosamine:polypeptide N-acetylgalactosaminyltransferase	11
1417642_at	Aldh1a3	aldehyde dehydrogenase family 1, subfamily A3	0
1417643_at	Rsph1	radial spoke head 1 homolog (Chlamydomonas)	11
1417644_at	Sspn	sarcospan	17
1417645_at	Sspn	sarcospan	8
1417646_a_at	Snx5	sorting nexin 5	18
1417647_at	Snx5	sorting nexin 5	4
1417648_s_at	Snx5	sorting nexin 5	4
1417649_at	Cdkn1c	cyclin-dependent kinase inhibitor 1C (P57)	32
1417650_at	Lao1	L-amino acid oxidase 1	2
1417651_at	Cyp2c29	cytochrome P450, family 2, subfamily c, polypeptide 29	19
1417652_a_at	Tbca	tubulin cofactor A	8
1417653_at	Pvalb	parvalbumin	0
1417654_at	Sdc4	syndecan 4	3
1417655_a_at	Srrt	serrate RNA effector molecule homolog (Arabidopsis)	4
1417656_at	Mybl2	myeloblastosis oncogene-like 2	4
1417657_s_at	Dnajc2	DnaJ (Hsp40) homolog, subfamily C, member 2	10
1417658_at	LOC100046166 /// Tbrg4	similar to Transforming growth factor beta regulated gene 4 /// transforming gro	10
1417659_at	Vps29	vacuolar protein sorting 29 (S. pombe)	3
1417660_s_at	Vps29	vacuolar protein sorting 29 (S. pombe)	8
1417661_at	Rdm1	RAD52 motif 1	0
1417662_at	Elk3	ELK3, member of ETS oncogene family	8
1417663_a_at	Ndrg3	N-myc downstream regulated gene 3	1
1417664_a_at	Ndrg3	N-myc downstream regulated gene 3	0
1417665_a_at	Cpsf1	cleavage and polyadenylation specific factor 1	21
1417666_at	Dnttip1	deoxynucleotidyltransferase, terminal, interacting protein 1	4
1417667_a_at	Pter	phosphotriesterase related	5
[truncated: 43,103 more rows]
