# Supplementary material for: Network Analysis of a Pkd1-Mouse Model of Autosomal Dominant Polycystic Kidney Disease Identifies HNF4α as a Disease Modifier
Source: PLoS Genet. 2012 Nov 29;8(11):e1003053. doi: 10.1371/journal.pgen.1003053 (PMC3510057; doi:10.1371/journal.pgen.1003053)
Supplement: Table S10 — Gene modules identified in meta-analysis containing genes in either the mutant-signature or that normally change between P12 and P14 (age switch). (XLS) [file pgen.1003053.s011.xls]

## Sheet: ModuleEnrichmentPvalue-AgeSigna
Table S10. Gene modules identified in meta-analysis containing genes in either the mutant-signature or that normally change between P12 and P14 (age switch).
Module	p-value	Number of Genes in Mutant Signature	Total Number of Genes
0	0.261169	36	10580
1	0.383355	16	4756
2	0.964443	6	3542
3	0.38569	10	2877
4	0.988922	3	2641
5	0.000692545	17	2302
6	0.782325	5	2121
7	0.960244	2	1615
8	0.99321	1	1600
10	0.540484	4	1260
12	0.808909	2	990
13	0.934963	1	883
14	0.386892	3	730
15	0.280288	3	602
17	8.96e-07	10	428
18	0.706264	1	398
20	0.668639	1	359
21	0.237317	2	303
23	0.0486607	3	266
24	0.00602964	4	235
28	0.435135	1	186
31	0.402972	1	168
33	0.384325	1	158
35	0.0766375	2	149
37	0.28645	1	110
41	0.215183	1	79
42	0.198137	1	72
Module	p-value	Number of Genes in the Age Switch	Total Number of Genes
0	0.997842	74	10580
1	0.634981	42	4756
2	0.997159	19	3542
3	0.997747	14	2877
4	0.186899	29	2641
5	2.64432e-28	85	2302
6	0.580697	19	2121
7	0.811882	12	1615
8	0.873068	11	1600
9	0.996667	5	1410
10	0.821555	9	1260
11	0.998218	3	1129
12	0.981663	4	990
13	0.705298	7	883
14	0.964986	3	730
15	0.916426	3	602
16	0.588571	4	446
17	8.75343e-16	28	428
18	0.162832	6	398
19	0.119107	6	362
21	2.86237e-05	12	303
22	0.493017	3	287
23	0.915096	1	266
24	0.886739	1	235
25	0.364994	3	234
26	0.633631	2	233
27	0.626615	2	230
28	0.821464	1	186
31	0.789004	1	168
32	0.440095	2	162
36	0.651864	1	114
37	0.638717	1	110
40	0.167935	2	80
