# Supplementary material for: Network Analysis of a Pkd1-Mouse Model of Autosomal Dominant Polycystic Kidney Disease Identifies HNF4α as a Disease Modifier
Source: PLoS Genet. 2012 Nov 29;8(11):e1003053. doi: 10.1371/journal.pgen.1003053 (PMC3510057; doi:10.1371/journal.pgen.1003053)
Supplement: Table S11 — Gene Ontology Biological Processes classification of genes in Module 5 of the meta-analysis. (XLS) [file pgen.1003053.s012.xls]

## Sheet: Sheet1
Table S11. Gene Ontology Biological Processes classification of genes in Module 5 of the meta-analysis.
GO-Term	GO-Term id	P-value	# Genes (observed)	# Genes (expected)	# Genes (total)	List of observed genes
metabolic process	GO:0008152	1.82439e-97	935	530.552	9105	Psmd13, Pyroxd2, Chpt1, Serpinb9c, Plk2, Hoxa7, Ak8, Rps6ka5, Serpina1f, Fuca2, Cpn1, Ppif, Ppargc1b, Degs2, Kcnq1, Pdilt, Ctbs, Rab3ip, Alpl, Ublcp1, Dbi, Cndp2, Klk1b5, Xylb, Nceh1, Psip1, Ndufs1, Ass1, Inmt, Aldh1l1, Cln6, Cdk14, Trpm6, Mapk4, Cyp27a1, Galnt11, A230051G13Rik, Acot4, Fut10, Hrh1, Gyk, Ugt1a6a, Amacr, Fdx1, Gpx6, Usp20, Cryz, Fam176a, Fbp2, Bckdhb, Keg1, 5730590G19Rik, Pbld1, Ca…
organic acid metabolic process	GO:0006082	2.22939e-81	193	39.0995	671	Degs2, Dbi, Ass1, A230051G13Rik, Acot4, Ugt1a6a, Amacr, Bckdhb, Echdc2, Akr1a4, Pck1, Slc22a4, Bco2, Aass, Wars2, Acot12, Pdhb, Slc27a2, Ddo, Mlycd, Acaa2, Idh2, Srr, Hpd, Hnf4a, Pklr, Etfdh, Ggt1, Dmgdh, Kmo, Comt, Cyp2j6, Ephx2, Aspg, Acot2, Dlst, Ahcy, Rdh16, Sc4mol, Shmt1, Prkar2b, Acad8, Glud1, Cyp4a10, Sdha, Crot, Fads6, Hagh, Afmid, Kynu, Ugp2, Cbs, Acss2, Ugt1a9, Acox3, Nr1h4, Upb1, Cdo1,…
cellular process	GO:0009987	7.0869e-81	1129	750.814	12885	Psmd13, Asb13, Chpt1, Plk2, Hoxa7, Ak8, Fcgrt, Tmsb10, Asb6, Rps6ka5, Plekhm3, Slc13a3, Fuca2, Ppif, Ppargc1b, Degs2, Kcnq1, Pdilt, Rab3ip, Alpl, Ublcp1, Dbi, Vmn1r58, Mfsd1, Xylb, Nceh1, Slc16a7, Psip1, Ndufs1, Ass1, Inmt, Aldh1l1, AI428936, Cln6, Cdk14, Trpm6, Mapk4, A230051G13Rik, Acot4, Fut10, Hrh1, Gyk, Ugt1a6a, Amacr, Fdx1, Usp20, Cryz, Fam176a, Tnfsf10, Fbp2, Bckdhb, 5730590G19Rik, Tln2, C…
cellular ketone metabolic process	GO:0042180	5.18381e-77	189	39.5656	679	Degs2, Dbi, Ass1, A230051G13Rik, Acot4, Ugt1a6a, Amacr, Bckdhb, Echdc2, Akr1a4, Pck1, Slc22a4, Bco2, Aass, Wars2, Acot12, Pdhb, Slc27a2, Ddo, Mlycd, Acaa2, Idh2, Srr, Hpd, Hnf4a, Pklr, Etfdh, Ggt1, Dmgdh, Kmo, Comt, Cyp2j6, Ephx2, Aspg, Acot2, Dlst, Ahcy, Rdh16, Sc4mol, Shmt1, Prkar2b, Acad8, Glud1, Cyp4a10, Sdha, Crot, Fads6, Hagh, Afmid, Kynu, Ugp2, Cbs, Acss2, Ugt1a9, Acox3, Nr1h4, Upb1, Cdo1,…
oxoacid metabolic process	GO:0043436	2.92693e-76	185	38.2837	657	Degs2, Dbi, Ass1, A230051G13Rik, Acot4, Ugt1a6a, Amacr, Bckdhb, Echdc2, Akr1a4, Pck1, Slc22a4, Bco2, Aass, Wars2, Acot12, Pdhb, Slc27a2, Ddo, Mlycd, Acaa2, Idh2, Srr, Hpd, Hnf4a, Pklr, Etfdh, Ggt1, Dmgdh, Kmo, Comt, Cyp2j6, Ephx2, Aspg, Acot2, Dlst, Ahcy, Rdh16, Sc4mol, Shmt1, Prkar2b, Acad8, Glud1, Cyp4a10, Sdha, Crot, Fads6, Hagh, Afmid, Kynu, Ugp2, Cbs, Acss2, Ugt1a9, Acox3, Nr1h4, Upb1, Cdo1,…
carboxylic acid metabolic process	GO:0019752	2.92693e-76	185	38.2837	657	Degs2, Dbi, Ass1, A230051G13Rik, Acot4, Ugt1a6a, Amacr, Bckdhb, Echdc2, Akr1a4, Pck1, Slc22a4, Bco2, Aass, Wars2, Acot12, Pdhb, Slc27a2, Ddo, Mlycd, Acaa2, Idh2, Srr, Hpd, Hnf4a, Pklr, Etfdh, Ggt1, Dmgdh, Kmo, Comt, Cyp2j6, Ephx2, Aspg, Acot2, Dlst, Ahcy, Rdh16, Sc4mol, Shmt1, Prkar2b, Acad8, Glud1, Cyp4a10, Sdha, Crot, Fads6, Hagh, Afmid, Kynu, Ugp2, Cbs, Acss2, Ugt1a9, Acox3, Nr1h4, Upb1, Cdo1,…
oxidation-reduction process	GO:0055114	1.13002e-72	200	46.6163	800	Pyroxd2, Degs2, Dbi, Ndufs1, Aldh1l1, Cyp27a1, Fdx1, Gpx6, Cryz, Bckdhb, Akr1a4, Pck1, Hsd3b3, Bco2, Aass, Ccs, Sepx1, Pdhb, Ddo, Rtn4ip1, Nsdhl, BC089597, Mlycd, Acaa2, Idh2, Hpd, Etfdh, Cp, Dmgdh, Acad9, Kmo, Bdh1, Aspdh, Cyp2c44, Aldob, Cyp2j6, Dlst, Nox4, Rdh16, Sc4mol, Cat, 1110031I02Rik, F8, Acad8, Etfb, Cisd1, Glud1, Mosc2, Cyp4a10, Sdha, Fads6, Cyp2j11, Mical1, Adh5, Acox3, Iyd, Akr1e1, C…
small molecule metabolic process	GO:0044281	1.98488e-70	348	128.078	2198	Chpt1, Ak8, Fuca2, Degs2, Dbi, Xylb, Ndufs1, Ass1, Inmt, Aldh1l1, Cln6, Cyp27a1, A230051G13Rik, Acot4, Gyk, Ugt1a6a, Amacr, Fdx1, Fbp2, Bckdhb, Scarb1, Echdc2, Akr1a4, Pck1, Slc22a4, Katnal2, Bco2, Tbc1d1, Aass, Atp1b1, Wnt5a, Wars2, Atp6v0c, Acot12, Pdhb, Slc27a2, Ddo, Nsdhl, Mlycd, Acaa2, Idh2, Rap2b, Srr, Hpd, Hnf4a, Pklr, Etfdh, Ggt1, Atp8b2, Dmgdh, Kmo, Comt, Aspdh, Arhgap42, Tbc1d10a, Mttp,…
cellular metabolic process	GO:0044237	2.20025e-52	706	428.171	7348	Psmd13, Chpt1, Plk2, Hoxa7, Ak8, Rps6ka5, Fuca2, Ppif, Ppargc1b, Degs2, Kcnq1, Alpl, Ublcp1, Dbi, Xylb, Nceh1, Psip1, Ndufs1, Ass1, Inmt, Aldh1l1, Cln6, Cdk14, Trpm6, Mapk4, A230051G13Rik, Acot4, Fut10, Hrh1, Gyk, Ugt1a6a, Amacr, Fdx1, Usp20, Cryz, Fam176a, Fbp2, Bckdhb, 5730590G19Rik, Camkv, Scarb1, B3galt5, Slc25a39, Eif1, Echdc2, Akr1a4, Hoxb7, Stk16, Arsg, Pck1, Slc22a4, Katnal2, Bco2, Ube2i,…
localization	GO:0051179	4.26022e-50	419	204.413	3508	Hoxa7, Osbpl6, Tmsb10, Slc13a3, Ppif, Kcnq1, Rab3ip, Dbi, Lca5, Mfsd1, Slc16a7, Nxt2, Ndufs1, Aldh1l1, Rab11fip5, Trpm6, Hrh1, Fdx1, Usp20, Tln2, Scarb1, Slc25a39, Slc30a2, Slc22a18, Slc22a4, Slc22a7, Tbc1d1, Tmem38b, Ccs, Slc4a9, Bcar1, Atp1b1, Mfsd9, Wnt5a, Slc7a1, Optn, Prkcz, Atp6v0c, Ptger3, Slc27a2, Syt4, Slc19a1, Sfrp1, Slc7a5, Slc23a3, Aqp6, Sil1, Eny2, Slc29a3, Rap2b, Ccdc88a, Slc11a2, S…
establishment of localization	GO:0051234	4.11028e-49	372	172.48	2960	Osbpl6, Slc13a3, Ppif, Kcnq1, Rab3ip, Dbi, Lca5, Mfsd1, Slc16a7, Nxt2, Ndufs1, Aldh1l1, Rab11fip5, Trpm6, Hrh1, Fdx1, Usp20, Scarb1, Slc25a39, Slc30a2, Slc22a18, Slc22a4, Slc22a7, Tmem38b, Ccs, Slc4a9, Atp1b1, Mfsd9, Wnt5a, Slc7a1, Optn, Prkcz, Atp6v0c, Ptger3, Slc27a2, Syt4, Slc19a1, Sfrp1, Slc7a5, Slc23a3, Aqp6, Sil1, Eny2, Slc29a3, Slc11a2, Slc9a9, Slc3a1, Osbpl9, Mfsd6, Hnf4a, Slc38a3, Etfdh,…
transport	GO:0006810	4.8872e-49	368	169.8	2914	Osbpl6, Slc13a3, Ppif, Kcnq1, Rab3ip, Dbi, Lca5, Mfsd1, Slc16a7, Nxt2, Ndufs1, Aldh1l1, Rab11fip5, Trpm6, Hrh1, Fdx1, Usp20, Scarb1, Slc25a39, Slc30a2, Slc22a18, Slc22a4, Slc22a7, Tmem38b, Ccs, Slc4a9, Atp1b1, Mfsd9, Wnt5a, Slc7a1, Optn, Prkcz, Atp6v0c, Ptger3, Slc27a2, Syt4, Slc19a1, Sfrp1, Slc7a5, Slc23a3, Aqp6, Sil1, Eny2, Slc29a3, Slc11a2, Slc9a9, Slc3a1, Osbpl9, Mfsd6, Hnf4a, Slc38a3, Etfdh,…
lipid metabolic process	GO:0006629	8.86607e-49	175	50.6953	870	Chpt1, Degs2, Dbi, Nceh1, Cln6, Cyp27a1, Acot4, Hrh1, Gyk, Amacr, Scarb1, Echdc2, Pck1, Slc22a4, Hsd3b3, Bco2, Smpd2, Acot12, Slc27a2, Nsdhl, Mlycd, Acaa2, Hnf4a, Etfdh, Comt, Stard5, Mttp, Cyp2j6, Ugt8a, Ephx2, Aspg, Acot2, Lgmn, Pafah2, Ip6k3, Rdh16, Sc4mol, Cat, Prkar2b, Cyp4a10, Fabp5, Ipmk, Crot, Fads6, Hmgcs1, Nkx2-1, Adh5, Acss2, Ugt1a9, Acox3, Nr1h4, Hexb, Elovl7, Mogat2, Gcdh, Gde1, Adh1…
primary metabolic process	GO:0044238	1.47407e-45	688	430.094	7381	Psmd13, Chpt1, Serpinb9c, Plk2, Hoxa7, Ak8, Rps6ka5, Serpina1f, Fuca2, Cpn1, Ppif, Ppargc1b, Degs2, Kcnq1, Ctbs, Dbi, Cndp2, Klk1b5, Xylb, Nceh1, Psip1, Ndufs1, Ass1, Cln6, Cdk14, Trpm6, Mapk4, Cyp27a1, A230051G13Rik, Acot4, Fut10, Hrh1, Gyk, Ugt1a6a, Amacr, Fdx1, Usp20, Fbp2, Bckdhb, 5730590G19Rik, Camkv, Scarb1, B3galt5, Eif1, Echdc2, Akr1a4, Hoxb7, Stk16, Pck1, Slc22a4, Katnal2, Hsd3b3, Bco2, …
monocarboxylic acid metabolic process	GO:0032787	2.85199e-44	104	20.8608	358	Degs2, Dbi, Acot4, Ugt1a6a, Amacr, Echdc2, Akr1a4, Pck1, Bco2, Acot12, Pdhb, Slc27a2, Mlycd, Acaa2, Idh2, Srr, Hnf4a, Pklr, Etfdh, Cyp2j6, Ephx2, Acot2, Rdh16, Sc4mol, Prkar2b, Cyp4a10, Crot, Fads6, Kynu, Ugp2, Acss2, Ugt1a9, Acox3, Nr1h4, Elovl7, Gcdh, Adh1, Acox1, Acads, Acot1, Cryl1, Ghr, Pecr, Cpt1b, Pdha1, Cyb5, Ccbl2, Fads3, Eci1, Ehhadh, Acadvl, Ccbl1, Dld, Mlxipl, Phyh, Aldh8a1, Acss1, Ac…
transmembrane transport	GO:0055085	2.26315e-43	182	59.0862	1014	Slc13a3, Kcnq1, Mfsd1, Slc16a7, Trpm6, Hrh1, Scarb1, Slc30a2, Slc22a18, Slc22a4, Slc22a7, Tmem38b, Slc4a9, Atp1b1, Mfsd9, Slc7a1, Atp6v0c, Slc19a1, Slc7a5, Slc23a3, Aqp6, Sil1, Slc29a3, Slc11a2, Slc9a9, Mfsd6, Hnf4a, Slc38a3, Slc25a16, Slc1a1, Atp8b2, Slc4a11, Slc18a1, Slc30a1, Aqp3, Grik2, Slc7a7, Slc5a1, AI317395, Slc22a1, Slc7a13, Slc25a45, Slc16a2, Gli3, Slc39a10, Atp6v1a, Kcne1, Scnn1g, Kcnj…
carboxylic acid catabolic process	GO:0046395	7.26337e-42	61	7.22553	124	Dbi, A230051G13Rik, Bckdhb, Akr1a4, Aass, Slc27a2, Mlycd, Acaa2, Hpd, Etfdh, Dmgdh, Kmo, Acot2, Ahcy, Shmt1, Acad8, Glud1, Afmid, Kynu, Cbs, Acox3, Cdo1, Fah, Qprt, Mthfd1, Gldc, Acox1, Acads, Gstz1, Eci1, Ehhadh, Acadvl, Prodh2, Sardh, A2ld1, Phyh, Acadm, Decr1, Hadh, Abcd1, Aldh6a1, Mtor, Uroc1, Acaa1a, Ddah2, Hgd, Hacl1, Acox2, Echs1, Bdh2, Akr1d1, Csad, Pah, Aadat, Hadhb, Cpt1a, Prodh, Crat, …
organic acid catabolic process	GO:0016054	7.26337e-42	61	7.22553	124	Dbi, A230051G13Rik, Bckdhb, Akr1a4, Aass, Slc27a2, Mlycd, Acaa2, Hpd, Etfdh, Dmgdh, Kmo, Acot2, Ahcy, Shmt1, Acad8, Glud1, Afmid, Kynu, Cbs, Acox3, Cdo1, Fah, Qprt, Mthfd1, Gldc, Acox1, Acads, Gstz1, Eci1, Ehhadh, Acadvl, Prodh2, Sardh, A2ld1, Phyh, Acadm, Decr1, Hadh, Abcd1, Aldh6a1, Mtor, Uroc1, Acaa1a, Ddah2, Hgd, Hacl1, Acox2, Echs1, Bdh2, Akr1d1, Csad, Pah, Aadat, Hadhb, Cpt1a, Prodh, Crat, …
cellular lipid metabolic process	GO:0044255	1.04636e-36	128	36.3025	623	Chpt1, Degs2, Dbi, Cln6, Acot4, Gyk, Amacr, Echdc2, Pck1, Slc22a4, Bco2, Smpd2, Acot12, Slc27a2, Mlycd, Acaa2, Hnf4a, Etfdh, Mttp, Cyp2j6, Ugt8a, Ephx2, Aspg, Acot2, Ip6k3, Rdh16, Sc4mol, Cat, Prkar2b, Cyp4a10, Fabp5, Ipmk, Crot, Fads6, Hmgcs1, Nkx2-1, Adh5, Ugt1a9, Acox3, Hexb, Elovl7, Mogat2, Gcdh, Adh1, Acox1, Acads, Acot1, Cryl1, Ghr, Pecr, Cpt1b, Cyb5, Fads3, Eci1, Ehhadh, Acadvl, Lpcat1, Dl…
cellular amino acid metabolic process	GO:0006520	1.60761e-35	82	16.2574	279	Ass1, A230051G13Rik, Bckdhb, Slc22a4, Aass, Wars2, Ddo, Srr, Hpd, Hnf4a, Ggt1, Dmgdh, Kmo, Comt, Aspg, Ahcy, Shmt1, Acad8, Glud1, Hagh, Afmid, Kynu, Cbs, Upb1, Cdo1, Fah, Mthfd1, Gldc, Bhmt2, Ghr, Asl, Gstt2, Gclc, Adi1, Gpx3, Gstz1, Ccbl2, Ccbl1, Prodh2, Sardh, Vnn1, A2ld1, Slc22a5, Acadm, Idh1, Hibadh, Ddah1, Aldh6a1, Chdh, Gstt1, Uroc1, Aars, Thnsl2, Ddah2, Hgd, Gstk1, Sod2, Ggt6, Aldh9a1, Csa…
cellular amine metabolic process	GO:0044106	1.70162e-33	91	21.0356	361	Chpt1, Ass1, A230051G13Rik, Bckdhb, Slc22a4, Aass, Wars2, Ddo, Srr, Hpd, Hnf4a, Ggt1, Dmgdh, Kmo, Comt, Aspg, Ahcy, Odc1, Oaz3, Shmt1, Acad8, Glud1, Fabp5, Hagh, Afmid, Kynu, Cbs, Upb1, Cdo1, Bche, Fah, Mthfd1, Gldc, Bhmt2, Ghr, Asl, Gstt2, Gclc, Adi1, Gpx3, Nr4a2, Gstz1, Ccbl2, Ccbl1, Prodh2, Sardh, Vnn1, Enpp6, A2ld1, Slc22a5, Acadm, Idh1, Hibadh, Ddah1, Aldh6a1, Chdh, Gstt1, Uroc1, Aars, Thnsl…
cofactor metabolic process	GO:0051186	2.63612e-33	72	13.4022	230	Aldh1l1, A230051G13Rik, Acot4, Fdx1, Slc25a39, Acot12, Pdhb, Mlycd, Acaa2, Idh2, Slc11a2, Hnf4a, Kmo, Aspdh, Aldob, Acot2, Dlst, Ugt1a1, Shmt1, Sdha, Kynu, Acss2, Naprt1, Tpk1, Cbr1, Qprt, Alad, Mthfd1, Pcbd1, Ubiad1, Coasy, Gcdh, Acot1, Pipox, Hsd11b1, Aco2, Pts, Fmo2, Mccc2, Pdha1, Folh1, Ehhadh, Dld, Scp2, Vnn1, Acss1, Idh1, Aco1, Hibadh, Oxsm, Acot3, Ppt1, Nudt7, Nadsyn1, Vkorc1, Pank1, Blvra…
amine metabolic process	GO:0009308	8.17541e-33	100	25.5224	438	Chpt1, Ctbs, Ass1, Cln6, A230051G13Rik, Bckdhb, Slc22a4, Aass, Wars2, Ddo, Srr, Hpd, Hnf4a, Ggt1, Dmgdh, Kmo, Comt, Aspg, Ahcy, Odc1, Oaz3, Hs2st1, Shmt1, Acad8, Glud1, Fabp5, Hagh, Afmid, Kynu, B4galt7, Cbs, Upb1, Hexb, Cdo1, Chst12, Bche, Fah, Mthfd1, Gldc, Gns, Bhmt2, Ghr, Asl, A930038C07Rik, Gstt2, Gclc, Adi1, Gpx3, Nr4a2, Gstz1, Ccbl2, Abp1, Ccbl1, Prodh2, Sardh, Vnn1, Enpp6, A2ld1, Slc22a5,…
ion transport	GO:0006811	3.50619e-31	151	53.9001	925	Slc13a3, Kcnq1, Dbi, Slc16a7, Trpm6, Hrh1, Slc30a2, Slc22a18, Slc22a4, Slc22a7, Tmem38b, Ccs, Slc4a9, Atp1b1, Mfsd9, Atp6v0c, Ptger3, Aqp6, Slc11a2, Slc9a9, Slc38a3, Cp, Slc1a1, Atp8b2, Slc4a11, Slc30a1, Slco3a1, Grik2, Slc5a1, AI317395, Slc22a1, Slc39a10, Atp6v1a, Kcne1, Scnn1g, Kcnj15, Sfxn2, Slc5a9, Kcnk5, Alb, Clcnkb, Pdzk1, Trpv4, Scnn1a, P2rx5, Fxyd4, Sestd1, Bsnd, Clcn5, Fxyd6, Pllp, Akt3,…
coenzyme metabolic process	GO:0006732	6.76919e-31	62	10.7218	184	Aldh1l1, Acot4, Fdx1, Acot12, Pdhb, Mlycd, Acaa2, Idh2, Hnf4a, Kmo, Aspdh, Aldob, Acot2, Dlst, Shmt1, Sdha, Kynu, Acss2, Naprt1, Tpk1, Cbr1, Qprt, Mthfd1, Pcbd1, Ubiad1, Coasy, Gcdh, Acot1, Pipox, Hsd11b1, Aco2, Pts, Fmo2, Mccc2, Pdha1, Folh1, Ehhadh, Dld, Scp2, Vnn1, Acss1, Idh1, Aco1, Hibadh, Oxsm, Acot3, Nudt7, Nadsyn1, Vkorc1, Pank1, Sdhd, Nfs1, Pah, Pdk2, Dbt, Fmo1, Haao, H6pd, Folr1, Gpd1, …
catabolic process	GO:0009056	6.80855e-31	222	98.8849	1697	Psmd13, Ctbs, Dbi, Nceh1, Aldh1l1, Cln6, A230051G13Rik, Amacr, Usp20, Cryz, Fam176a, Bckdhb, Scarb1, Akr1a4, Katnal2, Ube2i, Tbc1d1, Aass, Atp1b1, Wnt5a, Pdhb, Slc27a2, Sfrp1, Mlycd, Acaa2, Idh2, Rap2b, Zcchc11, Hpd, Pklr, Etfdh, Atp8b2, Dmgdh, Kmo, Comt, Aspdh, Cdc20, Arhgap42, Tbc1d10a, Aldob, Ephx2, Aspg, Acot2, Pafah2, Clpx, Dlst, Ahcy, Erlin2, Dnase1, Cat, Ugt1a1, Dab2, Shmt1, Grtp1, Acad8, …
fatty acid metabolic process	GO:0006631	3.26206e-30	74	15.6165	268	Degs2, Dbi, Acot4, Echdc2, Acot12, Slc27a2, Mlycd, Acaa2, Hnf4a, Etfdh, Cyp2j6, Ephx2, Acot2, Sc4mol, Prkar2b, Cyp4a10, Crot, Fads6, Ugt1a9, Acox3, Elovl7, Gcdh, Acox1, Acads, Acot1, Cryl1, Ghr, Pecr, Cpt1b, Cyb5, Fads3, Eci1, Ehhadh, Acadvl, Dld, Mlxipl, Phyh, Acsl1, Acadm, Decr1, Hadh, Abcd1, Oxsm, Mtor, Acot3, Angptl3, Lipa, Acaa1a, Cyp4a14, Cd36, Ech1, H2-Ke6, Cbr4, Hacl1, Acox2, Echs1, Acsm5…
organic substance transport	GO:0071702	1.45954e-29	99	27.3288	469	Osbpl6, Slc13a3, Slc16a7, Scarb1, Slc22a4, Slc7a1, Prkcz, Slc27a2, Slc19a1, Slc7a5, Slc3a1, Osbpl9, Slc38a3, Slc1a1, Atp8b2, Slc4a11, Stard5, Mttp, Slco3a1, Aqp3, Slc7a7, Slc5a1, AI317395, Slc22a1, Slc7a13, Osbpl3, Slc16a2, Fabp5, Stxbp4, Crot, Slc43a2, Plekha8, Slc5a9, Rtn4, Pdzk1, Spns2, Slc5a2, Slc6a20b, Slc22a12, Cpt1b, Abcc2, Slc5a3, Met, Slc25a10, Slc2a5, Slc35b4, Scp2, Slc22a2, Slc10a2, Sl…
regulation of biological quality	GO:0065008	1.77475e-25	225	110.248	1892	Tmsb10, Ppif, Kcnq1, Pdilt, Dbi, Ndufs1, Cln6, Hrh1, Tln2, Scarb1, Slc30a2, Cdhr2, Pck1, Bco2, Igfbp1, Wnt5a, Prkcz, Atp6v0c, Ptger3, Syt4, Sfrp1, Ddo, Slc11a2, Slc9a9, Hnf4a, Frzb, Comt, Syne2, Slc4a11, Kazald1, Mttp, Ugt8a, Pvrl1, Ephx2, Slc30a1, Aqp3, Grik2, Mecom, Nox4, Slc22a1, Sema3a, Rdh16, Epb4.1l5, Sox6, Fga, Slc16a2, Dab2, F8, Glud1, Ren1, Kcne1, Ywhag, Arpc5l, Ace2, Entpd5, Nkx2-1, Cbs…
alcohol metabolic process	GO:0006066	1.90226e-24	88	25.8138	443	Chpt1, Fuca2, Degs2, Xylb, Cln6, Cyp27a1, Gyk, Ugt1a6a, Fbp2, Scarb1, Akr1a4, Pck1, Pdhb, Nsdhl, Hnf4a, Pklr, Comt, Mttp, Aldob, Khk, Sc4mol, Cat, Fabp5, Ipmk, Galt, Atf4, Hmgcs1, Entpd5, Ugp2, Adh5, Pgam2, Hexb, Mogat2, Bche, Gde1, Adh1, Gnpda1, Arpp19, Fuca1, Hsd11b1, Man1c1, Nr4a2, Miox, Pdha1, Slc5a3, Acadvl, Igfbp3, Mlxipl, Enpp6, Sord, Cmah, Fbp1, Acadm, Dhtkd1, Gdpd1, Hibadh, Hk2, Chdh, Mt…
cation transport	GO:0006812	3.36815e-24	116	41.3137	709	Slc13a3, Kcnq1, Dbi, Trpm6, Hrh1, Slc30a2, Slc22a18, Slc22a4, Tmem38b, Ccs, Atp1b1, Mfsd9, Atp6v0c, Slc11a2, Slc9a9, Slc38a3, Cp, Slc1a1, Slc4a11, Slc30a1, Slc5a1, AI317395, Slc22a1, Slc39a10, Atp6v1a, Kcne1, Scnn1g, Kcnj15, Sfxn2, Slc5a9, Pdzk1, Trpv4, Scnn1a, P2rx5, Fxyd4, Sestd1, Akt3, Slc5a2, Slc6a20b, Atp6v0d2, Cpt1b, Slc9a2, Tmem37, Slc34a1, Cckar, Gja1, Cldn16, Slc5a3, Fxyd2, Slc22a2, Slc2…
ion transmembrane transport	GO:0034220	3.01306e-23	108	37.7592	648	Slc13a3, Kcnq1, Trpm6, Hrh1, Slc30a2, Slc22a18, Slc22a4, Slc22a7, Tmem38b, Slc4a9, Atp1b1, Mfsd9, Atp6v0c, Aqp6, Slc11a2, Slc9a9, Slc1a1, Atp8b2, Slc4a11, Slc30a1, Grik2, Slc22a1, Slc39a10, Atp6v1a, Kcne1, Scnn1g, Kcnj15, Sfxn2, Slc5a9, Kcnk5, Clcnkb, Pdzk1, Trpv4, Scnn1a, P2rx5, Fxyd4, Sestd1, Clcn5, Fxyd6, Pllp, Slc5a2, Slc6a20b, Slc4a1, Atp6v0d2, Tmem37, Slc34a1, Cckar, Slc5a3, Slc25a10, Fxyd2…
cellular catabolic process	GO:0044248	4.47774e-23	183	85.4244	1466	Psmd13, Dbi, Aldh1l1, Cln6, A230051G13Rik, Amacr, Usp20, Cryz, Fam176a, Bckdhb, Akr1a4, Katnal2, Ube2i, Tbc1d1, Aass, Atp1b1, Slc27a2, Sfrp1, Mlycd, Acaa2, Idh2, Rap2b, Zcchc11, Hpd, Etfdh, Atp8b2, Dmgdh, Kmo, Comt, Aspdh, Cdc20, Arhgap42, Tbc1d10a, Aldob, Ephx2, Acot2, Clpx, Dlst, Ahcy, Erlin2, Dnase1, Cat, Ugt1a1, Dab2, Shmt1, Grtp1, Acad8, Atp6v1a, Glud1, Sdha, Ate1, Afmid, Rnps1, Kynu, Lsm5, …
carbohydrate metabolic process	GO:0005975	6.02862e-23	95	30.8251	529	Fuca2, Ctbs, Xylb, Cln6, Fut10, Gyk, Ugt1a6a, Fbp2, B3galt5, Akr1a4, Pck1, Pdhb, Idh2, Hnf4a, Serpina1b, Pklr, Aldob, Khk, St3gal4, Hs2st1, Fabp5, Ipmk, Galt, Atf4, Hagh, Entpd5, Ugp2, B4galt7, Pgam2, Nr1h4, Hexb, Kl, Chst12, Mogat2, Ppp1r1a, Treh, Gde1, Gnpda1, Arpp19, Gns, Fuca1, Hsd11b1, Man1c1, A930038C07Rik, Glb1l2, Miox, Pdha1, Slc5a3, St6galnac4, Igfbp3, Mlxipl, Serpina1a, Sord, Cmah, Fbp1…
small molecule catabolic process	GO:0044282	1.85697e-22	132	53.0261	910	Dbi, A230051G13Rik, Bckdhb, Akr1a4, Katnal2, Tbc1d1, Aass, Atp1b1, Pdhb, Slc27a2, Mlycd, Acaa2, Rap2b, Hpd, Pklr, Etfdh, Atp8b2, Dmgdh, Kmo, Comt, Aspdh, Arhgap42, Tbc1d10a, Aldob, Acot2, Ahcy, Shmt1, Grtp1, Acad8, Atp6v1a, Glud1, Afmid, Entpd5, Kynu, Fhit, Cbs, Adh5, Pgam2, Acox3, Cdo1, Abca3, Cbr1, Oxct1, Fah, Qprt, Mthfd1, Adh1, Gnpda1, Gldc, Acox1, Acads, Hsd11b1, Enpp3, Rgs10, Miox, Vav3, Pd…
response to chemical stimulus	GO:0042221	7.52713e-22	202	100.924	1732	Cpn1, Kcnq1, Alpl, Nceh1, Ass1, Trpm6, Hrh1, Gyk, Ugt1a6a, Gpx6, Cryz, Scarb1, Slc22a18, Pck1, Ccs, Bcar1, Atp1b1, Mfsd9, Wnt5a, Prkcz, Slc19a1, Txndc17, Sfrp1, Slc11a2, Zcchc11, Hnf4a, Serpina1b, Pklr, Etfdh, Cp, Naip1, Slc18a1, Aldob, Rorc, Pvrl1, Ephx2, Slc30a1, Acot2, Lgmn, Aqp3, Khk, Ahcy, Slc22a1, Sema3a, Cat, Epb4.1l5, Ugt1a1, Fga, Mpp1, Gli3, Prkar2b, Stxbp4, Ren1, Crot, Vmn1r30, Hmgcs1, …
lipid oxidation	GO:0034440	2.50329e-21	33	4.37028	75	Dbi, Mlycd, Acaa2, Etfdh, Acox3, Gcdh, Acox1, Acads, Cpt1b, Eci1, Ehhadh, Acadvl, Phyh, Acsl1, Acadm, Decr1, Hadh, Abcd1, Mtor, Acaa1a, Apom, Cd36, Hacl1, Acox2, Echs1, Cpt2, Bdh2, Hadhb, Cpt1a, Ppargc1a, Ppara, Crat, Hsd17b4
metal ion transport	GO:0030001	3.09256e-21	99	34.7874	597	Slc13a3, Kcnq1, Dbi, Trpm6, Hrh1, Slc30a2, Slc22a4, Tmem38b, Ccs, Atp1b1, Atp6v0c, Slc11a2, Slc9a9, Slc38a3, Cp, Slc1a1, Slc4a11, Slc30a1, Slc5a1, AI317395, Slc39a10, Atp6v1a, Kcne1, Scnn1g, Kcnj15, Sfxn2, Slc5a9, Trpv4, Scnn1a, Fxyd4, Sestd1, Akt3, Slc5a2, Slc6a20b, Atp6v0d2, Slc9a2, Tmem37, Slc34a1, Cckar, Gja1, Cldn16, Slc5a3, Fxyd2, Slc25a37, Slc9a8, Vdac1, Hsd3b6, Scn8a, Rasa3, Slc12a1, Kcnh…
monocarboxylic acid catabolic process	GO:0072329	4.77215e-21	28	3.08833	53	Dbi, Slc27a2, Mlycd, Acaa2, Etfdh, Acot2, Acox3, Acox1, Acads, Eci1, Ehhadh, Acadvl, Phyh, Acadm, Decr1, Hadh, Abcd1, Mtor, Acaa1a, Hacl1, Acox2, Echs1, Bdh2, Akr1d1, Hadhb, Cpt1a, Crat, Hsd17b4
cellular amino acid catabolic process	GO:0009063	1.0969e-20	31	3.96239	68	A230051G13Rik, Bckdhb, Aass, Hpd, Dmgdh, Kmo, Ahcy, Shmt1, Acad8, Glud1, Afmid, Kynu, Cbs, Cdo1, Fah, Mthfd1, Gldc, Gstz1, Prodh2, Sardh, A2ld1, Aldh6a1, Uroc1, Ddah2, Hgd, Csad, Pah, Aadat, Prodh, Ivd, Hibch
fatty acid catabolic process	GO:0009062	1.11477e-20	27	2.91352	50	Dbi, Slc27a2, Mlycd, Acaa2, Etfdh, Acot2, Acox3, Acox1, Acads, Eci1, Ehhadh, Acadvl, Phyh, Acadm, Decr1, Hadh, Abcd1, Mtor, Acaa1a, Hacl1, Acox2, Echs1, Bdh2, Hadhb, Cpt1a, Crat, Hsd17b4
fatty acid oxidation	GO:0019395	1.15756e-20	32	4.25374	73	Dbi, Mlycd, Acaa2, Etfdh, Acox3, Gcdh, Acox1, Acads, Cpt1b, Eci1, Ehhadh, Acadvl, Phyh, Acsl1, Acadm, Decr1, Hadh, Abcd1, Mtor, Acaa1a, Cd36, Hacl1, Acox2, Echs1, Cpt2, Bdh2, Hadhb, Cpt1a, Ppargc1a, Ppara, Crat, Hsd17b4
amine catabolic process	GO:0009310	1.3404e-19	32	4.54509	78	A230051G13Rik, Bckdhb, Aass, Hpd, Dmgdh, Kmo, Comt, Ahcy, Shmt1, Acad8, Glud1, Afmid, Kynu, Cbs, Cdo1, Fah, Mthfd1, Gldc, Gstz1, Prodh2, Sardh, A2ld1, Aldh6a1, Uroc1, Ddah2, Hgd, Csad, Pah, Aadat, Prodh, Ivd, Hibch
cellular carbohydrate metabolic process	GO:0044262	1.45723e-19	77	24.2988	417	Fuca2, Xylb, Fut10, Gyk, Ugt1a6a, Fbp2, B3galt5, Akr1a4, Pck1, Pdhb, Idh2, Hnf4a, Serpina1b, Pklr, Aldob, Khk, St3gal4, Hs2st1, Fabp5, Ipmk, Galt, Atf4, Entpd5, Ugp2, Pgam2, Hexb, Mogat2, Ppp1r1a, Treh, Gde1, Gnpda1, Arpp19, Fuca1, Hsd11b1, Man1c1, Miox, Pdha1, Slc5a3, St6galnac4, Igfbp3, Mlxipl, Serpina1a, Sord, Cmah, Fbp1, Acadm, Idh1, Dhtkd1, Gdpd1, Hibadh, Hk2, Aoah, Mtor, Galnt3, Angptl3, Pc…
biosynthetic process	GO:0009058	1.50383e-19	364	232.499	3990	Chpt1, Hoxa7, Rps6ka5, Ppargc1b, Degs2, Dbi, Psip1, Ass1, Aldh1l1, A230051G13Rik, Fut10, Hrh1, Gyk, Amacr, Fbp2, Pbld1, Scarb1, B3galt5, Slc25a39, Eif1, Akr1a4, Hoxb7, Stk16, Pck1, Hsd3b3, Ube2i, Atp1b1, Wnt5a, Ascc1, Wars2, Smpd2, Atp6v0c, Pdhb, Sepsecs, Glis2, Morf4l2, Sfrp1, Nsdhl, Mlycd, Rpl3, Eny2, Rcor3, Ccdc88a, Slc11a2, Zcchc11, Srr, Hnf4a, Zfp503, Serpina1b, Pklr, Frzb, Basp1, Ggt1, Rmi1…
organic acid transport	GO:0015849	1.8011e-19	51	11.7124	201	Slc13a3, Slc16a7, Slc22a4, Slc7a1, Slc27a2, Slc19a1, Slc7a5, Slc3a1, Slc38a3, Slc1a1, Slco3a1, Slc7a7, Slc7a13, Slc16a2, Crot, Slc43a2, Pdzk1, Slc6a20b, Slc22a12, Cpt1b, Abcc2, Slc25a10, Slc10a2, Slc22a5, Acsl1, Slc17a3, Slc6a20a, Abcd1, Slc17a5, Kcnj10, Slc7a6, Cd36, Slc38a1, Slc19a3, Cpt2, Slc26a1, Slc7a8, Slc6a19, Slc6a8, Slc6a18, Slc25a13, Slc13a2, Cpt1a, Slc7a9, Slc22a8, Ace, Arg2, Slc6a6, S…
vitamin metabolic process	GO:0006766	1.81246e-19	33	4.89472	84	Akr1a4, Bco2, Kmo, Aspdh, Lgmn, Rdh16, Shmt1, Kynu, Naprt1, Tpk1, Cbr1, Qprt, Ubiad1, Adh1, Gclc, Vnn1, Aldh8a1, Rdh10, Retsat, Lrp2, Gc, Nadsyn1, Vkorc1, Rdh12, Ifng, Slc19a3, Cubn, Cyp24a1, Tcn2, Cyp27b1, Haao, Folr1, Dhrs4
small molecule biosynthetic process	GO:0044283	4.61678e-19	94	34.3213	589	Degs2, Ass1, Amacr, Fbp2, Akr1a4, Pck1, Atp1b1, Atp6v0c, Mlycd, Srr, Hnf4a, Pklr, Ggt1, Atp8b2, Kmo, Aspdh, Rdh16, Sc4mol, Shmt1, Glud1, Fads6, Atf4, Hagh, Kynu, Ugp2, Cbs, Acss2, Pgam2, Ak3, Naprt1, Elovl7, Guca2b, Tpk1, Qprt, Mthfd1, Ubiad1, Gnpda1, Arpp19, Bhmt2, Asl, Pecr, Gclc, Adi1, Nr4a2, Ldhd, Ccbl2, Fads3, Acadvl, Ccbl1, Prodh2, Mlxipl, Sord, Aldh8a1, Acss1, Fbp1, Acadm, Dpyd, Pth1r, Oxs…
fatty acid beta-oxidation	GO:0006635	5.3297e-19	23	2.27255	39	Dbi, Mlycd, Acaa2, Etfdh, Acox3, Acox1, Acads, Eci1, Ehhadh, Acadvl, Acadm, Decr1, Hadh, Abcd1, Mtor, Acaa1a, Acox2, Echs1, Bdh2, Hadhb, Cpt1a, Crat, Hsd17b4
sodium ion transport	GO:0006814	8.19672e-19	47	10.3721	178	Slc13a3, Slc22a4, Atp1b1, Slc9a9, Slc38a3, Slc1a1, Slc4a11, Slc5a1, AI317395, Scnn1g, Slc5a9, Scnn1a, Akt3, Slc5a2, Slc6a20b, Slc9a2, Slc34a1, Slc5a3, Fxyd2, Slc9a8, Scn8a, Slc12a1, Slc10a2, Slc22a5, Slc17a3, Slc6a20a, Slc4a4, Slc9a3, Slc5a8, Slc38a1, 2010001E11Rik, Slc8a1, Slc6a4, Slc6a19, Slc6a8, Slc13a1, Slc12a7, Slc6a18, Slc4a10, Slc13a2, Atp1a1, Slc6a6, Slc12a3, Slc5a12, Slc23a1, Slc17a1, Sl…
lipid catabolic process	GO:0016042	1.24298e-18	48	10.8966	187	Dbi, Nceh1, Amacr, Scarb1, Slc27a2, Mlycd, Acaa2, Etfdh, Aspg, Acot2, Pafah2, Acox3, Hexb, Acox1, Acads, Hsd11b1, Eci1, Ehhadh, Acadvl, Enpp6, Phyh, Acadm, Decr1, Iah1, Hadh, Abcd1, Mtor, Angptl3, Ppt1, Lipa, Acaa1a, Enpp2, Hacl1, Acox2, Akr1c18, Gm2a, Echs1, Bdh2, Ugt1a7c, Akr1d1, Hadhb, Cpt1a, Cyp27b1, Aadac, Crat, Pla1a, Hsd17b4, Pla2g5
carboxylic acid transport	GO:0046942	3.55144e-18	49	11.5958	199	Slc13a3, Slc16a7, Slc22a4, Slc7a1, Slc27a2, Slc19a1, Slc7a5, Slc3a1, Slc38a3, Slc1a1, Slco3a1, Slc7a7, Slc7a13, Slc16a2, Crot, Slc43a2, Pdzk1, Slc6a20b, Cpt1b, Abcc2, Slc25a10, Slc10a2, Slc22a5, Acsl1, Slc6a20a, Abcd1, Slc17a5, Kcnj10, Slc7a6, Cd36, Slc38a1, Slc19a3, Cpt2, Slc26a1, Slc7a8, Slc6a19, Slc6a8, Slc6a18, Slc25a13, Slc13a2, Cpt1a, Slc7a9, Slc22a8, Ace, Arg2, Slc6a6, Slc7a12, Slc23a1, Pl…
nitrogen compound transport	GO:0071705	4.11346e-18	51	12.5281	215	Slc13a3, Slc22a4, Slc7a1, Slc19a1, Slc7a5, Slc3a1, Slc38a3, Slc1a1, Aqp3, Slc7a7, Slc22a1, Slc7a13, Slc16a2, 2310046K01Rik, Slc43a2, Rtn4, Pdzk1, Slc6a20b, Slc22a12, Gpr172b, Cpt1b, Abcc2, Gja1, Slc35b4, Abp1, Slc22a2, Slc22a5, Slc17a3, Slc6a20a, Kcnj10, Gjb1, Slc7a6, Slc38a1, Aqp7, Chrna4, Slc19a3, Aqp11, Cpt2, Slc6a4, Slc7a8, Slc6a19, Slc6a8, Slc6a18, Slc25a13, Cpt1a, Slc7a9, Slc22a8, Arg2, Slc…
organic acid biosynthetic process	GO:0016053	4.38401e-18	53	13.4605	231	Degs2, Ass1, Amacr, Akr1a4, Mlycd, Srr, Hnf4a, Pklr, Ggt1, Sc4mol, Shmt1, Glud1, Fads6, Hagh, Kynu, Ugp2, Cbs, Acss2, Elovl7, Mthfd1, Bhmt2, Asl, Pecr, Gclc, Adi1, Ccbl2, Fads3, Acadvl, Ccbl1, Prodh2, Mlxipl, Acss1, Acadm, Oxsm, Chdh, Thnsl2, Cyp4a14, H2-Ke6, Cbr4, Ggt6, Akr1d1, Shmt2, Aldh4a1, Ptplb, Pah, Gss, Nr1h3, Prodh, Tmlhe, Acsm3, Bhmt, Pla2g5, Aldh18a1
carboxylic acid biosynthetic process	GO:0046394	4.38401e-18	53	13.4605	231	Degs2, Ass1, Amacr, Akr1a4, Mlycd, Srr, Hnf4a, Pklr, Ggt1, Sc4mol, Shmt1, Glud1, Fads6, Hagh, Kynu, Ugp2, Cbs, Acss2, Elovl7, Mthfd1, Bhmt2, Asl, Pecr, Gclc, Adi1, Ccbl2, Fads3, Acadvl, Ccbl1, Prodh2, Mlxipl, Acss1, Acadm, Oxsm, Chdh, Thnsl2, Cyp4a14, H2-Ke6, Cbr4, Ggt6, Akr1d1, Shmt2, Aldh4a1, Ptplb, Pah, Gss, Nr1h3, Prodh, Tmlhe, Acsm3, Bhmt, Pla2g5, Aldh18a1
monovalent inorganic cation transport	GO:0015672	3.49882e-17	71	23.3082	400	Slc13a3, Kcnq1, Slc22a18, Slc22a4, Tmem38b, Atp1b1, Mfsd9, Atp6v0c, Slc11a2, Slc9a9, Slc38a3, Slc1a1, Slc4a11, Slc5a1, AI317395, Atp6v1a, Kcne1, Scnn1g, Kcnj15, Slc5a9, Scnn1a, Fxyd4, Akt3, Slc5a2, Slc6a20b, Atp6v0d2, Slc9a2, Slc34a1, Cckar, Slc5a3, Fxyd2, Slc9a8, Scn8a, Slc12a1, Kcnh2, Slc10a2, Slc22a5, Slc17a3, Pkd2, Tmco3, Slc6a20a, Slc4a4, Atp6v1c2, Slc9a3, Kcnj10, Cox7a1, Slc5a8, Slc38a1, 20…
sulfur compound metabolic process	GO:0006790	4.26576e-17	38	7.57515	130	Arsg, Ggt1, Comt, Hs2st1, Sult1d1, Hagh, Cbs, Cdo1, Tpk1, Chst12, Mthfd1, Gns, Sult1c2, Bhmt2, Ghr, A930038C07Rik, Gstt2, Gclc, Adi1, Gpx3, Gstz1, Dld, Idh1, Gstt1, Enpp1, Slc19a3, Gstk1, Sod2, Ggt6, Sgsh, Csad, Nfs1, Gss, Gpx1, Bhmt, Gsta1, Hs6st1, Papss2
cellular modified amino acid metabolic process	GO:0006575	5.21959e-17	35	6.46802	111	Ass1, Ggt1, Kmo, Ahcy, Shmt1, Hagh, Afmid, Kynu, Cdo1, Ghr, Asl, Gstt2, Gclc, Gpx3, Gstz1, Ccbl2, Ccbl1, Vnn1, A2ld1, Idh1, Ddah1, Chdh, Gstt1, Ddah2, Gstk1, Sod2, Ggt6, Csad, Slc6a8, Aadat, Gss, Gpx1, Ckmt1, Folr1, Gsta1
lipid biosynthetic process	GO:0008610	1.88741e-16	70	23.483	403	Chpt1, Degs2, Dbi, Hrh1, Gyk, Amacr, Scarb1, Pck1, Hsd3b3, Smpd2, Nsdhl, Mlycd, Hnf4a, Stard5, Ugt8a, Rdh16, Sc4mol, Fabp5, Fads6, Hmgcs1, Acss2, Hexb, Elovl7, Mogat2, Hsd11b1, Hsd3b2, Pecr, Fads3, Acadvl, Lpcat1, Gal3st1, Hsd3b6, Mlxipl, Hint2, Taz, Sgms2, Aldh8a1, Acsl1, Oxsm, Dhcr24, Pigy, Pcx, Cyp4a14, Pigq, Cds2, H2-Ke6, Ifng, Cbr4, St8sia6, Cftr, Cwh43, Akr1c18, Dgat2, Sf1, Akr1d1, Fgf1, Cy…
nitrogen compound metabolic process	GO:0006807	2.92686e-16	386	262.508	4505	Chpt1, Hoxa7, Ak8, Rps6ka5, Ppargc1b, Degs2, Kcnq1, Ctbs, Psip1, Ndufs1, Ass1, Aldh1l1, Cln6, A230051G13Rik, Hrh1, Fdx1, Bckdhb, 5730590G19Rik, Slc25a39, Hoxb7, Stk16, Slc22a4, Katnal2, Ube2i, Tbc1d1, Aass, Atp1b1, Wnt5a, Ascc1, Wars2, Atp6v0c, Glis2, Morf4l2, Sfrp1, Ddo, Eny2, Rcor3, Rap2b, Ccdc88a, Slc11a2, Zcchc11, Srr, Hpd, Hnf4a, Zfp503, Pklr, Frzb, Basp1, Ggt1, Rmi1, Atp8b2, Dmgdh, Foxi1, K…
steroid metabolic process	GO:0008202	4.18985e-16	49	12.936	222	Cln6, Cyp27a1, Hrh1, Amacr, Scarb1, Hsd3b3, Nsdhl, Comt, Stard5, Mttp, Lgmn, Sc4mol, Cat, Hmgcs1, Nr1h4, Hsd11b1, Hsd3b2, Acadvl, Hsd3b6, Hint2, Serpina6, Cyp2e1, Dhcr24, Angptl3, Lipa, Lrp2, Gc, H2-Ke6, Ifng, Cftr, Akr1c18, Cubn, Hsd11b2, Ugt1a7c, Sf1, Cyp2d22, Cyp24a1, Slc37a4, Akr1d1, Fgf1, Cyp51, G6pc, Igfbp7, Pctp, Akr1c21, Cyp27b1, Atp1a1, Cebpa, Bmp6
anion transport	GO:0006820	5.84564e-16	44	10.7218	184	Slc13a3, Slc16a7, Slc22a18, Slc22a7, Slc4a9, Ptger3, Aqp6, Slc1a1, Slc4a11, Slco3a1, Alb, Clcnkb, Bsnd, Clcn5, Slc22a12, Slc4a1, Slc34a1, Slc25a10, Wnk4, Vdac1, Slc12a1, Slc10a2, Slc17a3, Slco1a1, Slc4a4, Clcnka, Kcnj10, Slc22a6, Clcn3, Enpp1, Cftr, Car4, Slc26a1, Slc13a1, Slc12a7, Slc25a13, Slc4a10, Slc13a2, Ttyh2, Slc22a8, Nmur1, Slc12a3, Clcc1, Slc17a1
cellular lipid catabolic process	GO:0044242	6.99112e-16	32	5.82704	100	Dbi, Amacr, Slc27a2, Mlycd, Acaa2, Etfdh, Acot2, Acox3, Hexb, Acox1, Acads, Eci1, Ehhadh, Acadvl, Phyh, Acadm, Decr1, Hadh, Abcd1, Mtor, Angptl3, Acaa1a, Hacl1, Acox2, Gm2a, Echs1, Bdh2, Hadhb, Cpt1a, Aadac, Crat, Hsd17b4
cellular biosynthetic process	GO:0044249	1.87821e-15	340	226.555	3888	Chpt1, Hoxa7, Rps6ka5, Ppargc1b, Degs2, Psip1, Ass1, A230051G13Rik, Fut10, Hrh1, Gyk, Amacr, Fbp2, Scarb1, B3galt5, Slc25a39, Eif1, Akr1a4, Hoxb7, Stk16, Pck1, Ube2i, Atp1b1, Wnt5a, Ascc1, Wars2, Smpd2, Atp6v0c, Pdhb, Sepsecs, Glis2, Morf4l2, Sfrp1, Mlycd, Rpl3, Eny2, Rcor3, Ccdc88a, Slc11a2, Zcchc11, Srr, Hnf4a, Zfp503, Serpina1b, Pklr, Frzb, Basp1, Ggt1, Rmi1, Atp8b2, Foxi1, Kmo, Aspdh, Hoxb8, …
lipid modification	GO:0030258	3.182e-15	35	7.2838	125	Dbi, Mlycd, Acaa2, Etfdh, Ipmk, Acox3, Gcdh, Acox1, Acads, Cpt1b, Eci1, Ehhadh, Acadvl, Pik3cg, Phyh, Acsl1, Acadm, Decr1, Hadh, Abcd1, Mtor, Acaa1a, Apom, Cd36, Hacl1, Acox2, Echs1, Cpt2, Bdh2, Hadhb, Cpt1a, Ppargc1a, Ppara, Crat, Hsd17b4
monosaccharide metabolic process	GO:0005996	5.19213e-15	47	12.7612	219	Fuca2, Xylb, Ugt1a6a, Fbp2, Akr1a4, Pck1, Pdhb, Hnf4a, Pklr, Aldob, Khk, Fabp5, Galt, Atf4, Entpd5, Ugp2, Pgam2, Hexb, Gnpda1, Arpp19, Fuca1, Hsd11b1, Man1c1, Pdha1, Igfbp3, Mlxipl, Sord, Cmah, Fbp1, Acadm, Dhtkd1, Hibadh, Hk2, Mtor, Pcx, Enpp1, Rbks, Ifng, G6pc, Pdk2, Galm, Renbp, Cpt1a, Pgm2, Ppara, H6pd, Gpd1
amino acid transport	GO:0006865	5.34316e-15	34	6.99245	120	Slc13a3, Slc22a4, Slc7a1, Slc19a1, Slc7a5, Slc3a1, Slc38a3, Slc1a1, Slc7a7, Slc7a13, Slc16a2, Slc43a2, Pdzk1, Slc6a20b, Cpt1b, Abcc2, Slc22a5, Slc6a20a, Kcnj10, Slc7a6, Slc38a1, Slc19a3, Cpt2, Slc7a8, Slc6a19, Slc6a8, Slc6a18, Slc25a13, Cpt1a, Slc7a9, Slc22a8, Arg2, Slc6a6, Slc7a12
biological regulation	GO:0065007	1.23336e-14	655	511.673	8781	Psmd13, Asb13, Serpinb9c, Plk2, Hoxa7, Fcgrt, Tmsb10, Asb6, Rps6ka5, Plekhm3, Serpina1f, Ppif, Ppargc1b, Kcnq1, Pdilt, Rab3ip, Dbi, Vmn1r58, Psip1, Ndufs1, Cln6, Cdk14, Mapk4, Hrh1, Fdx1, Usp20, Tnfsf10, Tln2, Scarb1, Rhobtb1, Slc30a2, Ltbp1, Hoxb7, Cdhr2, Stk16, Pck1, Bco2, Ube2i, Tbc1d1, Ccs, Bcar1, Lgr4, Igfbp1, Wnt5a, Slc7a1, Neu2, Ascc1, Prkcz, Smpd2, Atp6v0c, Ptger3, Pdhb, Sepsecs, Syt4, Gl…
cellular amino acid biosynthetic process	GO:0008652	1.40873e-14	27	4.54509	78	Ass1, Srr, Ggt1, Shmt1, Glud1, Hagh, Cbs, Mthfd1, Bhmt2, Asl, Gclc, Adi1, Ccbl2, Ccbl1, Prodh2, Acadm, Chdh, Thnsl2, Ggt6, Shmt2, Aldh4a1, Pah, Gss, Prodh, Tmlhe, Bhmt, Aldh18a1
cellular nitrogen compound metabolic process	GO:0034641	4.24061e-14	370	257.322	4416	Chpt1, Hoxa7, Ak8, Rps6ka5, Ppargc1b, Kcnq1, Psip1, Ndufs1, Ass1, Aldh1l1, A230051G13Rik, Hrh1, Fdx1, Bckdhb, 5730590G19Rik, Slc25a39, Hoxb7, Stk16, Slc22a4, Katnal2, Ube2i, Tbc1d1, Aass, Atp1b1, Wnt5a, Ascc1, Wars2, Atp6v0c, Glis2, Morf4l2, Sfrp1, Ddo, Eny2, Rcor3, Rap2b, Ccdc88a, Slc11a2, Zcchc11, Srr, Hpd, Hnf4a, Zfp503, Pklr, Frzb, Basp1, Ggt1, Rmi1, Atp8b2, Dmgdh, Foxi1, Kmo, Comt, Aspdh, Ho…
chemical homeostasis	GO:0048878	4.83461e-14	87	36.5356	627	Kcnq1, Dbi, Ndufs1, Cln6, Scarb1, Slc30a2, Pck1, Prkcz, Atp6v0c, Ptger3, Slc11a2, Slc9a9, Hnf4a, Slc4a11, Mttp, Ugt8a, Slc30a1, Aqp3, Grik2, Kcne1, Hexb, Ccl28, Oxct1, Tgm2, Umod, Trpv4, P2rx5, Btc, Bsnd, Car2, Clstn1, Gclc, Slc9a2, Abcc2, Slc34a1, Avpr2, Cckar, Met, Wnk4, Sypl2, Dld, Slc9a8, Gal3st1, Scn8a, Mlxipl, Slc12a1, Kcnh2, Pkd2, Aco1, Trpc1, Aqp4, Slc4a4, Pth1r, Slc9a3, Rhcg, Lpar3, Kcnj…
hexose metabolic process	GO:0019318	6.11604e-14	41	10.6635	183	Fuca2, Fbp2, Pck1, Pdhb, Hnf4a, Pklr, Aldob, Khk, Fabp5, Galt, Atf4, Entpd5, Ugp2, Pgam2, Gnpda1, Arpp19, Fuca1, Hsd11b1, Man1c1, Pdha1, Igfbp3, Mlxipl, Sord, Fbp1, Acadm, Dhtkd1, Hibadh, Hk2, Mtor, Pcx, Enpp1, Ifng, G6pc, Pdk2, Galm, Renbp, Cpt1a, Pgm2, Ppara, H6pd, Gpd1
cofactor biosynthetic process	GO:0051188	9.87449e-14	31	6.40975	110	A230051G13Rik, Slc25a39, Pdhb, Mlycd, Slc11a2, Kmo, Aspdh, Kynu, Acss2, Naprt1, Tpk1, Qprt, Alad, Mthfd1, Pcbd1, Ubiad1, Coasy, Gcdh, Pts, Pdha1, Dld, Acss1, Nadsyn1, Vkorc1, Pank1, Bdh2, Nfs1, Pdk2, Alas1, Dbt, Haao
homeostatic process	GO:0042592	1.39958e-13	112	53.8419	924	Kcnq1, Pdilt, Dbi, Ndufs1, Cln6, Scarb1, Slc30a2, Pck1, Prkcz, Atp6v0c, Ptger3, Slc11a2, Slc9a9, Hnf4a, Slc4a11, Mttp, Ugt8a, Slc30a1, Aqp3, Grik2, Mecom, Nox4, Sox6, Kcne1, Hexb, Ccl28, Nxn, Oxct1, Tgm2, Umod, Trpv4, P2rx5, Btc, Bsnd, Car2, Clstn1, Gclc, Prdx1, Slc9a2, Abcc2, Slc34a1, Avpr2, Cckar, Met, Acadvl, Prdx5, Wnk4, Sypl2, Dld, Slc9a8, Gal3st1, Scn8a, Mlxipl, Hoxb6, Slc12a1, Kcnh2, Slc22…
developmental process	GO:0032502	2.38304e-13	292	194.099	3331	Hoxa7, Pdilt, Rab3ip, Dbi, AI428936, Phlda2, Hoxb7, Ggnbp1, Ube2i, Lgr4, Wnt5a, Grsf1, Neu2, Wars2, Glis2, Sfrp1, Slc7a5, Nsdhl, Prr15, Ccdc88a, Slc11a2, Zcchc11, Hnf4a, Anpep, Nphs1, Serpina1b, Frzb, Basp1, Tmem176b, Ush1c, Foxi1, Kazald1, Hoxb8, Cdc20, Itgb6, Hoxd8, Rorc, Ugt8a, Pkhd1, Pvrl1, Slc30a1, Fgf9, Shroom4, Slc5a1, Mecom, Nox4, Sema3a, Epb4.1l5, Mnt, Tbx2, Odc1, Sox6, Pvrl3, Hs2st1, Da…
multicellular organismal development	GO:0007275	2.45745e-13	272	177.55	3047	Hoxa7, Pdilt, Dbi, Phlda2, Hoxb7, Ggnbp1, Ube2i, Lgr4, Wnt5a, Grsf1, Neu2, Wars2, Glis2, Sfrp1, Slc7a5, Nsdhl, Prr15, Ccdc88a, Slc11a2, Hnf4a, Anpep, Nphs1, Serpina1b, Frzb, Basp1, Ush1c, Foxi1, Kazald1, Hoxb8, Cdc20, Itgb6, Hoxd8, Rorc, Ugt8a, Pkhd1, Pvrl1, Slc30a1, Fgf9, Shroom4, Slc5a1, Mecom, Nox4, Sema3a, Epb4.1l5, Tbx2, Odc1, Sox6, Pvrl3, Hs2st1, Dab2, Gli3, Prkar2b, Atxn10, Ipmk, Sdha, Ren…
amine transport	GO:0015837	6.12039e-13	40	10.8966	187	Slc13a3, Slc22a4, Slc7a1, Slc19a1, Slc7a5, Slc3a1, Slc38a3, Slc1a1, Slc7a7, Slc22a1, Slc7a13, Slc16a2, Slc43a2, Rtn4, Pdzk1, Slc6a20b, Cpt1b, Abcc2, Slc22a2, Slc22a5, Slc6a20a, Kcnj10, Slc7a6, Slc38a1, Chrna4, Slc19a3, Cpt2, Slc6a4, Slc7a8, Slc6a19, Slc6a8, Slc6a18, Slc25a13, Cpt1a, Slc7a9, Slc22a8, Arg2, Slc6a6, Slc7a12, Oxtr
amine biosynthetic process	GO:0009309	6.32739e-13	30	6.40975	110	Ass1, Srr, Ggt1, Odc1, Shmt1, Glud1, Hagh, Cbs, Mthfd1, Bhmt2, Asl, Gclc, Adi1, Nr4a2, Ccbl2, Ccbl1, Prodh2, Acadm, Chdh, Thnsl2, Ggt6, Shmt2, Aldh4a1, Pah, Gss, Prodh, Tmlhe, Ddc, Bhmt, Aldh18a1
generation of precursor metabolites and energy	GO:0006091	7.60323e-13	49	15.5582	267	Ndufs1, Fdx1, Pck1, Aass, Pdhb, Idh2, Pklr, Etfdh, Aldob, Dlst, Cat, Etfb, Cisd1, Sdha, Entpd5, Pgam2, Kl, Ppp1r1a, Gnpda1, Acox1, Aco2, Pdha1, Cyb5, Cyb5b, Fads3, Dld, Mlxipl, Taz, Cmah, Acadm, Idh1, Dhtkd1, Aco1, Hk2, Mtor, Enpp1, Uqcrfs1, Ndufb8, Sod2, Sdhd, Steap2, Slc37a4, Etfa, G6pc, Slc25a13, Glrx, Pgm2, Ppargc1a, Ppara
system development	GO:0048731	9.62471e-13	232	146.9	2521	Hoxa7, Dbi, Phlda2, Hoxb7, Lgr4, Wnt5a, Neu2, Wars2, Glis2, Sfrp1, Slc7a5, Nsdhl, Ccdc88a, Slc11a2, Anpep, Nphs1, Frzb, Basp1, Ush1c, Foxi1, Hoxb8, Cdc20, Hoxd8, Rorc, Ugt8a, Pkhd1, Pvrl1, Fgf9, Shroom4, Slc5a1, Mecom, Nox4, Sema3a, Epb4.1l5, Tbx2, Odc1, Sox6, Pvrl3, Dab2, Gli3, Prkar2b, Atxn10, Ipmk, Sdha, Ren1, Il15ra, Lhx9, Ywhag, Sim1, Nkx2-1, Cbs, Aph1c, Cux1, Sprr1a, Hexb, Cdo1, Kl, Tcfap2b…
amino acid transmembrane transport	GO:0003333	1.06905e-12	23	3.84585	66	Slc13a3, Slc22a4, Slc7a1, Slc7a5, Slc38a3, Slc1a1, Slc7a7, Slc7a13, Slc16a2, Slc43a2, Slc6a20b, Cpt1b, Slc22a5, Slc6a20a, Slc7a6, Slc38a1, Cpt2, Slc7a8, Slc6a8, Slc25a13, Cpt1a, Slc7a9, Slc6a6
cellular nitrogen compound biosynthetic process	GO:0044271	1.26939e-12	70	27.9115	479	Ass1, A230051G13Rik, Hrh1, Slc25a39, Atp1b1, Atp6v0c, Slc11a2, Srr, Pklr, Ggt1, Atp8b2, Kmo, Aspdh, Odc1, Shmt1, Glud1, Hagh, Kynu, Cbs, Ak3, Naprt1, Guca2b, Tpk1, Qprt, Alad, Mthfd1, Pcbd1, Bhmt2, Asl, Pts, Gclc, Adi1, Tlr4, Nr4a2, Ldhd, Ccbl2, Ccbl1, Prodh2, Acadm, Dpyd, Ddah1, Pth1r, Chdh, Thnsl2, Nadsyn1, Ifng, Atp11a, Atp4a, Sod2, Ggt6, Nfs1, Shmt2, Aldh4a1, Pah, Slc25a13, Tbpl1, Gss, Alas1,…
coenzyme biosynthetic process	GO:0009108	1.35031e-12	25	4.60336	79	Pdhb, Mlycd, Kmo, Aspdh, Kynu, Acss2, Naprt1, Tpk1, Qprt, Mthfd1, Pcbd1, Ubiad1, Coasy, Gcdh, Pts, Pdha1, Dld, Acss1, Nadsyn1, Vkorc1, Pank1, Nfs1, Pdk2, Dbt, Haao
anatomical structure development	GO:0048856	2.85966e-12	250	163.215	2801	Hoxa7, Rab3ip, Dbi, AI428936, Phlda2, Hoxb7, Lgr4, Wnt5a, Grsf1, Neu2, Wars2, Glis2, Sfrp1, Slc7a5, Nsdhl, Ccdc88a, Slc11a2, Zcchc11, Hnf4a, Anpep, Nphs1, Frzb, Basp1, Ush1c, Foxi1, Hoxb8, Cdc20, Hoxd8, Rorc, Ugt8a, Pkhd1, Pvrl1, Fgf9, Shroom4, Slc5a1, Mecom, Nox4, Sema3a, Epb4.1l5, Tbx2, Odc1, Sox6, Pvrl3, Hs2st1, Dab2, Gli3, Prkar2b, Atxn10, Ipmk, Sdha, Ren1, Kcne1, Il15ra, Lhx9, Ywhag, Sim1, N…
cellular response to chemical stimulus	GO:0070887	4.54609e-12	87	39.6239	680	Alpl, Nceh1, Hrh1, Ugt1a6a, Cryz, Ccs, Bcar1, Wnt5a, Prkcz, Txndc17, Sfrp1, Slc11a2, Zcchc11, Hnf4a, Pklr, Naip1, Rorc, Cat, Epb4.1l5, Ugt1a1, Mpp1, Prkar2b, Stxbp4, Ren1, Hmgcs1, Gng12, Ugt1a9, Nr1h4, Gnb4, Oxct1, Vil1, Sod3, Hnf1b, Ghr, Akt3, Arrb2, Fmo2, Eno1, Gpx3, Prdx1, Nr4a2, Prdx5, Nr2f2, Il5ra, Ugt1a2, Trap1, Mlxipl, Esrrb, S100a10, Ptpn2, Acsl1, Aqp4, Hoxb9, Gsta2, Cyp2e1, Ybx1, Aars, E…
ion homeostasis	GO:0050801	8.86044e-12	70	29.0769	499	Kcnq1, Dbi, Ndufs1, Cln6, Slc30a2, Prkcz, Atp6v0c, Ptger3, Slc11a2, Slc9a9, Slc4a11, Ugt8a, Slc30a1, Grik2, Kcne1, Hexb, Ccl28, Tgm2, Trpv4, P2rx5, Bsnd, Car2, Clstn1, Gclc, Slc9a2, Abcc2, Slc34a1, Avpr2, Cckar, Wnk4, Sypl2, Dld, Slc9a8, Gal3st1, Scn8a, Kcnh2, Pkd2, Aco1, Trpc1, Slc4a4, Pth1r, Slc9a3, Rhcg, Lpar3, Kcnj10, Ppt1, Afg3l2, Ndn, Enpp1, Erbb2, Slc39a5, Ifng, Chrna4, Slc8a1, Atp4a, Aqp1…
heterocycle metabolic process	GO:0046483	2.95084e-11	120	64.3305	1104	Ndufs1, Aldh1l1, A230051G13Rik, Fdx1, Slc25a39, Katnal2, Tbc1d1, Atp1b1, Wnt5a, Atp6v0c, Rap2b, Slc11a2, Pklr, Atp8b2, Kmo, Aspdh, Arhgap42, Tbc1d10a, Aldob, Dlst, Ugt1a1, Shmt1, Grtp1, Atp6v1a, Afmid, Entpd5, Kynu, Fhit, Cbs, Ugt1a9, Ak3, Naprt1, Abca3, Guca2b, Tpk1, Qprt, Alad, Mthfd1, Pcbd1, Coasy, Pipox, Hsd11b1, Ghr, Pts, Fmo2, Slc22a12, Rgs10, Mccc2, Ldhd, Vav3, Abcc2, Folh1, Fxyd2, Dhx33, …
fat-soluble vitamin metabolic process	GO:0006775	4.9476e-11	18	2.73871	47	Bco2, Lgmn, Rdh16, Cbr1, Ubiad1, Adh1, Aldh8a1, Rdh10, Retsat, Lrp2, Gc, Vkorc1, Rdh12, Ifng, Cubn, Cyp24a1, Cyp27b1, Dhrs4
response to endogenous stimulus	GO:0009719	5.06561e-11	61	24.5318	421	Cpn1, Alpl, Ass1, Hrh1, Ugt1a6a, Pck1, Bcar1, Prkcz, Sfrp1, Hnf4a, Serpina1b, Pklr, Naip1, Aldob, Rorc, Khk, Epb4.1l5, Prkar2b, Stxbp4, Ren1, Hmgcs1, Gng12, Pappa, Nr1h4, Cdo1, Gnb4, Bche, Vil1, Adh1, Ghr, Akt3, Gclc, Nr4a2, Nr2f2, Esrrb, Ptpn2, Serpina1a, Sord, Idh1, Hadh, Ybx1, Mtor, Aars, Acaa1a, Enpp1, Vkorc1, Me1, Aacs, Steap2, Nr1h3, Vdr, Spp1, Gng10, Cyp27b1, Ppara, Gcgr, Eif4ebp2, Esrrg, …
organic anion transport	GO:0015711	5.35517e-11	21	3.78758	65	Slc13a3, Slc16a7, Slc22a7, Ptger3, Slc1a1, Slc4a11, Slco3a1, Alb, Slc22a12, Slc25a10, Slc10a2, Slc17a3, Slco1a1, Slc4a4, Kcnj10, Slc22a6, Cftr, Car4, Slc26a1, Slc25a13, Slc22a8
acetyl-CoA metabolic process	GO:0006084	7.48524e-11	18	2.79698	48	Acot12, Pdhb, Mlycd, Acaa2, Idh2, Dlst, Sdha, Kynu, Acss2, Aco2, Pdha1, Dld, Acss1, Idh1, Aco1, Nudt7, Sdhd, Pdk2
peptide metabolic process	GO:0006518	8.07193e-11	20	3.49623	60	Ggt1, Hagh, Gstt2, Gclc, Gpx3, Gstz1, Lonp2, Pcsk5, Idh1, Tpp1, Gstt1, Furin, Gstk1, Bdh2, Sod2, Ggt6, Gss, Gpx1, Ace, Gsta1
organ development	GO:0048513	8.32303e-11	176	108.325	1859	Hoxa7, Dbi, Phlda2, Hoxb7, Lgr4, Wnt5a, Neu2, Sfrp1, Nsdhl, Slc11a2, Nphs1, Frzb, Basp1, Ush1c, Foxi1, Hoxb8, Hoxd8, Rorc, Pkhd1, Pvrl1, Fgf9, Shroom4, Slc5a1, Mecom, Nox4, Sema3a, Epb4.1l5, Tbx2, Odc1, Sox6, Pvrl3, Dab2, Gli3, Prkar2b, Ren1, Il15ra, Lhx9, Nkx2-1, Cbs, Aph1c, Cux1, Sprr1a, Cdo1, Kl, Tcfap2b, Rtn4, Lrrc8a, Treh, Tgm2, Foxq1, Hnf1b, Lama1, Pou3f4, Col4a3, Aph1a, Car2, Hsd11b1, Asl,…
response to drug	GO:0042493	1.03112e-10	33	9.14846	157	Slc22a18, Mfsd9, Slc19a1, Sfrp1, Slc18a1, Slc22a1, Ren1, Crot, Bche, Alad, Slc22a12, Vav3, Abcc2, Myo6, Abp1, Slc15a2, Nfatc2, Slc22a5, Emx1, Slc17a3, Hadh, Dpyd, Emx2, Atp4a, Aacs, Sod2, Abcc4, Cyp27b1, Atp1a1, Abcg2, Abat, Slc47a1, Cyp2d26
glucose metabolic process	GO:0006006	1.57666e-10	32	8.79883	151	Fbp2, Pck1, Pdhb, Hnf4a, Pklr, Aldob, Fabp5, Galt, Atf4, Entpd5, Ugp2, Pgam2, Arpp19, Hsd11b1, Pdha1, Igfbp3, Mlxipl, Fbp1, Acadm, Dhtkd1, Hibadh, Hk2, Mtor, Pcx, Enpp1, G6pc, Pdk2, Cpt1a, Pgm2, Ppara, H6pd, Gpd1
secondary metabolic process	GO:0019748	2.56519e-10	21	4.07893	70	Bco2, Cyp2j6, Rdh16, Ugt1a1, Adh5, Ugt1a9, Naprt1, Ddt, Adh1, Hsd11b1, Fmo2, Ugt1a2, Aldh8a1, Rdh10, Retsat, Cyp2e1, Rdh12, Ugt1a7c, Cyp2d22, Fmo1, Dhrs4
cellular homeostasis	GO:0019725	2.80029e-10	72	32.6897	561	Kcnq1, Pdilt, Dbi, Ndufs1, Cln6, Slc30a2, Prkcz, Atp6v0c, Ptger3, Slc4a11, Ugt8a, Slc30a1, Grik2, Kcne1, Hexb, Ccl28, Nxn, Oxct1, Tgm2, Trpv4, P2rx5, Bsnd, Car2, Clstn1, Gclc, Prdx1, Abcc2, Cckar, Prdx5, Wnk4, Sypl2, Dld, Slc9a8, Gal3st1, Scn8a, Mlxipl, Kcnh2, Pkd2, Aco1, Trpc1, Pth1r, Rhcg, Lpar3, Kcnj10, Ppt1, Afg3l2, Ndn, Enpp1, Erbb2, Slc39a5, Ifng, Chrna4, Slc8a1, Aqp11, Aacs, Lrrk2, Sod2, M…
organic cation transport	GO:0015695	2.96523e-10	14	1.74811	30	Slc22a4, Slc22a1, Pdzk1, Cpt1b, Slc22a2, Slc22a5, Rhcg, Rhbg, Cpt2, Slc7a8, Slc6a8, Cpt1a, Slc22a8, Slc47a1
steroid biosynthetic process	GO:0006694	3.51683e-10	26	6.23493	107	Hrh1, Amacr, Scarb1, Hsd3b3, Nsdhl, Stard5, Sc4mol, Hmgcs1, Hsd11b1, Hsd3b2, Hsd3b6, Hint2, Dhcr24, H2-Ke6, Ifng, Cftr, Akr1c18, Sf1, Akr1d1, Fgf1, Cyp51, Igfbp7, Akr1c21, Cyp27b1, Atp1a1, Bmp6
dicarboxylic acid metabolic process	GO:0043648	4.2251e-10	16	2.38909	41	Acot4, Pck1, Dlst, Sdha, Kynu, Qprt, Ghr, Ccbl2, Dld, Idh1, Grhpr, Pcx, Me1, Pah, Aadat, Haao
renal system development	GO:0072001	4.58051e-10	29	7.6917	132	Wnt5a, Basp1, Pkhd1, Slc5a1, Odc1, Gli3, Ren1, Aph1c, Tcfap2b, Hnf1b, Col4a3, Aph1a, Pcsk5, Slc12a1, Eya1, Pkd2, Rdh10, Clcnka, Sall1, Gli2, Lhx1, Pax8, Ifng, Aqp11, Ace, Pou3f3, Gcnt1, Col4a4, Bmp6
sodium ion export	GO:0071436	6.49034e-10	19	3.49623	60	Slc13a3, Atp1b1, Slc1a1, Slc5a9, Slc5a2, Slc6a20b, Slc5a3, Fxyd2, Slc10a2, Slc6a20a, Slc6a4, Slc6a19, Slc6a8, Slc13a1, Slc6a18, Slc13a2, Atp1a1, Slc6a6, Slc23a1
cellular aromatic compound metabolic process	GO:0006725	6.64863e-10	33	9.78943	168	Aldh1l1, Ugt1a6a, Hpd, Anpep, Kmo, Comt, Ephx2, Ugt1a1, Shmt1, Afmid, Kynu, Ugt1a9, Tpk1, Fah, Mthfd1, Pcbd1, Pipox, Pts, Nr4a2, Gstz1, Folh1, Ugt1a2, Dpyd, Aldh6a1, Hgd, Slc19a3, Ugt1a7c, Cyp2d22, Nfs1, Pah, Aadat, Ddc, Folr1
sodium ion transmembrane transport	GO:0035725	7.70713e-10	23	5.1278	88	Slc13a3, Atp1b1, Slc1a1, Slc4a11, Scnn1g, Slc5a9, Scnn1a, Slc5a2, Slc6a20b, Slc5a3, Fxyd2, Scn8a, Slc10a2, Slc6a20a, Slc6a4, Slc6a19, Slc6a8, Slc13a1, Slc6a18, Slc13a2, Atp1a1, Slc6a6, Slc23a1
vitamin biosynthetic process	GO:0009110	7.88225e-10	15	2.15601	37	Akr1a4, Kmo, Aspdh, Rdh16, Kynu, Naprt1, Tpk1, Qprt, Ubiad1, Aldh8a1, Nadsyn1, Vkorc1, Ifng, Cyp27b1, Haao
water-soluble vitamin metabolic process	GO:0006767	7.88225e-10	15	2.15601	37	Akr1a4, Kmo, Aspdh, Shmt1, Kynu, Naprt1, Tpk1, Qprt, Gclc, Vnn1, Nadsyn1, Slc19a3, Tcn2, Haao, Folr1
response to inorganic substance	GO:0010035	7.91856e-10	36	11.421	196	Ass1, Ccs, Slc11a2, Pklr, Cp, Aldob, Slc30a1, Khk, Cat, Fga, Pgam2, Alad, Sod3, Gclc, Gpx3, Prdx1, Nr4a2, Slc34a1, Prdx5, Serpina1a, Sord, Aco1, Trpc1, Calm1, Cd36, Sod2, Slc25a13, Gss, Gpx1, Hdac6, Cyp27b1, Egfr, Haao, Cebpa, Abat, Mtf1
drug transport	GO:0015893	7.92697e-10	13	1.5733	27	Slc22a18, Mfsd9, Slc19a1, Slc18a1, Slc22a1, Abcc2, Abp1, Slc15a2, Slc22a5, Slc17a3, Abcc4, Abcg2, Slc47a1
response to hormone stimulus	GO:0009725	9.81919e-10	54	21.9679	377	Cpn1, Alpl, Ass1, Ugt1a6a, Pck1, Bcar1, Prkcz, Sfrp1, Hnf4a, Serpina1b, Pklr, Naip1, Aldob, Rorc, Khk, Prkar2b, Stxbp4, Ren1, Gng12, Pappa, Nr1h4, Cdo1, Gnb4, Bche, Adh1, Ghr, Akt3, Gclc, Nr4a2, Nr2f2, Esrrb, Ptpn2, Serpina1a, Sord, Idh1, Hadh, Ybx1, Mtor, Acaa1a, Enpp1, Me1, Steap2, Nr1h3, Vdr, Spp1, Gng10, Cyp27b1, Ppara, Gcgr, Eif4ebp2, Esrrg, Gng2, Oxtr, Srf
kidney development	GO:0001822	1.21875e-09	28	7.51688	129	Basp1, Pkhd1, Slc5a1, Odc1, Gli3, Ren1, Aph1c, Tcfap2b, Hnf1b, Col4a3, Aph1a, Pcsk5, Slc12a1, Eya1, Pkd2, Rdh10, Clcnka, Sall1, Gli2, Lhx1, Pax8, Ifng, Aqp11, Ace, Pou3f3, Gcnt1, Col4a4, Bmp6
response to xenobiotic stimulus	GO:0009410	1.4144e-09	14	1.92292	33	Nceh1, Ugt1a6a, Cryz, Hnf4a, Ugt1a1, Ugt1a9, Fmo2, Gclc, Ugt1a2, Acsl1, Gsta2, Cyp2e1, Gpx1, Gsta1
carbohydrate transport	GO:0008643	1.49569e-09	25	6.17666	106	Scarb1, Prkcz, Slc4a11, Aqp3, Slc5a1, AI317395, Fabp5, Stxbp4, Slc5a9, Slc5a2, Met, Slc2a5, Slc35b4, Hk2, Slc17a5, Slc35d3, Slc2a2, Aqp7, Appl1, Enpp1, 2010001E11Rik, Aqp11, Slc37a4, G6pc, Klf15
drug transmembrane transport	GO:0006855	2.06902e-09	12	1.39849	24	Slc22a18, Mfsd9, Slc19a1, Slc18a1, Slc22a1, Abcc2, Slc15a2, Slc22a5, Slc17a3, Abcc4, Abcg2, Slc47a1
serine family amino acid metabolic process	GO:0009069	2.06902e-09	12	1.39849	24	A230051G13Rik, Srr, Dmgdh, Shmt1, Cbs, Cdo1, Gldc, Gclc, Sardh, Csad, Nfs1, Shmt2
pyridine-containing compound metabolic process	GO:0072524	2.10668e-09	17	2.97179	51	Fdx1, Kmo, Aspdh, Aldob, Dlst, Kynu, Naprt1, Qprt, Hsd11b1, Fmo2, Idh1, Hibadh, Nadsyn1, Fmo1, Haao, H6pd, Gpd1
pyridine nucleotide metabolic process	GO:0019362	2.10668e-09	17	2.97179	51	Fdx1, Kmo, Aspdh, Aldob, Dlst, Kynu, Naprt1, Qprt, Hsd11b1, Fmo2, Idh1, Hibadh, Nadsyn1, Fmo1, Haao, H6pd, Gpd1
cellular aldehyde metabolic process	GO:0006081	2.40245e-09	13	1.68984	29	Akr1a4, Bco2, Idh2, Adh5, Adh1, Aldh8a1, Rdh10, Idh1, Grhpr, Agxt2, Aldh9a1, Dao, Dhrs4
triglyceride metabolic process	GO:0006641	2.98961e-09	21	4.60336	79	Dbi, Gyk, Pck1, Slc22a4, Mttp, Cat, Elovl7, Mogat2, Acsl1, Cyp2e1, Angptl3, Cd36, Dgat2, Slc37a4, G6pc, Nr1h3, Cpt1a, Gpx1, Agpat9, Aadac, Gpd1
inorganic anion transport	GO:0015698	3.35965e-09	26	6.87591	118	Ptger3, Aqp6, Slc4a11, Clcnkb, Bsnd, Clcn5, Slc4a1, Slc34a1, Slc25a10, Wnk4, Slc12a1, Slc17a3, Slc4a4, Clcnka, Clcn3, Enpp1, Cftr, Car4, Slc26a1, Slc13a1, Slc12a7, Ttyh2, Nmur1, Slc12a3, Clcc1, Slc17a1
carbohydrate catabolic process	GO:0016052	3.40189e-09	25	6.40975	110	Ctbs, Akr1a4, Pdhb, Pklr, Aldob, Galt, Entpd5, Pgam2, Hexb, Gnpda1, Gns, Hsd11b1, Miox, Pdha1, Mlxipl, Sord, Dhtkd1, Hibadh, Hk2, Gm2a, G6pc, Pgm2, Ppara, H6pd, Gpd1
lipid localization	GO:0010876	4.04434e-09	34	11.0131	189	Osbpl6, Scarb1, Slc27a2, Osbpl9, Atp8b2, Stard5, Mttp, Slco3a1, Osbpl3, Crot, Plekha8, Hexb, Fitm1, Spns2, Cpt1b, Abcc2, Scp2, Acsl1, Abcd1, Angptl3, Apom, Cd36, Enpp1, Cftr, Atp11a, Gm2a, Cpt2, Stard4, Nr1h3, Cpt1a, Pctp, Ppara, Ace, Pla2g5
aromatic amino acid family catabolic process	GO:0009074	4.37978e-09	9	0.757515	13	Hpd, Kmo, Afmid, Kynu, Fah, Gstz1, Hgd, Pah, Aadat
glutathione metabolic process	GO:0006749	5.55845e-09	14	2.09774	36	Ggt1, Hagh, Gstt2, Gclc, Gpx3, Gstz1, Idh1, Gstt1, Gstk1, Sod2, Ggt6, Gss, Gpx1, Gsta1
nicotinamide nucleotide metabolic process	GO:0046496	6.26265e-09	16	2.79698	48	Fdx1, Kmo, Aspdh, Aldob, Dlst, Kynu, Naprt1, Qprt, Hsd11b1, Fmo2, Idh1, Hibadh, Nadsyn1, Fmo1, H6pd, Gpd1
aromatic compound catabolic process	GO:0019439	6.62333e-09	12	1.51503	26	Aldh1l1, Hpd, Kmo, Ephx2, Afmid, Kynu, Fah, Gstz1, Hgd, Ugt1a7c, Pah, Aadat
acylglycerol metabolic process	GO:0006639	6.97304e-09	22	5.24434	90	Dbi, Gyk, Pck1, Slc22a4, Mttp, Cat, Elovl7, Mogat2, Acsl1, Cyp2e1, Angptl3, Cd36, Dgat2, Slc37a4, G6pc, Nr1h3, Cpt1a, Gpx1, Agpat9, Aadac, Gpd1, Mogat1
cellular chemical homeostasis	GO:0055082	7.33934e-09	61	27.795	477	Kcnq1, Dbi, Ndufs1, Cln6, Slc30a2, Prkcz, Atp6v0c, Ptger3, Slc4a11, Ugt8a, Slc30a1, Grik2, Kcne1, Hexb, Ccl28, Oxct1, Tgm2, Trpv4, P2rx5, Bsnd, Car2, Clstn1, Gclc, Abcc2, Cckar, Wnk4, Sypl2, Dld, Slc9a8, Gal3st1, Scn8a, Mlxipl, Kcnh2, Pkd2, Aco1, Trpc1, Pth1r, Rhcg, Lpar3, Kcnj10, Ppt1, Afg3l2, Ndn, Enpp1, Erbb2, Slc39a5, Ifng, Chrna4, Slc8a1, Aqp11, Aacs, Lrrk2, Sod2, Mal, Slc37a4, Casr, Vdr, Pg…
urogenital system development	GO:0001655	1.01188e-08	32	10.3139	177	Wnt5a, Sfrp1, Basp1, Pkhd1, Slc5a1, Odc1, Gli3, Ren1, Aph1c, Tcfap2b, Hnf1b, Col4a3, Aph1a, Pcsk5, Slc12a1, Eya1, Pkd2, Rdh10, Clcnka, Sall1, Gli2, Lhx1, Pax8, Ifng, Aqp11, Igf1r, Prlr, Ace, Pou3f3, Gcnt1, Col4a4, Bmp6
neutral lipid metabolic process	GO:0006638	1.08006e-08	22	5.36088	92	Dbi, Gyk, Pck1, Slc22a4, Mttp, Cat, Elovl7, Mogat2, Acsl1, Cyp2e1, Angptl3, Cd36, Dgat2, Slc37a4, G6pc, Nr1h3, Cpt1a, Gpx1, Agpat9, Aadac, Gpd1, Mogat1
acyl-CoA metabolic process	GO:0006637	1.12874e-08	12	1.5733	27	Acot4, Acot12, Hnf4a, Acot2, Gcdh, Acot1, Ehhadh, Scp2, Oxsm, Acot3, Dbt, Acadsb
thioester metabolic process	GO:0035383	1.12874e-08	12	1.5733	27	Acot4, Acot12, Hnf4a, Acot2, Gcdh, Acot1, Ehhadh, Scp2, Oxsm, Acot3, Dbt, Acadsb
regulation of hormone levels	GO:0010817	1.229e-08	44	17.3063	297	Kcnq1, Scarb1, Bco2, Sfrp1, Ddo, Hnf4a, Comt, Slc22a1, Rdh16, Slc16a2, Glud1, Ren1, Oxct1, Trpv4, Adh1, Hnf1b, Hsd11b1, Abcc2, Cckar, Pcsk5, Hsd3b6, Serpina6, Aldh8a1, Rdh10, Retsat, Hadh, Ildr2, Meg3, Furin, Lrp2, Rapgef4, Dio1, Rdh12, H2-Ke6, Ifng, Akr1c18, Hsd11b2, Aacs, Ugt1a7c, Akr1d1, Cpt1a, Ace, Atp1a1, Bmp6
response to metal ion	GO:0010038	1.44288e-08	26	7.34207	126	Ass1, Slc11a2, Pklr, Cp, Aldob, Slc30a1, Khk, Fga, Pgam2, Alad, Sod3, Slc34a1, Serpina1a, Sord, Aco1, Trpc1, Calm1, Slc25a13, Gss, Gpx1, Cyp27b1, Egfr, Haao, Cebpa, Abat, Mtf1
response to organic substance	GO:0010033	1.60578e-08	106	60.7178	1042	Cpn1, Alpl, Ass1, Hrh1, Gyk, Ugt1a6a, Scarb1, Pck1, Bcar1, Wnt5a, Prkcz, Txndc17, Sfrp1, Zcchc11, Hnf4a, Serpina1b, Pklr, Naip1, Aldob, Rorc, Khk, Epb4.1l5, Ugt1a1, Prkar2b, Stxbp4, Ren1, Vmn1r30, Hmgcs1, Kynu, Nkx2-1, Gng12, Pappa, Adh5, Nr1h4, Cdo1, Gnb4, Oxct1, Bche, Vil1, Alad, Adh1, Hnf1b, Ghr, Akt3, Gclc, Tlr4, Nr4a2, Avpr2, Nr2f2, Il5ra, Mlxipl, Esrrb, Ptpn2, Serpina1a, Sord, Acsl1, Idh1, …
response to stimulus	GO:0050896	1.78778e-08	476	381.322	6544	Asb13, Plk2, Fcgrt, Asb6, Rps6ka5, Plekhm3, Cpn1, Ppargc1b, Kcnq1, Alpl, Vmn1r58, Nceh1, Ass1, Cln6, Cdk14, Trpm6, Mapk4, Hrh1, Gyk, Ugt1a6a, Gpx6, Usp20, Cryz, Tnfsf10, 5730590G19Rik, Scarb1, Rhobtb1, Slc22a18, Ltbp1, Pck1, Ube2i, Tbc1d1, Ccs, Bcar1, Lgr4, Atp1b1, Mfsd9, Wnt5a, Slc7a1, Prkcz, Smpd2, Ptger3, Morf4l2, Slc19a1, Txndc17, Sfrp1, Cfb, Ddo, Nsdhl, Idh2, Rap2b, Ccdc88a, Slc11a2, Zcchc11…
regulation of pH	GO:0006885	1.87176e-08	14	2.27255	39	Cln6, Atp6v0c, Slc9a9, Car2, Slc9a2, Slc9a8, Slc4a4, Slc9a3, Rhcg, Ppt1, Atp4a, Aqp11, Atp6v0a4, Slc4a10
cofactor catabolic process	GO:0051187	2.49664e-08	13	1.98119	34	Aldh1l1, Idh2, Aspdh, Dlst, Ugt1a1, Sdha, Cbr1, Aco2, Idh1, Aco1, Nudt7, Blvra, Sdhd
sulfur amino acid metabolic process	GO:0000096	2.50045e-08	10	1.10714	19	Comt, Cbs, Cdo1, Mthfd1, Bhmt2, Gclc, Adi1, Csad, Nfs1, Bhmt
cation homeostasis	GO:0055080	2.67112e-08	46	18.9962	326	Dbi, Cln6, Slc30a2, Atp6v0c, Ptger3, Slc11a2, Slc9a9, Slc4a11, Slc30a1, Grik2, Hexb, Ccl28, Tgm2, Trpv4, Bsnd, Car2, Clstn1, Slc9a2, Cckar, Sypl2, Slc9a8, Pkd2, Aco1, Trpc1, Slc4a4, Pth1r, Slc9a3, Rhcg, Lpar3, Kcnj10, Ppt1, Ndn, Slc39a5, Slc8a1, Atp4a, Aqp11, Atp6v0a4, Bdh2, Sod2, Slc37a4, Casr, Slc4a10, Vdr, Pgm2, Cyp27b1, Oxtr
polyol metabolic process	GO:0019751	2.72516e-08	14	2.33082	40	Gyk, Pck1, Ipmk, Mogat2, Gde1, Miox, Slc5a3, Sord, Gdpd1, Angptl3, Dgat2, Gpd1, Mogat1, Dak
regulation of metabolic process	GO:0019222	2.81144e-08	319	240.016	4119	Psmd13, Serpinb9c, Hoxa7, Rps6ka5, Serpina1f, Ppargc1b, Kcnq1, Rab3ip, Dbi, Psip1, Cln6, Hrh1, Fdx1, Scarb1, Hoxb7, Stk16, Ube2i, Tbc1d1, Ccs, Wnt5a, Ascc1, Prkcz, Ptger3, Pdhb, Sepsecs, Glis2, Morf4l2, Sfrp1, Mlycd, Eny2, Rcor3, Rap2b, Ccdc88a, Slc11a2, Zcchc11, Hnf4a, Zfp503, Serpina1b, Frzb, Basp1, Foxi1, Comt, Hoxb8, Cdc20, Sdcbp, Arhgap42, Tbc1d10a, Hoxd8, Aldob, Rorc, Aph1b, Fgf9, Clpx, Npa…
cellular ion homeostasis	GO:0006873	3.06476e-08	58	26.8627	461	Kcnq1, Dbi, Ndufs1, Cln6, Slc30a2, Prkcz, Atp6v0c, Ptger3, Slc4a11, Ugt8a, Slc30a1, Grik2, Kcne1, Hexb, Ccl28, Tgm2, Trpv4, P2rx5, Bsnd, Car2, Clstn1, Gclc, Abcc2, Cckar, Wnk4, Sypl2, Dld, Slc9a8, Gal3st1, Scn8a, Kcnh2, Pkd2, Aco1, Trpc1, Pth1r, Rhcg, Lpar3, Kcnj10, Ppt1, Afg3l2, Ndn, Enpp1, Erbb2, Slc39a5, Ifng, Chrna4, Slc8a1, Aqp11, Lrrk2, Sod2, Mal, Slc37a4, Casr, Vdr, Pgm2, Gna11, Oxtr, Fyn
oxidoreduction coenzyme metabolic process	GO:0006733	3.34496e-08	17	3.49623	60	Fdx1, Kmo, Aspdh, Aldob, Dlst, Kynu, Naprt1, Qprt, Hsd11b1, Fmo2, Idh1, Hibadh, Nadsyn1, Fmo1, Haao, H6pd, Gpd1
cell communication	GO:0007154	3.34537e-08	136	84.9583	1458	Plk2, Kcnq1, Dbi, Hrh1, Ube2i, Wnt5a, Prkcz, Syt4, Sfrp1, Hnf4a, Frzb, Comt, Ugt8a, Pvrl1, Slc30a1, Fgf9, Grik2, Mecom, Cat, Dab2, Gli3, Glud1, Ywhag, Nkx2-1, Mavs, Hexb, Calb1, Kl, Alb, Rtn4, Oxct1, Bche, Tgm2, Trpv4, P2rx5, Snx31, Hnf1b, Arpp19, Deptor, Wwc1, Ghr, Clstn1, Snx8, Gjb2, Arrb2, Cxxc5, Rgs10, Tlr4, Nr4a2, Cckar, Gja1, Met, Nf2, Fst, Apcdd1, Myo6, Rbpms, Igfbp3, Vdac1, Gal3st1, Scn8a…
alcohol catabolic process	GO:0046164	3.48017e-08	20	4.77817	82	Pdhb, Pklr, Comt, Aldob, Entpd5, Pgam2, Adh1, Gnpda1, Hsd11b1, Miox, Pdha1, Mlxipl, Sord, Dhtkd1, Hibadh, Hk2, Pgm2, Ppara, H6pd, Gpd1
regulation of cellular ketone metabolic process	GO:0010565	3.67722e-08	21	5.24434	90	Dbi, Pdhb, Mlycd, Hnf4a, Comt, Ugt1a9, Arpp19, Cpt1b, Pdha1, Acadvl, Dld, Mlxipl, Acsl1, Acadm, Mtor, Cpt2, Pdk2, Nr1h3, Cpt1a, Ppargc1a, Ppara
lipid transport	GO:0006869	3.86644e-08	30	9.78943	168	Osbpl6, Scarb1, Slc27a2, Osbpl9, Atp8b2, Stard5, Mttp, Slco3a1, Osbpl3, Crot, Plekha8, Spns2, Cpt1b, Abcc2, Scp2, Acsl1, Abcd1, Apom, Cd36, Cftr, Atp11a, Gm2a, Cpt2, Stard4, Nr1h3, Cpt1a, Pctp, Ppara, Ace, Pla2g5
monovalent inorganic cation homeostasis	GO:0055067	4.19868e-08	16	3.1466	54	Cln6, Atp6v0c, Slc9a9, Bsnd, Car2, Slc9a2, Slc9a8, Slc4a4, Slc9a3, Rhcg, Kcnj10, Ppt1, Atp4a, Aqp11, Atp6v0a4, Slc4a10
positive regulation of biological process	GO:0048518	4.53148e-08	224	158.262	2716	Psmd13, Plk2, Hoxa7, Rps6ka5, Ppargc1b, Dbi, Cln6, Hrh1, Tnfsf10, Scarb1, Slc30a2, Stk16, Ube2i, Bcar1, Wnt5a, Neu2, Prkcz, Smpd2, Ptger3, Glis2, Sfrp1, Cfb, Eny2, Rap2b, Zcchc11, Hnf4a, Frzb, Foxi1, Comt, Syne2, Cdc20, Sdcbp, Aph1b, Fgf9, Aqp3, Grik2, Mecom, Nox4, C8g, Trim35, Cat, Epb4.1l5, Tbx2, Odc1, Sox6, Dab2, Gli3, Glud1, Il15ra, Poldip3, Atf4, Nfat5, Nkx2-1, Mavs, Nr1h4, Kl, Tcfap2b, Alb,…
xenobiotic metabolic process	GO:0006805	4.76638e-08	12	1.74811	30	Nceh1, Ugt1a6a, Cryz, Hnf4a, Ugt1a1, Ugt1a9, Fmo2, Ugt1a2, Acsl1, Gsta2, Cyp2e1, Gsta1
cellular response to xenobiotic stimulus	GO:0071466	4.76638e-08	12	1.74811	30	Nceh1, Ugt1a6a, Cryz, Hnf4a, Ugt1a1, Ugt1a9, Fmo2, Ugt1a2, Acsl1, Gsta2, Cyp2e1, Gsta1
regulation of signaling	GO:0023051	5.49154e-08	131	81.6951	1402	Plk2, Ppargc1b, Kcnq1, Dbi, Cdk14, Usp20, Ube2i, Tbc1d1, Wnt5a, Slc7a1, Prkcz, Sfrp1, Zcchc11, Hnf4a, Frzb, Tbc1d10a, Slc30a1, Fgf9, Grik2, Mecom, Rgl1, Cat, Dab2, Gli3, Grtp1, Glud1, Ren1, Ywhag, Entpd5, Nkx2-1, Cbs, Mavs, Calb1, Kl, Rtn4, Oxct1, Bche, Tgm2, Hnf1b, Arpp19, Deptor, Wwc1, Ghr, Arrb2, Cxxc5, Rgs10, Tlr4, Prdx1, Vav3, Plekhg2, Cckar, Gja1, Met, Nf2, Ceacam1, Rapgef3, Fst, Plekhg3, A…
regulation of response to stimulus	GO:0048583	7.05298e-08	143	91.6594	1573	Plk2, Rps6ka5, Ppargc1b, Cdk14, Usp20, Scarb1, Ube2i, Tbc1d1, Bcar1, Wnt5a, Slc7a1, Prkcz, Ptger3, Sfrp1, Cfb, Zcchc11, Hnf4a, Frzb, Tbc1d10a, Fgf9, Grik2, Mecom, Rgl1, Sema3a, C8g, Cat, Mpp1, Dab2, Gli3, Grtp1, Ren1, Entpd5, Nkx2-1, Cbs, Mavs, Kl, Alb, Rtn4, Tgm2, Trpv4, Dpp4, P2rx5, Hnf1b, Arpp19, Deptor, Wwc1, Ghr, Arrb2, Cxxc5, Rgs10, Tlr4, Prdx1, Vav3, Plekhg2, Gja1, Met, Nf2, Ceacam1, Rapge…
quaternary ammonium group transport	GO:0015697	8.57128e-08	10	1.22368	21	Slc22a4, Slc22a1, Pdzk1, Cpt1b, Slc22a2, Slc22a5, Cpt2, Slc6a8, Cpt1a, Slc22a8
cellular response to organic substance	GO:0071310	8.95398e-08	59	28.3777	487	Alpl, Hrh1, Ugt1a6a, Bcar1, Wnt5a, Prkcz, Txndc17, Sfrp1, Zcchc11, Hnf4a, Pklr, Naip1, Rorc, Epb4.1l5, Prkar2b, Stxbp4, Ren1, Hmgcs1, Gng12, Nr1h4, Gnb4, Oxct1, Vil1, Hnf1b, Ghr, Akt3, Nr4a2, Nr2f2, Il5ra, Mlxipl, Esrrb, Ptpn2, Acsl1, Aqp4, Ybx1, Aars, Ereg, Gli2, Enpp1, Ifng, Slc8a1, Slc6a4, Aacs, Prlr, Il13ra1, Nr1h3, Vdr, Rbm3, Hdac6, Gng10, Lifr, Ppara, Mylk3, Gcgr, Cebpa, Eif4ebp2, Sigirr, E…
hexose biosynthetic process	GO:0019319	1.16977e-07	13	2.21428	38	Fbp2, Pck1, Hnf4a, Atf4, Pgam2, Gnpda1, Arpp19, Sord, Fbp1, Acadm, Pcx, G6pc, Gpd1
regulation of biological process	GO:0050789	1.23225e-07	587	491.453	8434	Psmd13, Asb13, Serpinb9c, Plk2, Hoxa7, Fcgrt, Tmsb10, Asb6, Rps6ka5, Plekhm3, Serpina1f, Ppif, Ppargc1b, Kcnq1, Pdilt, Rab3ip, Dbi, Vmn1r58, Psip1, Cln6, Cdk14, Mapk4, Hrh1, Fdx1, Usp20, Tnfsf10, Scarb1, Rhobtb1, Slc30a2, Ltbp1, Hoxb7, Cdhr2, Stk16, Ube2i, Tbc1d1, Ccs, Bcar1, Lgr4, Igfbp1, Wnt5a, Slc7a1, Neu2, Ascc1, Prkcz, Smpd2, Ptger3, Pdhb, Sepsecs, Syt4, Glis2, Morf4l2, Txndc17, Sfrp1, Cfb, …
serine family amino acid catabolic process	GO:0009071	1.29193e-07	8	0.757515	13	A230051G13Rik, Dmgdh, Shmt1, Cbs, Cdo1, Gldc, Sardh, Csad
regulation of signal transduction	GO:0009966	1.34779e-07	113	68.7591	1180	Plk2, Ppargc1b, Cdk14, Usp20, Ube2i, Tbc1d1, Wnt5a, Slc7a1, Prkcz, Sfrp1, Zcchc11, Hnf4a, Frzb, Tbc1d10a, Fgf9, Grik2, Mecom, Rgl1, Cat, Dab2, Gli3, Grtp1, Ren1, Entpd5, Nkx2-1, Cbs, Mavs, Kl, Tgm2, Hnf1b, Arpp19, Deptor, Wwc1, Ghr, Arrb2, Cxxc5, Rgs10, Tlr4, Prdx1, Vav3, Plekhg2, Gja1, Met, Nf2, Ceacam1, Rapgef3, Fst, Plekhg3, Apcdd1, Rbpms, Igfbp3, Rgnef, Blnk, Rasa3, Taz, Cyth3, Farp2, Fgf20, …
glycerol ether metabolic process	GO:0006662	1.373e-07	22	6.11839	105	Dbi, Gyk, Pck1, Slc22a4, Mttp, Cat, Elovl7, Mogat2, Acsl1, Cyp2e1, Angptl3, Cd36, Dgat2, Slc37a4, G6pc, Nr1h3, Cpt1a, Gpx1, Agpat9, Aadac, Gpd1, Mogat1
long-chain fatty acid metabolic process	GO:0001676	1.39237e-07	11	1.5733	27	Acot4, Slc27a2, Cyp2j6, Ephx2, Acot2, Cyp4a10, Acot1, Acot3, Cyp4a14, Cd36, Cpt1a
cellular carbohydrate catabolic process	GO:0044275	1.50194e-07	20	5.18607	89	Pdhb, Pklr, Aldob, Galt, Entpd5, Pgam2, Gnpda1, Hsd11b1, Miox, Pdha1, Mlxipl, Sord, Dhtkd1, Hibadh, Hk2, G6pc, Pgm2, Ppara, H6pd, Gpd1
transition metal ion transport	GO:0000041	1.75585e-07	21	5.7105	98	Hrh1, Slc30a2, Ccs, Atp6v0c, Slc11a2, Cp, Slc30a1, Slc39a10, Atp6v1a, Sfxn2, Atp6v0d2, Slc25a37, Hsd3b6, Sfxn1, Atp6v1c2, Slc39a5, Atp6v0a4, Steap2, Slc39a8, Tcn2, Slc31a1
cellular hormone metabolic process	GO:0034754	2.24177e-07	19	4.83644	83	Scarb1, Bco2, Comt, Rdh16, Adh1, Hsd11b1, Hsd3b6, Serpina6, Aldh8a1, Rdh10, Retsat, Rdh12, H2-Ke6, Akr1c18, Hsd11b2, Ugt1a7c, Akr1d1, Atp1a1, Bmp6
vitamin D metabolic process	GO:0042359	2.31347e-07	7	0.582704	10	Lgmn, Lrp2, Gc, Ifng, Cubn, Cyp24a1, Cyp27b1
organic ether metabolic process	GO:0018904	2.31505e-07	22	6.29321	108	Dbi, Gyk, Pck1, Slc22a4, Mttp, Cat, Elovl7, Mogat2, Acsl1, Cyp2e1, Angptl3, Cd36, Dgat2, Slc37a4, G6pc, Nr1h3, Cpt1a, Gpx1, Agpat9, Aadac, Gpd1, Mogat1
fatty acid beta-oxidation using acyl-CoA oxidase	GO:0033540	2.55968e-07	6	0.407893	7	Acox3, Acox1, Abcd1, Acaa1a, Crat, Hsd17b4
branched chain family amino acid metabolic process	GO:0009081	2.86186e-07	8	0.815786	14	Bckdhb, Acad8, Ghr, Hibadh, Aldh6a1, Dao, Ivd, Hibch
protein tetramerization	GO:0051262	3.12481e-07	17	4.02066	69	Cryz, Srr, Cat, Shmt1, Pcbd1, Acads, Gpx3, Mtmr2, Acadm, Decr1, Kcnj10, Cda, Me1, Cbr4, Igf1r, Sod2, Shmt2
coenzyme catabolic process	GO:0009109	3.31472e-07	11	1.68984	29	Aldh1l1, Idh2, Aspdh, Dlst, Sdha, Cbr1, Aco2, Idh1, Aco1, Nudt7, Sdhd
alditol metabolic process	GO:0019400	3.31472e-07	11	1.68984	29	Gyk, Pck1, Mogat2, Gde1, Sord, Gdpd1, Angptl3, Dgat2, Gpd1, Mogat1, Dak
cell differentiation	GO:0030154	3.33224e-07	175	120.62	2070	Hoxa7, Pdilt, Dbi, AI428936, Hoxb7, Ggnbp1, Wnt5a, Neu2, Wars2, Glis2, Sfrp1, Slc7a5, Ccdc88a, Slc11a2, Zcchc11, Hnf4a, Anpep, Frzb, Basp1, Tmem176b, Ush1c, Foxi1, Kazald1, Cdc20, Rorc, Pvrl1, Fgf9, Mecom, Nox4, Sema3a, Epb4.1l5, Tbx2, Sox6, Dab2, Gli3, Atxn10, Selenbp1, Ren1, Kcne1, Il15ra, Ywhag, Sim1, Nkx2-1, Pappa, Cux1, Sprr1a, Nxn, Rtn4, Lrrc8a, Celsr2, Efhd1, Eid1, Trpv4, Hnf1b, Lama1, Btc…
hormone metabolic process	GO:0042445	3.34066e-07	25	7.98305	137	Scarb1, Bco2, Ddo, Comt, Rdh16, Ren1, Adh1, Hsd11b1, Pcsk5, Hsd3b6, Serpina6, Aldh8a1, Rdh10, Retsat, Furin, Dio1, Rdh12, H2-Ke6, Akr1c18, Hsd11b2, Ugt1a7c, Akr1d1, Ace, Atp1a1, Bmp6
energy derivation by oxidation of organic compounds	GO:0015980	3.34066e-07	25	7.98305	137	Ndufs1, Pck1, Idh2, Dlst, Cat, Cisd1, Sdha, Kl, Ppp1r1a, Aco2, Dld, Taz, Acadm, Idh1, Aco1, Mtor, Enpp1, Ndufb8, Sod2, Sdhd, Slc37a4, G6pc, Slc25a13, Pgm2, Ppargc1a
cellular developmental process	GO:0048869	3.36615e-07	179	123.999	2128	Hoxa7, Pdilt, Rab3ip, Dbi, AI428936, Hoxb7, Ggnbp1, Wnt5a, Neu2, Wars2, Glis2, Sfrp1, Slc7a5, Ccdc88a, Slc11a2, Zcchc11, Hnf4a, Anpep, Frzb, Basp1, Tmem176b, Ush1c, Foxi1, Kazald1, Cdc20, Rorc, Pkhd1, Pvrl1, Fgf9, Shroom4, Mecom, Nox4, Sema3a, Epb4.1l5, Tbx2, Sox6, Dab2, Gli3, Atxn10, Selenbp1, Ren1, Kcne1, Il15ra, Ywhag, Sim1, Nkx2-1, Pappa, Cux1, Sprr1a, Nxn, Rtn4, Lrrc8a, Celsr2, Efhd1, Eid1, …
regulation of localization	GO:0032879	3.39245e-07	105	63.7478	1094	Hoxa7, Kcnq1, Dbi, Scarb1, Slc30a2, Tbc1d1, Bcar1, Wnt5a, Prkcz, Syt4, Sfrp1, Rap2b, Hnf4a, Syne2, Pkhd1, Slc30a1, Nox4, Sema3a, Epb4.1l5, Mpp1, Gli3, Glud1, Kcne1, Kcnj15, Nkx2-1, Mavs, Rtn4, Oxct1, Fitm1, Vil1, Clcnkb, Pdzk1, Lama1, Sestd1, Btc, Clcn5, Akt3, Tlr4, Prdx1, Tmem37, Rab5c, Avpr2, Cckar, Gja1, Cldn16, Met, Myo6, Rbpms, Nr2f2, Igfbp3, Vdac1, Hsd3b6, Scn8a, Kcnh2, Slc17a3, Pkd2, Trpc1…
regulation of molecular function	GO:0065009	3.77061e-07	149	99.2345	1703	Psmd13, Serpinb9c, Serpina1f, Ppargc1b, Rab3ip, Fdx1, Scarb1, Ube2i, Tbc1d1, Ccs, Wnt5a, Prkcz, Ptger3, Glis2, Sfrp1, Rap2b, Ccdc88a, Slc11a2, Zcchc11, Hnf4a, Serpina1b, Foxi1, Cdc20, Arhgap42, Tbc1d10a, Aldob, Aph1b, Clpx, Rgl1, Cat, Epb4.1l5, Ugt1a1, Oaz3, Dab2, Prkar2b, Grtp1, Rab3il1, Cbs, Aph1c, Ugt1a9, Guca2b, Ppp1r1a, Eid1, Rab11fip3, Dock8, Pcbd1, Tgm2, Foxq1, Rilp, Sestd1, Col4a3, Aph1a,…
protein oligomerization	GO:0051259	5.81601e-07	37	15.2668	262	Cryz, Prkcz, Srr, Slc1a1, Cat, Shmt1, Qprt, Acat1, Alad, Pcbd1, Tgm2, P2rx5, Acads, Gpx3, Gja1, St13, Sept7, Mtmr2, Kcnh2, Acadm, Decr1, Aqp4, Kcnj10, Gjb1, Cda, Me1, Cbr4, Cubn, Aqp11, Igf1r, Slc6a4, Sod2, Shmt2, Cpt1a, Panx1, Muc20, Gchfr
peptide biosynthetic process	GO:0043043	5.81747e-07	8	0.874056	15	Ggt1, Hagh, Gclc, Pcsk5, Furin, Bdh2, Ggt6, Gss
sulfur compound biosynthetic process	GO:0044272	6.35011e-07	14	2.91352	50	Ggt1, Hs2st1, Hagh, Cbs, Tpk1, Chst12, Mthfd1, Bhmt2, Gclc, Adi1, Ggt6, Gss, Bhmt, Hs6st1
nervous system development	GO:0007399	6.43384e-07	109	67.7685	1163	Dbi, Wnt5a, Glis2, Sfrp1, Slc7a5, Ccdc88a, Slc11a2, Frzb, Ush1c, Hoxb8, Cdc20, Ugt8a, Pvrl1, Shroom4, Mecom, Sema3a, Sox6, Gli3, Atxn10, Ipmk, Sdha, Ren1, Ywhag, Sim1, Nkx2-1, Cbs, Cux1, Hexb, Rtn4, Celsr2, Efhd1, Trpv4, Hnf1b, Lama1, Pou3f4, Nr4a2, Pcm1, Cckar, Gja1, Slc5a3, Met, Cnp, Nf2, Myo6, Nr2f2, Hectd1, Hoxd10, Gal3st1, Rgnef, Sema3b, Eya1, Emx1, Tpp1, Farp2, Hoxd3, Fgf20, Ntn1, Aars, Nav…
positive regulation of cellular process	GO:0048522	7.17802e-07	200	143.345	2460	Psmd13, Plk2, Hoxa7, Ppargc1b, Dbi, Cln6, Hrh1, Tnfsf10, Stk16, Ube2i, Bcar1, Wnt5a, Neu2, Prkcz, Smpd2, Glis2, Sfrp1, Eny2, Rap2b, Hnf4a, Frzb, Foxi1, Comt, Syne2, Cdc20, Sdcbp, Aph1b, Fgf9, Grik2, Mecom, Nox4, Trim35, Cat, Epb4.1l5, Tbx2, Odc1, Sox6, Dab2, Gli3, Glud1, Il15ra, Poldip3, Atf4, Nfat5, Nkx2-1, Mavs, Nr1h4, Kl, Tcfap2b, Tfpt, Rtn4, Oxct1, Vil1, Pdzk1, Gkn1, Pcbd1, Tgm2, Trpv4, Foxq1…
gluconeogenesis	GO:0006094	7.28303e-07	11	1.80638	31	Fbp2, Pck1, Hnf4a, Atf4, Pgam2, Arpp19, Fbp1, Acadm, Pcx, G6pc, Gpd1
protein homotetramerization	GO:0051289	8.07324e-07	13	2.5639	44	Cryz, Srr, Shmt1, Pcbd1, Acads, Gpx3, Acadm, Decr1, Kcnj10, Cda, Cbr4, Sod2, Shmt2
cell proliferation	GO:0008283	8.48651e-07	104	64.214	1102	Dbi, Scarb1, Lgr4, Wnt5a, Prkcz, Sfrp1, Cfb, Ccdc88a, Hnf4a, Frzb, Comt, Cdc20, Fgf9, Mecom, Nox4, Trim35, Tbx2, Odc1, Gli3, Prkar2b, Lhx9, Entpd5, Rbbp9, B4galt7, Gkn1, Tgm2, Dpp4, Hnf1b, Btc, Col4a3, Bid, Marcksl1, Tlr4, Prdx1, Vav3, Pcm1, Avpr2, Gja1, Met, Nf2, Fxyd2, Fst, Nr2f2, Ccnd2, Igfbp3, Mlxipl, Nfatc2, Esrrb, Fgfr4, Fgf20, Osr2, Ntn1, Pth1r, Fcgr2b, Meg3, Ybx1, Mtor, Dhcr24, Furin, Ere…
protein homooligomerization	GO:0051260	8.83318e-07	25	8.39094	144	Cryz, Srr, Slc1a1, Shmt1, Acat1, Alad, Pcbd1, Tgm2, P2rx5, Acads, Gpx3, St13, Acadm, Decr1, Aqp4, Kcnj10, Cda, Cbr4, Cubn, Aqp11, Slc6a4, Sod2, Shmt2, Cpt1a, Muc20
glycerolipid metabolic process	GO:0046486	9.29762e-07	32	12.4699	214	Chpt1, Dbi, Gyk, Pck1, Slc22a4, Mttp, Ip6k3, Cat, Fabp5, Ipmk, Elovl7, Mogat2, Pik3cg, Taz, Acsl1, Cyp2e1, Pigy, Angptl3, Pigq, Cd36, Cwh43, Dgat2, Slc37a4, G6pc, Nr1h3, Cpt1a, Gpx1, Agpat9, Aadac, Gpd1, Mogat1, Pla2g5
regulation of lipid metabolic process	GO:0019216	9.37001e-07	26	8.97364	154	Dbi, Hrh1, Mlycd, Hnf4a, Ugt1a9, Cpt1b, Vav3, Acadvl, Mlxipl, Acsl1, Mtor, Angptl3, Apom, Ifng, Akr1c18, Cpt2, Sf1, Fgf1, Nr1h3, Igfbp7, Cpt1a, Ppargc1a, Ppara, Aadac, Atp1a1, Bmp6
glycerol metabolic process	GO:0006071	9.86102e-07	10	1.51503	26	Gyk, Pck1, Mogat2, Gde1, Gdpd1, Angptl3, Dgat2, Gpd1, Mogat1, Dak
epithelium development	GO:0060429	1.09616e-06	53	26.3382	452	Hoxa7, AI428936, Wnt5a, Grsf1, Sfrp1, Frzb, Basp1, Mecom, Sema3a, Epb4.1l5, Hs2st1, Dab2, Gli3, Ipmk, Ren1, Kcne1, Nkx2-1, Sprr1a, Tgm2, Hnf1b, Lama1, Car2, Gja1, Met, Nr2f2, Hectd1, Eya1, Fgfr4, Rdh10, Ntn1, Cobl, Sall1, Gli2, Nrp1, Ifng, Errfi1, Igf1r, Crb3, Prlr, Hoxb2, Ihh, Ddr1, Vdr, Gpx1, Col18a1, Cyp27b1, Egfr, Tgm1, Pou3f3, Ntn4, Sema5a, Npnt, Srf
cellular response to endogenous stimulus	GO:0071495	1.62568e-06	33	13.4022	230	Hrh1, Ugt1a6a, Bcar1, Prkcz, Sfrp1, Hnf4a, Pklr, Naip1, Rorc, Epb4.1l5, Prkar2b, Stxbp4, Ren1, Gng12, Nr1h4, Gnb4, Vil1, Ghr, Akt3, Nr4a2, Nr2f2, Esrrb, Ptpn2, Ybx1, Enpp1, Nr1h3, Vdr, Gng10, Ppara, Gcgr, Eif4ebp2, Esrrg, Gng2
terpenoid metabolic process	GO:0006721	1.78583e-06	12	2.33082	40	Bco2, Cyp2j6, Rdh16, Adh5, Adh1, Aldh8a1, Rdh10, Retsat, Cyp2e1, Rdh12, Cyp2d22, Dhrs4
monosaccharide biosynthetic process	GO:0046364	1.85648e-06	13	2.73871	47	Fbp2, Pck1, Hnf4a, Atf4, Pgam2, Gnpda1, Arpp19, Sord, Fbp1, Acadm, Pcx, G6pc, Gpd1
response to nutrient levels	GO:0031667	1.97319e-06	26	9.32327	160	Aqp3, Ahcy, Kynu, Cbs, Alb, Bche, Alad, Adh1, Cckar, Suox, Acadm, Dpyd, Mtor, Mtap7, Acaa1a, Atg13, Slc39a5, Cubn, Aacs, Sod2, Cyp24a1, Vdr, Spp1, Hdac6, Cyp27b1, Ppara
vitamin transport	GO:0051180	1.97785e-06	8	0.990597	17	Slc19a1, 2310046K01Rik, Gpr172b, Gc, Slc2a2, Slc19a3, Tcn2, Slc23a1
very long-chain fatty acid metabolic process	GO:0000038	2.09217e-06	11	1.98119	34	Acot4, Slc27a2, Cyp2j6, Acot2, Elovl7, Acox1, Acadvl, Acot3, Cyp4a14, Cyp2d22, Hsd17b4
anatomical structure morphogenesis	GO:0009653	2.50746e-06	128	85.1914	1462	Hoxa7, Rab3ip, AI428936, Phlda2, Hoxb7, Lgr4, Wnt5a, Grsf1, Wars2, Sfrp1, Slc11a2, Hnf4a, Anpep, Frzb, Ush1c, Foxi1, Hoxb8, Hoxd8, Pkhd1, Pvrl1, Fgf9, Shroom4, Mecom, Nox4, Sema3a, Epb4.1l5, Tbx2, Sox6, Pvrl3, Hs2st1, Dab2, Gli3, Prkar2b, Ipmk, Lhx9, Nkx2-1, Cbs, Nat8, Rtn4, Celsr2, Treh, Tgm2, Foxq1, P2rx5, Hnf1b, Lama1, Col4a3, Car2, Nr4a2, Vav3, Pcm1, Cckar, Gja1, Met, Cnp, Nf2, Fst, Myo6, Nr2…
tube development	GO:0035295	2.67483e-06	43	20.2198	347	Lgr4, Wnt5a, Sfrp1, Fgf9, Hs2st1, Gli3, Ipmk, Nkx2-1, Cux1, Tgm2, Hnf1b, Lama1, Hsd11b1, Gja1, Hectd1, Wwp1, Pcsk5, Eya1, Fgfr4, Rdh10, Ntn1, Meg3, Lipa, Cobl, Sall1, Gli2, Lhx1, Nrp1, Ifng, Cftr, Errfi1, Fgf1, Ihh, Ddr1, Vdr, Pou3f3, Sim2, Cebpa, Sema5a, Slc23a1, Npnt, Hs6st1, Srf
tissue development	GO:0009888	2.72991e-06	92	56.4058	968	Hoxa7, Dbi, AI428936, Wnt5a, Grsf1, Neu2, Sfrp1, Nsdhl, Frzb, Basp1, Foxi1, Fgf9, Mecom, Sema3a, Epb4.1l5, Tbx2, Sox6, Hs2st1, Dab2, Gli3, Ipmk, Ren1, Kcne1, Nkx2-1, Cbs, Sprr1a, Kl, Rtn4, Tgm2, Foxq1, P2rx5, Hnf1b, Lama1, Car2, Gja1, Met, Nf2, Fst, Apcdd1, Nr2f2, Hectd1, Hoxd10, Igfbp3, Foxk1, Eya1, Taz, Fgfr4, Acadm, Rdh10, Hoxd3, Ntn1, Pth1r, Dhcr24, Sh3pxd2b, Aars, Cobl, Sall1, Afg3l2, Gli2, …
kynurenine metabolic process	GO:0070189	2.7972e-06	6	0.524434	9	Kmo, Afmid, Kynu, Ccbl2, Ccbl1, Aadat
betaine metabolic process	GO:0006577	2.7972e-06	6	0.524434	9	Slc22a4, Slc22a5, Acadm, Chdh, Aldh9a1, Tmlhe
aromatic amino acid family metabolic process	GO:0009072	2.93659e-06	9	1.34022	23	Hpd, Kmo, Afmid, Kynu, Fah, Gstz1, Hgd, Pah, Aadat
macromolecule localization	GO:0033036	3.00795e-06	118	77.3248	1327	Osbpl6, Tmsb10, Rab3ip, Lca5, Nxt2, Rab11fip5, Tln2, Scarb1, Tbc1d1, Wnt5a, Optn, Prkcz, Atp6v0c, Slc27a2, Sil1, Eny2, Osbpl9, Hnf4a, Atp8b2, Syne2, Stard5, Mttp, Fgf9, Slco3a1, Grik2, Pttg1ip, Osbpl3, Epb4.1l5, Ywhaq, Kpna4, Gli3, Atp6v1a, Stxbp4, Selenbp1, Lrba, Crot, Exoc6, Ywhag, Plekha8, Mavs, Pex3, Hexb, Fitm1, Rab11fip3, Pex19, Snx31, Rilp, Bid, Spns2, Snx8, Arrb2, Atp6v0d2, Tlr4, Prdx1, C…
sterol metabolic process	GO:0016125	3.29272e-06	19	5.7105	98	Cln6, Cyp27a1, Scarb1, Nsdhl, Mttp, Sc4mol, Cat, Hmgcs1, Acadvl, Dhcr24, Angptl3, Lipa, Cftr, Cubn, Akr1d1, Fgf1, Cyp51, Pctp, Cebpa
cellular amide metabolic process	GO:0043603	3.37749e-06	8	1.04887	18	Ass1, Naprt1, Hsd11b1, Ghr, Asl, Dld, Arg2, Cebpa
monosaccharide transport	GO:0015749	3.66561e-06	16	4.25374	73	Prkcz, Slc5a1, Fabp5, Stxbp4, Slc5a9, Slc5a2, Met, Slc2a5, Hk2, Slc17a5, Slc2a2, Appl1, Enpp1, Slc37a4, G6pc, Klf15
cellular respiration	GO:0045333	3.66561e-06	16	4.25374	73	Ndufs1, Idh2, Dlst, Cat, Cisd1, Sdha, Aco2, Dld, Taz, Idh1, Aco1, Ndufb8, Sod2, Sdhd, Slc25a13, Ppargc1a
negative regulation of biological process	GO:0048519	3.67085e-06	187	135.654	2328	Psmd13, Hoxa7, Tmsb10, Kcnq1, Dbi, Hrh1, Cdhr2, Ube2i, Wnt5a, Prkcz, Glis2, Sfrp1, Acaa2, Rap2b, Zcchc11, Hnf4a, Frzb, Basp1, Foxi1, Comt, Cdc20, Naip1, Hoxd8, Pkhd1, Slc30a1, Fgf9, Lgmn, Pafah2, Grik2, Mecom, Nox4, Sema3a, Trim35, Cat, Epb4.1l5, Tbx2, Ywhaq, Sox6, Dab2, Gli3, Sesn1, Tle1, B4galt7, Nkx2-1, Ugt1a9, Cux1, Nr1h4, Alb, Nat8, Rtn4, Sirt3, Cml3, Bche, Tia1, Eid1, Vil1, Trpv4, Foxq1, Dp…
cellular component organization	GO:0016043	3.67646e-06	229	172.247	2956	Tmsb10, Rps6ka5, Ppif, Rab3ip, Cln6, Usp20, Cryz, Tln2, Scarb1, Rcc2, Cdhr2, Ggnbp1, Ube2i, Bcar1, Igfbp1, Wnt5a, Optn, Pstpip2, Prkcz, Atp6v0c, Morf4l2, Sfrp1, Eny2, Ccdc88a, Slc11a2, Srr, Hnf4a, Frzb, Slc1a1, Ush1c, Syne2, Kazald1, Cdc20, Arhgap42, Aldob, Pkhd1, Pvrl1, Shroom4, Grik2, Nox4, Sema3a, Cat, Epb4.1l5, Sox6, Dab2, Gli3, Shmt1, Atxn10, Arpc5l, Entpd5, B4galt7, Nkx2-1, Wdr82, Pex3, Hex…
L-phenylalanine catabolic process	GO:0006559	3.77556e-06	5	0.349623	6	Hpd, Fah, Gstz1, Hgd, Pah
glutamine family amino acid metabolic process	GO:0009064	3.9747e-06	13	2.91352	50	Ass1, Glud1, Fah, Asl, Gclc, Prodh2, Ddah1, Ddah2, Aldh4a1, Aadat, Prodh, Arg2, Aldh18a1
water-soluble vitamin biosynthetic process	GO:0042364	4.45487e-06	9	1.39849	24	Akr1a4, Kmo, Aspdh, Kynu, Naprt1, Tpk1, Qprt, Nadsyn1, Haao
pteridine-containing compound metabolic process	GO:0042558	4.50187e-06	10	1.74811	30	Aldh1l1, Shmt1, Mthfd1, Pcbd1, Pipox, Pts, Folh1, Nfs1, Pah, Folr1
monosaccharide catabolic process	GO:0046365	4.55293e-06	15	3.84585	66	Pdhb, Pklr, Aldob, Entpd5, Pgam2, Gnpda1, Hsd11b1, Pdha1, Mlxipl, Dhtkd1, Hibadh, Hk2, Pgm2, Ppara, H6pd
NAD metabolic process	GO:0019674	6.59986e-06	9	1.45676	25	Kmo, Aspdh, Aldob, Dlst, Kynu, Naprt1, Qprt, Nadsyn1, Gpd1
multicellular organismal process	GO:0032501	6.85962e-06	371	302.365	5189	Hoxa7, Pdilt, Dbi, Cln6, Hrh1, Phlda2, Scarb1, Hoxb7, Ggnbp1, Ube2i, Lgr4, Wnt5a, Grsf1, Neu2, Wars2, Prkcz, Ptger3, Syt4, Glis2, Sfrp1, Slc7a5, Ddo, Nsdhl, Prr15, Ccdc88a, Slc11a2, Zcchc11, Hnf4a, Anpep, Nphs1, Serpina1b, Frzb, Basp1, Ggt1, Ush1c, Foxi1, Comt, Kazald1, Hoxb8, Cdc20, Itgb6, Hoxd8, Rorc, Ugt8a, Pkhd1, Pvrl1, Ephx2, Slc30a1, Fgf9, Lgmn, Shroom4, Aqp3, Npas3, Grik2, Slc5a1, Mecom, N…
hydrogen transport	GO:0006818	7.06943e-06	19	6.00185	103	Slc22a18, Mfsd9, Atp6v0c, Slc11a2, Slc9a9, Slc4a11, Atp6v1a, Adhfe1, Atp6v0d2, Slc9a2, Slc9a8, Tmco3, Atp6v1c2, Slc9a3, Cox7a1, Uqcrfs1, Atp4a, Atp6v0a4, Slc47a1
L-amino acid transport	GO:0015807	7.08943e-06	11	2.21428	38	Slc13a3, Slc7a1, Slc7a5, Slc38a3, Slc1a1, Slc43a2, Kcnj10, Slc38a1, Slc7a8, Slc25a13, Arg2
response to extracellular stimulus	GO:0009991	8.23996e-06	27	10.6635	183	Aqp3, Ahcy, Kynu, Cbs, Alb, Bche, Alad, Adh1, Nr4a2, Cckar, Suox, Acadm, Dpyd, Mtor, Mtap7, Acaa1a, Atg13, Slc39a5, Cubn, Aacs, Sod2, Cyp24a1, Vdr, Spp1, Hdac6, Cyp27b1, Ppara
isoprenoid metabolic process	GO:0006720	8.33734e-06	14	3.5545	61	Amacr, Bco2, Cyp2j6, Rdh16, Hmgcs1, Adh5, Adh1, Aldh8a1, Rdh10, Retsat, Cyp2e1, Rdh12, Cyp2d22, Dhrs4
cellular response to hormone stimulus	GO:0032870	9.16485e-06	30	12.5864	216	Ugt1a6a, Bcar1, Prkcz, Sfrp1, Hnf4a, Pklr, Naip1, Rorc, Prkar2b, Stxbp4, Ren1, Gng12, Nr1h4, Gnb4, Ghr, Akt3, Nr4a2, Nr2f2, Esrrb, Ptpn2, Ybx1, Enpp1, Nr1h3, Vdr, Gng10, Ppara, Gcgr, Eif4ebp2, Esrrg, Gng2
pyridine-containing compound biosynthetic process	GO:0072525	9.57241e-06	7	0.874056	15	Kmo, Aspdh, Kynu, Naprt1, Qprt, Nadsyn1, Haao
response to cadmium ion	GO:0046686	9.57241e-06	7	0.874056	15	Slc30a1, Alad, Slc34a1, Sord, Gss, Haao, Mtf1
pyridine nucleotide biosynthetic process	GO:0019363	9.57241e-06	7	0.874056	15	Kmo, Aspdh, Kynu, Naprt1, Qprt, Nadsyn1, Haao
alcohol biosynthetic process	GO:0046165	9.82251e-06	15	4.07893	70	Fbp2, Pck1, Hnf4a, Atf4, Pgam2, Gnpda1, Arpp19, Nr4a2, Sord, Fbp1, Acadm, Pcx, G6pc, Ddc, Gpd1
glucose transport	GO:0015758	9.82251e-06	15	4.07893	70	Prkcz, Slc5a1, Fabp5, Stxbp4, Slc5a9, Slc5a2, Met, Slc2a5, Hk2, Slc2a2, Appl1, Enpp1, Slc37a4, G6pc, Klf15
response to steroid hormone stimulus	GO:0048545	9.85559e-06	25	9.55635	164	Cpn1, Alpl, Ass1, Ugt1a6a, Sfrp1, Hnf4a, Naip1, Rorc, Pappa, Nr1h4, Cdo1, Bche, Adh1, Ghr, Nr4a2, Nr2f2, Esrrb, Idh1, Acaa1a, Nr1h3, Vdr, Spp1, Ppara, Esrrg, Oxtr
negative regulation of cellular process	GO:0048523	1.07773e-05	171	124.233	2132	Psmd13, Hoxa7, Tmsb10, Kcnq1, Dbi, Cdhr2, Ube2i, Wnt5a, Prkcz, Glis2, Sfrp1, Acaa2, Rap2b, Zcchc11, Hnf4a, Frzb, Basp1, Foxi1, Comt, Cdc20, Naip1, Hoxd8, Pkhd1, Slc30a1, Fgf9, Lgmn, Pafah2, Grik2, Mecom, Nox4, Sema3a, Trim35, Cat, Epb4.1l5, Tbx2, Ywhaq, Sox6, Dab2, Gli3, Sesn1, Tle1, B4galt7, Nkx2-1, Ugt1a9, Cux1, Nr1h4, Alb, Nat8, Rtn4, Sirt3, Cml3, Bche, Tia1, Eid1, Vil1, Trpv4, Foxq1, Dpp4, Hn…
regulation of catalytic activity	GO:0050790	1.0887e-05	122	82.8023	1421	Psmd13, Serpinb9c, Serpina1f, Rab3ip, Fdx1, Scarb1, Tbc1d1, Ccs, Wnt5a, Prkcz, Ptger3, Sfrp1, Rap2b, Ccdc88a, Slc11a2, Serpina1b, Cdc20, Arhgap42, Tbc1d10a, Aldob, Aph1b, Clpx, Rgl1, Ugt1a1, Oaz3, Prkar2b, Grtp1, Rab3il1, Cbs, Aph1c, Ugt1a9, Guca2b, Ppp1r1a, Eid1, Rab11fip3, Dock8, Tgm2, Foxq1, Rilp, Col4a3, Aph1a, Deptor, Ghr, Rgs10, Nr4a2, Vav3, Plekhg2, Psmc1, Cyb5b, Met, Cflar, Nf2, Ceacam1, …
response to nutrient	GO:0007584	1.12076e-05	17	5.1278	88	Aqp3, Ahcy, Kynu, Cbs, Bche, Alad, Adh1, Suox, Dpyd, Mtap7, Acaa1a, Cubn, Aacs, Cyp24a1, Vdr, Spp1, Cyp27b1
sulfur compound catabolic process	GO:0044273	1.14907e-05	4	0.233082	4	Cbs, Cdo1, Gns, Csad
regulation of body fluid levels	GO:0050878	1.17458e-05	26	10.2556	176	Ptger3, Hnf4a, Aqp3, Fga, F8, Cdo1, F13b, Guca2b, Btc, Avpr2, Cckar, Serpinf2, Trpc1, Aqp4, Clcnka, Cd36, Aqp7, Vkorc1, Hsd11b2, Proc, Prlr, Tfpi2, Nr1h3, Vdr, Tspan8, Papss2
electron transport chain	GO:0022900	1.18028e-05	20	6.75937	116	Ndufs1, Fdx1, Etfdh, Etfb, Sdha, Cyb5, Cyb5b, Fads3, Dld, Taz, Cmah, Uqcrfs1, Ndufb8, Sod2, Sdhd, Steap2, Etfa, Slc25a13, Glrx, Ppargc1a
glyoxylate metabolic process	GO:0046487	1.27025e-05	5	0.407893	7	Idh2, Idh1, Grhpr, Agxt2, Dao
cysteine metabolic process	GO:0006534	1.27025e-05	5	0.407893	7	Cbs, Cdo1, Gclc, Csad, Nfs1
embryonic skeletal system development	GO:0048706	1.29979e-05	18	5.7105	98	Hoxa7, Hoxb7, Wnt5a, Hoxb8, Fgf9, Gli3, Hoxd10, Pcsk5, Hoxb6, Eya1, Rdh10, Hoxa9, Hoxd3, Osr2, Hoxb9, Hoxd4, Hoxb2, Ihh
urate metabolic process	GO:0046415	1.39017e-05	6	0.640975	11	Slc22a12, Slc17a3, G6pc, Slc16a9, Abcg2, Slc17a1
hexose transport	GO:0008645	1.40931e-05	15	4.19547	72	Prkcz, Slc5a1, Fabp5, Stxbp4, Slc5a9, Slc5a2, Met, Slc2a5, Hk2, Slc2a2, Appl1, Enpp1, Slc37a4, G6pc, Klf15
hexose catabolic process	GO:0019320	1.50379e-05	14	3.72931	64	Pdhb, Pklr, Aldob, Entpd5, Pgam2, Hsd11b1, Pdha1, Mlxipl, Dhtkd1, Hibadh, Hk2, Pgm2, Ppara, H6pd
retinoid metabolic process	GO:0001523	1.58581e-05	10	1.98119	34	Bco2, Cyp2j6, Rdh16, Adh5, Adh1, Aldh8a1, Rdh10, Retsat, Rdh12, Dhrs4
regulation of fatty acid oxidation	GO:0046320	1.58581e-05	10	1.98119	34	Dbi, Mlycd, Cpt1b, Acadvl, Acsl1, Mtor, Cpt2, Cpt1a, Ppargc1a, Ppara
diterpenoid metabolic process	GO:0016101	1.58581e-05	10	1.98119	34	Bco2, Cyp2j6, Rdh16, Adh5, Adh1, Aldh8a1, Rdh10, Retsat, Rdh12, Dhrs4
glutamine family amino acid biosynthetic process	GO:0009084	1.61583e-05	7	0.932327	16	Ass1, Glud1, Asl, Prodh2, Aldh4a1, Prodh, Aldh18a1
pattern specification process	GO:0007389	1.652e-05	44	22.4341	385	Hoxa7, Hoxb7, Wnt5a, Grsf1, Sfrp1, Foxi1, Hoxb8, Hoxd8, Epb4.1l5, Gli3, Nkx2-1, Celsr2, Foxq1, Hnf1b, Gja1, Fst, Nr2f2, Hoxd10, Pcsk5, Hoxb6, Foxk1, Eya1, Fgfr4, Emx1, Pkd2, Mllt3, Hoxa9, Hoxd3, Hoxb9, Hoxc10, Gli2, Hoxd4, Lhx1, Nrp1, Emx2, Sostdc1, Hoxa10, Hoxb2, Fgf1, Ihh, Disp1, Sim2, Sema5a, Srf
regulation of cell adhesion	GO:0030155	1.65575e-05	27	11.0714	190	Hoxa7, Wnt5a, Prkcz, Epb4.1l5, Nat8, Celsr2, Cml3, Tgm2, Dpp4, Lama1, A930038C07Rik, Vav3, Nf2, Cyth3, Cml5, Cd36, Plau, Erbb2, Egfl6, Ifng, Cml2, Prlr, Fgf1, Ddr1, Spp1, Npnt, Srf
protein complex assembly	GO:0006461	1.76283e-05	57	31.9322	548	Tmsb10, Cryz, Prkcz, Srr, Slc1a1, Aldob, Grik2, Cat, Shmt1, Arpc5l, Qprt, Acat1, Vil1, Alad, Pcbd1, Tgm2, Trpv4, P2rx5, Acads, Gpx3, Pde4dip, Gja1, St13, Sept7, Mtmr2, Taz, Kcnh2, Acadm, Decr1, Aqp4, Mtor, Kcnj10, Gjb1, Scin, Pard6b, Cda, Tmem70, Me1, Cbr4, Cubn, Aqp11, Igf1r, Slc6a4, Sod2, Mtss1, Vill, Prlr, Shmt2, Epb4.9, Cpt1a, Panx1, Hdac6, Prex1, Muc20, Pde4d, Gchfr, Srf
cholesterol metabolic process	GO:0008203	1.77941e-05	17	5.30261	91	Cln6, Cyp27a1, Scarb1, Nsdhl, Mttp, Cat, Hmgcs1, Acadvl, Dhcr24, Angptl3, Cftr, Cubn, Akr1d1, Fgf1, Cyp51, Pctp, Cebpa
regulation of fatty acid metabolic process	GO:0019217	1.81453e-05	14	3.78758	65	Dbi, Mlycd, Hnf4a, Ugt1a9, Cpt1b, Acadvl, Mlxipl, Acsl1, Mtor, Cpt2, Nr1h3, Cpt1a, Ppargc1a, Ppara
protein complex biogenesis	GO:0070271	1.85798e-05	57	31.9905	549	Tmsb10, Cryz, Prkcz, Srr, Slc1a1, Aldob, Grik2, Cat, Shmt1, Arpc5l, Qprt, Acat1, Vil1, Alad, Pcbd1, Tgm2, Trpv4, P2rx5, Acads, Gpx3, Pde4dip, Gja1, St13, Sept7, Mtmr2, Taz, Kcnh2, Acadm, Decr1, Aqp4, Mtor, Kcnj10, Gjb1, Scin, Pard6b, Cda, Tmem70, Me1, Cbr4, Cubn, Aqp11, Igf1r, Slc6a4, Sod2, Mtss1, Vill, Prlr, Shmt2, Epb4.9, Cpt1a, Panx1, Hdac6, Prex1, Muc20, Pde4d, Gchfr, Srf
acetyl-CoA catabolic process	GO:0046356	1.99986e-05	8	1.28195	22	Idh2, Dlst, Sdha, Aco2, Idh1, Aco1, Nudt7, Sdhd
negative regulation of cell size	GO:0045792	2.24252e-05	20	7.05072	121	Cdhr2, Wnt5a, Sfrp1, Hnf4a, Frzb, Sema3a, Dab2, Rtn4, Deptor, Eno1, Nf2, Foxk1, Ntn1, Mtor, Ppt1, Enpp1, Nrp1, Cda, Cgref1, Cyp27b1
proton transport	GO:0015992	2.2936e-05	18	5.94358	102	Slc22a18, Mfsd9, Atp6v0c, Slc11a2, Slc9a9, Slc4a11, Atp6v1a, Atp6v0d2, Slc9a2, Slc9a8, Tmco3, Atp6v1c2, Slc9a3, Cox7a1, Uqcrfs1, Atp4a, Atp6v0a4, Slc47a1
response to peptide hormone stimulus	GO:0043434	2.36286e-05	26	10.6635	183	Pck1, Bcar1, Prkcz, Serpina1b, Pklr, Aldob, Khk, Prkar2b, Stxbp4, Gng12, Cdo1, Gnb4, Ghr, Akt3, Ptpn2, Serpina1a, Hadh, Ybx1, Mtor, Enpp1, Gng10, Cyp27b1, Ppara, Gcgr, Eif4ebp2, Gng2
cellular carbohydrate biosynthetic process	GO:0034637	2.39159e-05	17	5.41915	93	Fbp2, Pck1, Hnf4a, Hs2st1, Atf4, Pgam2, Gnpda1, Arpp19, Sord, Fbp1, Acadm, Mtor, Pcx, Enpp1, G6pc, Pgm2, Gpd1
morphogenesis of an epithelium	GO:0002009	2.57618e-05	37	17.9473	308	AI428936, Wnt5a, Grsf1, Sfrp1, Frzb, Sema3a, Epb4.1l5, Hs2st1, Dab2, Gli3, Ipmk, Tgm2, Hnf1b, Lama1, Car2, Gja1, Met, Hectd1, Eya1, Rdh10, Ntn1, Cobl, Sall1, Gli2, Nrp1, Ifng, Igf1r, Crb3, Hoxb2, Ihh, Ddr1, Vdr, Egfr, Ntn4, Sema5a, Npnt, Srf
acetyl-CoA biosynthetic process	GO:0006085	2.6083e-05	7	0.990597	17	Pdhb, Mlycd, Acss2, Pdha1, Dld, Acss1, Pdk2
response to acid	GO:0001101	2.61804e-05	9	1.68984	29	Lgmn, Cbs, Cdo1, Oxct1, Bche, Eno1, S100a10, Mtor, Aars
arginine metabolic process	GO:0006525	2.64261e-05	6	0.699245	12	Ass1, Fah, Asl, Ddah1, Ddah2, Arg2
pyruvate metabolic process	GO:0006090	2.90949e-05	8	1.34022	23	Pck1, Pdhb, Srr, Pklr, Pdha1, Dld, Pcx, Pdk2
aspartate family amino acid metabolic process	GO:0009066	2.90949e-05	8	1.34022	23	Aass, Ddo, Aspg, Mthfd1, Bhmt2, Adi1, Thnsl2, Bhmt
cellular component organization or biogenesis	GO:0071840	3.04374e-05	231	179.531	3081	Tmsb10, Rps6ka5, Ppif, Rab3ip, Cln6, Usp20, Cryz, Tln2, Scarb1, Rcc2, Cdhr2, Ggnbp1, Ube2i, Bcar1, Igfbp1, Wnt5a, Optn, Pstpip2, Prkcz, Atp6v0c, Morf4l2, Sfrp1, Eny2, Ccdc88a, Slc11a2, Srr, Hnf4a, Frzb, Slc1a1, Ush1c, Syne2, Kazald1, Cdc20, Arhgap42, Aldob, Pkhd1, Pvrl1, Shroom4, Grik2, Nox4, Sema3a, Cat, Epb4.1l5, Sox6, Dab2, Gli3, Shmt1, Atxn10, Arpc5l, Entpd5, B4galt7, Nkx2-1, Wdr82, Pex3, Hex…
bicarbonate transport	GO:0015701	3.22264e-05	5	0.466163	8	Ptger3, Slc4a11, Slc4a4, Cftr, Car4
L-phenylalanine metabolic process	GO:0006558	3.22264e-05	5	0.466163	8	Hpd, Fah, Gstz1, Hgd, Pah
carnitine metabolic process	GO:0009437	3.22264e-05	5	0.466163	8	Slc22a4, Slc22a5, Acadm, Aldh9a1, Tmlhe
respiratory tube development	GO:0030323	3.23212e-05	21	7.80824	134	Wnt5a, Fgf9, Gli3, Nkx2-1, Cux1, Lama1, Hsd11b1, Wwp1, Pcsk5, Fgfr4, Rdh10, Meg3, Lipa, Gli2, Cftr, Errfi1, Fgf1, Sim2, Cebpa, Slc23a1, Hs6st1
protein metabolic process	GO:0019538	3.2427e-05	239	186.873	3207	Psmd13, Serpinb9c, Plk2, Rps6ka5, Serpina1f, Cpn1, Ppif, Cndp2, Klk1b5, Nceh1, Cln6, Cdk14, Trpm6, Mapk4, Fut10, Usp20, Camkv, B3galt5, Eif1, Stk16, Ube2i, Otub1, Wnt5a, Sepx1, Wars2, Prkcz, Sepsecs, Sfrp1, Cfb, Rpl3, Eny2, Lap3, Rap2b, Ccdc88a, Hnf4a, Anpep, Fkbp3, Serpina1b, Dpep1, Habp2, Cdc20, Mttp, Rorc, Aph1b, Lgmn, Clpx, Ip6k3, Erlin2, C8g, St3gal4, Dab2, Gli3, Prkar2b, F8, Cdk18, Napsa, R…
regulation of cell communication	GO:0010646	3.24894e-05	92	60.0768	1031	Plk2, Kcnq1, Dbi, Ube2i, Wnt5a, Prkcz, Sfrp1, Hnf4a, Frzb, Slc30a1, Fgf9, Grik2, Mecom, Cat, Dab2, Gli3, Glud1, Ywhag, Nkx2-1, Mavs, Calb1, Kl, Rtn4, Oxct1, Bche, Tgm2, Arpp19, Deptor, Wwc1, Ghr, Arrb2, Cxxc5, Rgs10, Tlr4, Cckar, Gja1, Nf2, Fst, Apcdd1, Myo6, Rbpms, Igfbp3, Blnk, Taz, Hadh, Fgf20, Nepn, Ybx1, Cant1, Mtor, Lpar3, Furin, Ereg, Kcnj10, Sall1, Rapgef4, Cd36, Enpp1, Erbb2, Ifng, Chrna…
proteolysis	GO:0006508	3.63699e-05	79	49.8212	855	Psmd13, Serpinb9c, Serpina1f, Cpn1, Cndp2, Klk1b5, Cln6, Usp20, Ube2i, Lap3, Anpep, Serpina1b, Dpep1, Habp2, Cdc20, Aph1b, Lgmn, Clpx, Erlin2, Dab2, Napsa, Ren1, Ace2, Ate1, Usp24, Dpp4, Aph1a, Usp11, Arrb2, Gclc, Psmc1, Folh1, Cflar, Rlim, Fam108c, Tysnd1, Mep1b, Hectd1, Wwp1, Serpinf2, Lonp2, Dld, Pcsk5, Serpina1a, Serpina6, Serpinb8, Timp3, Pepd, Tpp1, Fbxw11, Pgpep1, Pmpcb, Dhcr24, Furin, Mep…
regulation of anatomical structure size	GO:0090066	3.97852e-05	48	26.1634	449	Tmsb10, Hrh1, Cdhr2, Igfbp1, Wnt5a, Sfrp1, Hnf4a, Frzb, Kazald1, Sema3a, Epb4.1l5, Dab2, Arpc5l, Entpd5, Cbs, Rtn4, Vil1, Deptor, Eno1, Gclc, Nf2, Fxyd2, Igfbp3, Esm1, Foxk1, Ntn1, Mtor, Ppt1, Scin, Ndn, Enpp1, Nrp1, Cda, Cftr, Slc6a4, Sod2, Vill, Ddr1, Cgref1, Casr, Epb4.9, Fam107a, Igfbp7, Gpx1, Cyp27b1, Pot1b, Prex1, Ace
glucose catabolic process	GO:0006007	4.03967e-05	13	3.5545	61	Pdhb, Pklr, Aldob, Entpd5, Pgam2, Hsd11b1, Pdha1, Mlxipl, Dhtkd1, Hibadh, Hk2, Ppara, H6pd
NADP metabolic process	GO:0006739	4.14388e-05	8	1.39849	24	Fdx1, Aspdh, Hsd11b1, Fmo2, Idh1, Hibadh, Fmo1, H6pd
carbohydrate biosynthetic process	GO:0016051	4.19016e-05	23	9.14846	157	Fbp2, Pck1, Hnf4a, Hs2st1, Atf4, Ugp2, B4galt7, Pgam2, Chst12, Gnpda1, Arpp19, Sord, Fbp1, Acadm, Mtor, Pcx, Enpp1, St8sia6, G6pc, Pgm2, B3gat2, Gpd1, Alg11
blood circulation	GO:0008015	4.3916e-05	32	14.9755	257	Hrh1, Ephx2, Aqp3, Sema3a, Ren1, Ace2, Nkx2-1, Cbs, Adh5, Ren2, Guca2b, Gclc, Avpr2, Gja1, Taz, Aqp4, Aqp7, Ifng, Cftr, Slc8a1, Hsd11b2, Slc6a4, Sod2, Casr, Agtrap, Gpx1, Ppara, Ace, Atp1a1, Mylk3, Abat, Oxtr
monocarboxylic acid transport	GO:0015718	4.47799e-05	15	4.60336	79	Slc16a7, Slc27a2, Slco3a1, Crot, Cpt1b, Abcc2, Slc10a2, Acsl1, Abcd1, Slc17a5, Cd36, Cpt2, Cpt1a, Ace, Pla2g5
phosphate metabolic process	GO:0006796	4.61067e-05	127	89.7364	1540	Plk2, Ak8, Rps6ka5, Alpl, Ublcp1, Xylb, Nceh1, Ndufs1, Cdk14, Trpm6, Mapk4, Gyk, Fbp2, Camkv, Stk16, Pck1, Wnt5a, Prkcz, Sfrp1, Rap2b, Ccdc88a, Hnf4a, Pklr, Sdcbp, Rorc, Ephx2, Khk, Adck3, Ip6k3, Dab2, Prkar2b, Cdk18, Ipmk, Acp6, Cbs, Pgam2, Ak3, 1110020G09Rik, Cdkl1, Tpk1, Sephs2, Sgk2, Coasy, Cnksr1, Deptor, Ghr, Akt3, Arrb2, Mtmr11, Enpp3, Tlr4, Camk1d, Vav3, Met, Nf2, Ceacam1, Rapgef3, Rbpms,…
phosphorus metabolic process	GO:0006793	4.61067e-05	127	89.7364	1540	Plk2, Ak8, Rps6ka5, Alpl, Ublcp1, Xylb, Nceh1, Ndufs1, Cdk14, Trpm6, Mapk4, Gyk, Fbp2, Camkv, Stk16, Pck1, Wnt5a, Prkcz, Sfrp1, Rap2b, Ccdc88a, Hnf4a, Pklr, Sdcbp, Rorc, Ephx2, Khk, Adck3, Ip6k3, Dab2, Prkar2b, Cdk18, Ipmk, Acp6, Cbs, Pgam2, Ak3, 1110020G09Rik, Cdkl1, Tpk1, Sephs2, Sgk2, Coasy, Cnksr1, Deptor, Ghr, Akt3, Arrb2, Mtmr11, Enpp3, Tlr4, Camk1d, Vav3, Met, Nf2, Ceacam1, Rapgef3, Rbpms,…
carnitine transport	GO:0015879	4.66481e-05	6	0.757515	13	Slc22a4, Pdzk1, Cpt1b, Slc22a5, Cpt2, Cpt1a
betaine transport	GO:0015838	4.66481e-05	6	0.757515	13	Slc22a4, Pdzk1, Cpt1b, Slc22a5, Cpt2, Cpt1a
glycine metabolic process	GO:0006544	4.66481e-05	6	0.757515	13	A230051G13Rik, Dmgdh, Shmt1, Gldc, Sardh, Shmt2
fat-soluble vitamin biosynthetic process	GO:0042362	4.66481e-05	6	0.757515	13	Rdh16, Ubiad1, Aldh8a1, Vkorc1, Ifng, Cyp27b1
circulatory system process	GO:0003013	4.7384e-05	32	15.0338	258	Hrh1, Ephx2, Aqp3, Sema3a, Ren1, Ace2, Nkx2-1, Cbs, Adh5, Ren2, Guca2b, Gclc, Avpr2, Gja1, Taz, Aqp4, Aqp7, Ifng, Cftr, Slc8a1, Hsd11b2, Slc6a4, Sod2, Casr, Agtrap, Gpx1, Ppara, Ace, Atp1a1, Mylk3, Abat, Oxtr
cellular response to oxidative stress	GO:0034599	4.84087e-05	13	3.61277	62	Ccs, Slc11a2, Cat, Sod3, Gpx3, Prdx1, Prdx5, Trap1, Cd36, Sod2, Gpx1, Hdac6, Ppargc1a
fatty acid transport	GO:0015908	5.13167e-05	12	3.1466	54	Slc27a2, Slco3a1, Crot, Cpt1b, Abcc2, Acsl1, Abcd1, Cd36, Cpt2, Cpt1a, Ace, Pla2g5
intracellular signal transduction	GO:0035556	5.15341e-05	119	83.2102	1428	Asb13, Plk2, Asb6, Rps6ka5, Plekhm3, Rhobtb1, Tbc1d1, Wnt5a, Slc7a1, Prkcz, Smpd2, Ptger3, Sfrp1, Rap2b, Ccdc88a, Hnf4a, Nphs1, Sdcbp, Tbc1d10a, Fgf9, Grik2, Mecom, Rgl1, Cat, Ywhaq, Grtp1, Ren1, Entpd5, Cbs, Mavs, Nras, Kl, Tgm2, Arpp19, Cnksr1, Depdc7, Deptor, Wwc1, Ghr, Arrb2, Cxxc5, Tlr4, Prdx1, Vav3, Rab5c, Plekhg2, Avpr2, Asb9, Gja1, Met, Nf2, Rapgef3, Rab38, Plekhg3, Myo6, Asb17, Igfbp3, P…
locomotory behavior	GO:0007626	5.40156e-05	22	8.68229	149	Cln6, Hoxb8, Npas3, Nkx2-1, Hexb, Calb1, Asl, Arrb2, Nr4a2, Cnp, Myo6, Hoxd10, Scn8a, Cstb, Slc22a5, Kcnj10, Ppt1, Chrna4, Sod2, Abat, Eps8, Mcoln3
tyrosine catabolic process	GO:0006572	5.41131e-05	4	0.291352	5	Hpd, Fah, Gstz1, Hgd
fatty acid beta-oxidation using acyl-CoA dehydrogenase	GO:0033539	5.41131e-05	4	0.291352	5	Etfdh, Acads, Acadvl, Acadm
regulation of cell growth	GO:0001558	6.86172e-05	28	12.6447	217	Cdhr2, Igfbp1, Wnt5a, Sfrp1, Hnf4a, Frzb, Kazald1, Sema3a, Dab2, Rtn4, Eno1, Nf2, Fxyd2, Igfbp3, Esm1, Foxk1, Ntn1, Ppt1, Ndn, Enpp1, Nrp1, Cda, Ddr1, Cgref1, Fam107a, Igfbp7, Cyp27b1, Pot1b
positive regulation of lipid metabolic process	GO:0045834	6.86581e-05	13	3.72931	64	Dbi, Hnf4a, Vav3, Mlxipl, Angptl3, Ifng, Fgf1, Nr1h3, Cpt1a, Ppargc1a, Ppara, Aadac, Bmp6
xenobiotic catabolic process	GO:0042178	6.8977e-05	5	0.524434	9	Cryz, Ugt1a1, Acsl1, Gsta2, Gsta1
glutathione biosynthetic process	GO:0006750	6.8977e-05	5	0.524434	9	Ggt1, Hagh, Gclc, Ggt6, Gss
cellular response to reactive oxygen species	GO:0034614	7.43897e-05	10	2.33082	40	Ccs, Cat, Sod3, Gpx3, Prdx1, Prdx5, Cd36, Sod2, Gpx1, Hdac6
lung development	GO:0030324	8.02785e-05	20	7.6917	132	Wnt5a, Fgf9, Gli3, Nkx2-1, Cux1, Lama1, Hsd11b1, Wwp1, Fgfr4, Rdh10, Meg3, Lipa, Gli2, Cftr, Errfi1, Fgf1, Sim2, Cebpa, Slc23a1, Hs6st1
embryonic morphogenesis	GO:0048598	8.25592e-05	46	25.4642	437	Hoxa7, Hoxb7, Wnt5a, Grsf1, Sfrp1, Hnf4a, Frzb, Ush1c, Foxi1, Hoxb8, Fgf9, Mecom, Epb4.1l5, Hs2st1, Gli3, Ipmk, Nat8, Hnf1b, Gja1, Nf2, Myo6, Hectd1, Hoxd10, Dld, Hoxb6, Esrrb, Eya1, Rdh10, Hoxa9, Hoxd3, Cml5, Osr2, Odz4, Cobl, Sall1, Hoxc10, Gli2, Hoxd4, Lhx1, Cml2, Hoxa10, Hoxb2, Ihh, Vcam1, Srf, Hmx2
negative regulation of cell growth	GO:0030308	8.25657e-05	18	6.52629	112	Cdhr2, Wnt5a, Sfrp1, Hnf4a, Frzb, Sema3a, Dab2, Rtn4, Eno1, Nf2, Foxk1, Ntn1, Ppt1, Enpp1, Nrp1, Cda, Cgref1, Cyp27b1
skeletal system development	GO:0001501	8.72675e-05	34	16.8984	290	Hoxa7, Hoxb7, Wnt5a, Sfrp1, Frzb, Hoxb8, Hoxd8, Fgf9, Sox6, Gli3, Cbs, Hexb, Hoxd10, Pcsk5, Hoxb6, Eya1, Rdh10, Hoxa9, Hoxd3, Osr2, Hoxb9, Pth1r, Sh3pxd2b, Hoxc10, Gli2, Hoxd4, Hoxa10, Hoxb2, Ihh, Vdr, Gna11, Maf, Bmp6, Papss2
fluid transport	GO:0042044	8.90247e-05	7	1.16541	20	Aqp6, Slc4a11, Aqp3, Aqp4, Aqp7, Cftr, Aqp11
regulation of blood pressure	GO:0008217	9.19877e-05	19	7.16726	123	Ephx2, Aqp3, Ren1, Ace2, Nkx2-1, Adh5, Ren2, Guca2b, Avpr2, Aqp4, Aqp7, Hsd11b2, Sod2, Agtrap, Ppara, Ace, Atp1a1, Abat, Oxtr
protein complex subunit organization	GO:0071822	9.40974e-05	57	33.9134	582	Tmsb10, Cryz, Prkcz, Srr, Slc1a1, Aldob, Grik2, Cat, Shmt1, Arpc5l, Qprt, Acat1, Vil1, Alad, Pcbd1, Tgm2, Trpv4, P2rx5, Acads, Gpx3, Pde4dip, Gja1, St13, Sept7, Mtmr2, Taz, Kcnh2, Acadm, Decr1, Aqp4, Mtor, Kcnj10, Gjb1, Scin, Pard6b, Cda, Tmem70, Me1, Cbr4, Cubn, Aqp11, Igf1r, Slc6a4, Sod2, Mtss1, Vill, Prlr, Shmt2, Epb4.9, Cpt1a, Panx1, Hdac6, Prex1, Muc20, Pde4d, Gchfr, Srf
divalent inorganic cation transport	GO:0072511	9.43896e-05	30	14.218	244	Dbi, Trpm6, Hrh1, Slc30a2, Slc11a2, Slc30a1, Slc39a10, Trpv4, Sestd1, Tmem37, Cckar, Gja1, Cldn16, Vdac1, Rasa3, Pkd2, Sri, Trpc1, Lpar3, Tpcn1, Slc39a5, Chrna4, Slc8a1, Slc39a8, Casr, Vdr, Panx1, Tcn2, Cyp27b1, Nmur1
anterior/posterior pattern formation	GO:0009952	0.00010103	25	10.9548	188	Hoxa7, Hoxb7, Wnt5a, Grsf1, Sfrp1, Hoxb8, Hoxd8, Epb4.1l5, Gli3, Hnf1b, Nr2f2, Hoxd10, Pcsk5, Hoxb6, Mllt3, Hoxa9, Hoxd3, Hoxb9, Hoxc10, Hoxd4, Lhx1, Emx2, Hoxa10, Hoxb2, Srf
aerobic respiration	GO:0009060	0.000106917	8	1.5733	27	Idh2, Dlst, Cat, Sdha, Aco2, Idh1, Aco1, Sdhd
chloride transport	GO:0006821	0.000107569	15	4.95299	85	Clcnkb, Bsnd, Clcn5, Slc4a1, Wnk4, Slc12a1, Clcnka, Clcn3, Cftr, Slc26a1, Slc12a7, Ttyh2, Nmur1, Slc12a3, Clcc1
response to external stimulus	GO:0009605	0.000112547	67	41.9547	720	Wnt5a, Smpd2, Ptger3, Pvrl1, Aqp3, Ahcy, Mecom, Sema3a, Mpp1, Gli3, Kynu, Nkx2-1, Cbs, Ccl28, Alb, Rtn4, Bche, Ccr9, Alad, Tgm2, Adh1, P2rx5, Arrb2, Tlr4, Nr4a2, Cckar, Serpinf2, Pik3cg, Suox, Acadm, Pkd2, Dpyd, Ntn1, Hoxb9, Aoah, Fcgr2b, Mtor, Mtap7, Acaa1a, Afg3l2, Gli2, Cd36, Erbb2, Vkorc1, Atg13, Slc39a5, Nrp1, Enpp2, Ifng, Cubn, Proc, Aacs, Sod2, Cyp24a1, Slc37a4, Robo3, Vdr, Gpx1, Spp1, Sat…
macromolecule metabolic process	GO:0043170	0.000120471	407	346.301	5943	Psmd13, Serpinb9c, Plk2, Hoxa7, Rps6ka5, Serpina1f, Cpn1, Ppif, Ppargc1b, Kcnq1, Ctbs, Cndp2, Klk1b5, Nceh1, Psip1, Cln6, Cdk14, Trpm6, Mapk4, Fut10, Usp20, 5730590G19Rik, Camkv, B3galt5, Eif1, Hoxb7, Stk16, Ube2i, Otub1, Wnt5a, Sepx1, Ascc1, Wars2, Prkcz, Sepsecs, Glis2, Morf4l2, Sfrp1, Cfb, Rpl3, Eny2, Lap3, Rcor3, Rap2b, Ccdc88a, Zcchc11, Hnf4a, Anpep, Fkbp3, Zfp503, Serpina1b, Frzb, Basp1, Rm…
2-oxoglutarate metabolic process	GO:0006103	0.000122938	6	0.874056	15	Dlst, Ghr, Ccbl2, Dld, Idh1, Aadat
tricarboxylic acid cycle	GO:0006099	0.000126813	7	1.22368	21	Idh2, Dlst, Sdha, Aco2, Idh1, Aco1, Sdhd
amide transport	GO:0042886	0.000131446	5	0.582704	10	Slc19a1, Aqp3, Abp1, Aqp7, Aqp11
NAD biosynthetic process	GO:0009435	0.000131446	5	0.582704	10	Aspdh, Kynu, Naprt1, Qprt, Nadsyn1
branched chain family amino acid catabolic process	GO:0009083	0.000131446	5	0.582704	10	Bckdhb, Acad8, Aldh6a1, Ivd, Hibch
tyrosine metabolic process	GO:0006570	0.000131446	5	0.582704	10	Hpd, Fah, Gstz1, Hgd, Pah
tissue morphogenesis	GO:0048729	0.000131992	42	23.0168	395	AI428936, Wnt5a, Grsf1, Sfrp1, Frzb, Sema3a, Epb4.1l5, Hs2st1, Dab2, Gli3, Ipmk, Tgm2, Foxq1, Hnf1b, Lama1, Car2, Gja1, Met, Nf2, Fst, Hectd1, Eya1, Rdh10, Ntn1, Cobl, Sall1, Gli2, Nrp1, Ifng, Errfi1, Igf1r, Crb3, Hoxb2, Ihh, Ddr1, Vdr, Egfr, Ntn4, Sema5a, Npnt, Gcnt1, Srf
gland morphogenesis	GO:0022612	0.000132169	17	6.17666	106	Wnt5a, Sfrp1, Frzb, Sema3a, Tbx2, Gli3, Tgm2, Lama1, Met, Ntn1, Gli2, Nrp1, Igf1r, Ddr1, Vdr, Egfr, Ntn4
cell migration	GO:0016477	0.000136799	56	33.622	577	Hoxa7, Scarb1, Bcar1, Wnt5a, Sfrp1, Rap2b, Ccdc88a, Syne2, Nox4, Sema3a, Epb4.1l5, Mpp1, Gli3, Scnn1g, Nkx2-1, Rtn4, Celsr2, Vil1, Dpp4, Lama1, Wwc1, Arrb2, Nr4a2, Vav3, Cckar, Gja1, Met, Nr2f2, Igfbp3, Ntn1, Hoxb9, Furin, Nav1, Angptl3, Rapgef4, Plau, Ndn, Tns1, Nrp1, Enpp2, Ifng, Emx2, Igf1r, Lrrk2, Slc37a4, Fgf1, Prr5, Robo3, Gpx1, Hdac6, Col18a1, Egfr, Ace, Pou3f3, Fyn, Srf
nucleotide metabolic process	GO:0009117	0.000141065	85	56.8137	975	Ak8, Ndufs1, Fdx1, Katnal2, Tbc1d1, Atp1b1, Wnt5a, Atp6v0c, Rap2b, Pklr, Atp8b2, Kmo, Aspdh, Arhgap42, Tbc1d10a, Aldob, Dlst, Grtp1, Atp6v1a, Entpd5, Kynu, Fhit, Cbs, Ak3, Naprt1, Abca3, Guca2b, Qprt, Mthfd1, Coasy, Hsd11b1, Fmo2, Enpp3, Rgs10, Mccc2, Ldhd, Vav3, Abcc2, Cnp, Fxyd2, Dhx33, Lonp2, Smarca5, Rasa3, Pkd2, Idh1, Dpyd, Hibadh, Abcd1, Pth1r, Cant1, Mtor, Nudt7, Abca13, Nadsyn1, Enpp1, Cd…
nucleoside phosphate metabolic process	GO:0006753	0.000141065	85	56.8137	975	Ak8, Ndufs1, Fdx1, Katnal2, Tbc1d1, Atp1b1, Wnt5a, Atp6v0c, Rap2b, Pklr, Atp8b2, Kmo, Aspdh, Arhgap42, Tbc1d10a, Aldob, Dlst, Grtp1, Atp6v1a, Entpd5, Kynu, Fhit, Cbs, Ak3, Naprt1, Abca3, Guca2b, Qprt, Mthfd1, Coasy, Hsd11b1, Fmo2, Enpp3, Rgs10, Mccc2, Ldhd, Vav3, Abcc2, Cnp, Fxyd2, Dhx33, Lonp2, Smarca5, Rasa3, Pkd2, Idh1, Dpyd, Hibadh, Abcd1, Pth1r, Cant1, Mtor, Nudt7, Abca13, Nadsyn1, Enpp1, Cd…
neutral lipid biosynthetic process	GO:0046460	0.000143386	10	2.50563	43	Gyk, Pck1, Elovl7, Mogat2, Acsl1, Dgat2, Nr1h3, Agpat9, Gpd1, Mogat1
acylglycerol biosynthetic process	GO:0046463	0.000143386	10	2.50563	43	Gyk, Pck1, Elovl7, Mogat2, Acsl1, Dgat2, Nr1h3, Agpat9, Gpd1, Mogat1
regulation of lipid biosynthetic process	GO:0046890	0.000153985	13	4.02066	69	Dbi, Hrh1, Hnf4a, Acadvl, Mlxipl, Ifng, Akr1c18, Sf1, Fgf1, Nr1h3, Igfbp7, Atp1a1, Bmp6
response to vitamin D	GO:0033280	0.000156676	4	0.349623	6	Cyp24a1, Vdr, Spp1, Cyp27b1
regulation of cellular process	GO:0050794	0.000160914	531	465.581	7990	Psmd13, Asb13, Plk2, Hoxa7, Fcgrt, Tmsb10, Asb6, Rps6ka5, Plekhm3, Ppif, Ppargc1b, Kcnq1, Pdilt, Dbi, Vmn1r58, Psip1, Cln6, Cdk14, Mapk4, Hrh1, Usp20, Tnfsf10, Scarb1, Rhobtb1, Slc30a2, Ltbp1, Hoxb7, Cdhr2, Stk16, Ube2i, Tbc1d1, Bcar1, Lgr4, Igfbp1, Wnt5a, Slc7a1, Neu2, Ascc1, Prkcz, Smpd2, Ptger3, Pdhb, Sepsecs, Syt4, Glis2, Morf4l2, Txndc17, Sfrp1, Nsdhl, Mlycd, Acaa2, Eny2, Rcor3, Rap2b, Ccdc8…
regulation of cellular component size	GO:0032535	0.000162098	39	21.0356	361	Tmsb10, Cdhr2, Igfbp1, Wnt5a, Sfrp1, Hnf4a, Frzb, Kazald1, Sema3a, Epb4.1l5, Dab2, Arpc5l, Entpd5, Rtn4, Vil1, Deptor, Eno1, Nf2, Fxyd2, Igfbp3, Esm1, Foxk1, Ntn1, Mtor, Ppt1, Scin, Ndn, Enpp1, Nrp1, Cda, Vill, Ddr1, Cgref1, Epb4.9, Fam107a, Igfbp7, Cyp27b1, Pot1b, Prex1
regionalization	GO:0003002	0.000170387	32	16.0826	276	Hoxa7, Hoxb7, Wnt5a, Grsf1, Sfrp1, Hoxb8, Hoxd8, Epb4.1l5, Gli3, Nkx2-1, Celsr2, Hnf1b, Nr2f2, Hoxd10, Pcsk5, Hoxb6, Fgfr4, Emx1, Mllt3, Hoxa9, Hoxd3, Hoxb9, Hoxc10, Gli2, Hoxd4, Lhx1, Emx2, Hoxa10, Hoxb2, Fgf1, Disp1, Srf
carbohydrate transmembrane transport	GO:0034219	0.000176771	7	1.28195	22	Slc4a11, Slc5a9, Slc5a2, Slc2a5, Slc35b4, Slc2a2, Slc37a4
divalent metal ion transport	GO:0070838	0.000178259	29	14.0432	241	Dbi, Trpm6, Hrh1, Slc30a2, Slc11a2, Slc30a1, Slc39a10, Trpv4, Sestd1, Tmem37, Cckar, Gja1, Cldn16, Vdac1, Rasa3, Pkd2, Sri, Trpc1, Lpar3, Tpcn1, Slc39a5, Chrna4, Slc8a1, Slc39a8, Casr, Vdr, Panx1, Cyp27b1, Nmur1
behavior	GO:0007610	0.000181633	47	27.0957	465	Cln6, Wnt5a, Prkcz, Ddo, Slc11a2, Comt, Hoxb8, Npas3, Grik2, Ahcy, Sema3a, Mpp1, Prkar2b, Ren1, Ace2, Nkx2-1, Hexb, Calb1, Alb, Bche, Adh1, Asl, Arrb2, Nr4a2, Cckar, Met, Cnp, Myo6, Hoxd10, Vdac1, Scn8a, Cstb, Slc22a5, Kcnj10, Ppt1, Nrp1, Chrna4, Gm2a, Slc6a4, Sod2, Cpt1a, Ace, Abat, Oxtr, Eps8, Srf, Mcoln3
glutamate metabolic process	GO:0006536	0.000186989	6	0.932327	16	Glud1, Asl, Gclc, Prodh2, Aadat, Prodh
folic acid-containing compound metabolic process	GO:0006760	0.000186989	6	0.932327	16	Aldh1l1, Shmt1, Mthfd1, Pipox, Folh1, Folr1
water transport	GO:0006833	0.000186989	6	0.932327	16	Aqp6, Aqp3, Aqp4, Aqp7, Cftr, Aqp11
response to oxidative stress	GO:0006979	0.000189207	22	9.43981	162	Gpx6, Ccs, Slc11a2, Etfdh, Cat, Naprt1, Sod3, Gclc, Gpx3, Tlr4, Prdx1, Prdx5, Trap1, Idh1, Cd36, Chrna4, Lrrk2, Sod2, Gpx1, Hdac6, Ppargc1a, Mtf1
regulation of multicellular organismal process	GO:0051239	0.000190307	114	81.6369	1401	Hoxa7, Dbi, Hrh1, Wnt5a, Neu2, Prkcz, Ptger3, Sfrp1, Ccdc88a, Zcchc11, Hnf4a, Frzb, Cdc20, Pvrl1, Slc30a1, Fgf9, Lgmn, Grik2, Sema3a, Epb4.1l5, Dab2, Gli3, Il15ra, Ywhag, Nkx2-1, Mavs, Calb1, Kl, Alb, Rtn4, Bche, Tia1, Vil1, Trpv4, P2rx5, Hnf1b, Lama1, Btc, Col4a3, Car2, Ghr, Arrb2, Tlr4, Nr4a2, Pcm1, Avpr2, Cckar, Gja1, Slc5a3, Met, Fst, Myo6, Serpinf2, Igfbp3, Vnn1, Eya1, Slc22a5, Fgfr4, Hoxd3,…
regulation of transport	GO:0051049	0.00019156	74	48.3644	830	Kcnq1, Dbi, Scarb1, Wnt5a, Prkcz, Syt4, Sfrp1, Hnf4a, Slc30a1, Gli3, Glud1, Kcne1, Kcnj15, Mavs, Rtn4, Oxct1, Clcnkb, Pdzk1, Sestd1, Btc, Clcn5, Akt3, Tlr4, Prdx1, Tmem37, Rab5c, Avpr2, Cckar, Gja1, Cldn16, Met, Myo6, Rbpms, Vdac1, Hsd3b6, Scn8a, Kcnh2, Slc17a3, Pkd2, Trpc1, Hadh, Fbxw11, Hk2, Slc9a3, Fcgr2b, Mtor, Clcnka, Lpar3, Kcnj10, Ppt1, Tpcn1, Rapgef4, Cd36, Clcn3, Appl1, Enpp1, Ifng, Chrn…
cellular cation homeostasis	GO:0030003	0.000193366	33	16.8984	290	Dbi, Cln6, Slc30a2, Atp6v0c, Ptger3, Slc4a11, Slc30a1, Grik2, Hexb, Ccl28, Tgm2, Trpv4, Bsnd, Car2, Clstn1, Cckar, Sypl2, Slc9a8, Pkd2, Aco1, Trpc1, Pth1r, Lpar3, Ppt1, Ndn, Slc39a5, Slc8a1, Aqp11, Slc37a4, Casr, Vdr, Pgm2, Oxtr
oligosaccharide catabolic process	GO:0009313	0.000197525	3	0.174811	3	Ctbs, Hexb, Gm2a
sulfur amino acid catabolic process	GO:0000098	0.000197525	3	0.174811	3	Cbs, Cdo1, Csad
cysteine catabolic process	GO:0009093	0.000197525	3	0.174811	3	Cbs, Cdo1, Csad
linoleic acid metabolic process	GO:0043651	0.000197525	3	0.174811	3	Cyp2j6, Ephx2, Cyp4a14
L-cysteine catabolic process	GO:0019448	0.000197525	3	0.174811	3	Cbs, Cdo1, Csad
L-cysteine metabolic process	GO:0046439	0.000197525	3	0.174811	3	Cbs, Cdo1, Csad
regulation of cell proliferation	GO:0042127	0.000200243	78	51.6859	887	Wnt5a, Prkcz, Sfrp1, Ccdc88a, Hnf4a, Frzb, Comt, Cdc20, Fgf9, Mecom, Nox4, Trim35, Tbx2, Odc1, Gli3, Rbbp9, B4galt7, Gkn1, Tgm2, Dpp4, Btc, Bid, Marcksl1, Tlr4, Vav3, Avpr2, Gja1, Nf2, Fxyd2, Nr2f2, Ccnd2, Igfbp3, Mlxipl, Nfatc2, Fgfr4, Fgf20, Osr2, Ntn1, Pth1r, Fcgr2b, Meg3, Ybx1, Mtor, Dhcr24, Ereg, Sall1, Scin, Gli2, Plau, Lhx1, Erbb2, Ifng, Slc6a4, Lrrk2, Sod2, Sf1, Il13ra1, Fgf1, Ihh, Ddr1, …
response to toxin	GO:0009636	0.000200499	11	3.08833	53	Trpm6, Ephx2, Slc30a1, Nr4a2, Scn8a, Slc6a4, Gpx1, Hdac6, Slc22a8, Ddc, Slc23a1
nucleobase, nucleoside and nucleotide metabolic process	GO:0055086	0.000201639	87	59.0862	1014	Ak8, Ndufs1, Fdx1, Katnal2, Tbc1d1, Atp1b1, Wnt5a, Atp6v0c, Rap2b, Pklr, Atp8b2, Kmo, Aspdh, Arhgap42, Tbc1d10a, Aldob, Dlst, Shmt1, Grtp1, Atp6v1a, Entpd5, Kynu, Fhit, Cbs, Ak3, Naprt1, Abca3, Guca2b, Qprt, Mthfd1, Coasy, Hsd11b1, Fmo2, Enpp3, Rgs10, Mccc2, Ldhd, Vav3, Abcc2, Cnp, Fxyd2, Dhx33, Lonp2, Smarca5, Rasa3, Pkd2, Idh1, Dpyd, Hibadh, Abcd1, Aldh6a1, Pth1r, Cant1, Mtor, Nudt7, Abca13, Na…
respiratory system development	GO:0060541	0.000205865	21	8.8571	152	Wnt5a, Fgf9, Gli3, Nkx2-1, Cux1, Lama1, Hsd11b1, Wwp1, Fgfr4, Rdh10, Meg3, Lipa, Gli2, Cftr, Errfi1, Fgf1, Disp1, Sim2, Cebpa, Slc23a1, Hs6st1
negative regulation of metabolic process	GO:0009892	0.000206976	88	59.9603	1029	Psmd13, Hoxa7, Kcnq1, Dbi, Hrh1, Ube2i, Wnt5a, Prkcz, Glis2, Sfrp1, Zcchc11, Hnf4a, Basp1, Foxi1, Comt, Cdc20, Hoxd8, Mecom, Tbx2, Ywhaq, Sox6, Dab2, Gli3, Tle1, Nkx2-1, Ugt1a9, Cux1, Nr1h4, Sirt3, Tia1, Eid1, Foxq1, Hnf1b, Arrb2, Eno1, Gclc, Hes2, Gja1, Psmc1, Met, St13, Nf2, Fst, Rlim, Acadvl, Nr2f2, Wwp1, Igfbp3, Smarca5, Mlxipl, Glis3, Foxk1, Timp3, Fbxw11, Nepn, Meg3, Ybx1, Mtor, Furin, Rnf1…
cellular response to steroid hormone stimulus	GO:0071383	0.000207703	13	4.1372	71	Ugt1a6a, Sfrp1, Hnf4a, Naip1, Rorc, Nr1h4, Nr4a2, Nr2f2, Esrrb, Nr1h3, Vdr, Ppara, Esrrg
metanephros development	GO:0001656	0.000214596	10	2.62217	45	Slc5a1, Gli3, Aph1c, Aph1a, Eya1, Rdh10, Sall1, Pax8, Ifng, Pou3f3
glycerol ether biosynthetic process	GO:0046504	0.000214596	10	2.62217	45	Gyk, Pck1, Elovl7, Mogat2, Acsl1, Dgat2, Nr1h3, Agpat9, Gpd1, Mogat1
phosphorylation	GO:0016310	0.000215434	108	76.8004	1318	Plk2, Ak8, Rps6ka5, Xylb, Ndufs1, Cdk14, Trpm6, Mapk4, Gyk, Camkv, Stk16, Pck1, Wnt5a, Prkcz, Sfrp1, Rap2b, Ccdc88a, Hnf4a, Pklr, Sdcbp, Rorc, Khk, Adck3, Ip6k3, Dab2, Prkar2b, Cdk18, Ipmk, Cbs, Ak3, 1110020G09Rik, Cdkl1, Tpk1, Sephs2, Sgk2, Coasy, Cnksr1, Deptor, Ghr, Akt3, Arrb2, Tlr4, Camk1d, Vav3, Met, Nf2, Ceacam1, Rapgef3, Rbpms, Nr2f2, Wnk4, Ccnd2, Igfbp3, Dld, Pik3cg, Mlxipl, Eef2k, Agphd…
nucleoside bisphosphate metabolic process	GO:0033865	0.000229391	5	0.640975	11	Coasy, Mccc2, Nudt7, Enpp1, Pank1
phenylpropanoid metabolic process	GO:0009698	0.000229391	5	0.640975	11	Ugt1a1, Ugt1a9, Ugt1a2, Ugt1a7c, Cyp2d22
sulfur amino acid biosynthetic process	GO:0000097	0.000229391	5	0.640975	11	Cbs, Mthfd1, Bhmt2, Adi1, Bhmt
nicotinamide nucleotide biosynthetic process	GO:0019359	0.000229391	5	0.640975	11	Aspdh, Kynu, Naprt1, Qprt, Nadsyn1
hexose transmembrane transport	GO:0035428	0.000229391	5	0.640975	11	Slc5a9, Slc5a2, Slc2a5, Slc2a2, Slc37a4
transepithelial transport	GO:0070633	0.000229391	5	0.640975	11	Cldn16, Rhcg, Rhbg, Cftr, Slc23a1
vitamin A metabolic process	GO:0006776	0.000241012	8	1.74811	30	Bco2, Rdh16, Adh1, Aldh8a1, Rdh10, Retsat, Rdh12, Dhrs4
glycolipid metabolic process	GO:0006664	0.000241368	7	1.34022	23	Cln6, Ugt8a, Hexb, Gal3st1, Mtap7, St8sia6, Gm2a
excretion	GO:0007588	0.000264805	9	2.21428	38	Ptger3, Dab2, Guca2b, Umod, Btc, Avpr2, Slc12a1, Grhpr, Atp6v0a4
cellular biogenic amine metabolic process	GO:0006576	0.000267547	16	5.94358	102	Chpt1, Kmo, Comt, Odc1, Oaz3, Fabp5, Afmid, Kynu, Bche, Nr4a2, Enpp6, Chdh, Cyp2d22, Aadat, Ddc, Pla2g5
negative regulation of growth	GO:0045926	0.000270581	21	9.03191	155	Cdhr2, Wnt5a, Sfrp1, Hnf4a, Frzb, Lgmn, Sema3a, Dab2, Rtn4, Eno1, Nf2, Foxk1, Ntn1, Ppt1, Cd36, Enpp1, Nrp1, Ifng, Cda, Cgref1, Cyp27b1
pH reduction	GO:0045851	0.000274725	6	0.990597	17	Cln6, Atp6v0c, Car2, Ppt1, Atp4a, Aqp11
hormone-mediated signaling pathway	GO:0009755	0.000276834	13	4.25374	73	Hnf4a, Rorc, Ren1, Nr1h4, Ghr, Nr4a2, Nr2f2, Esrrb, Nr1h3, Vdr, Ppara, Gcgr, Esrrg
fatty acid biosynthetic process	GO:0006633	0.000308264	18	7.22553	124	Degs2, Mlycd, Hnf4a, Sc4mol, Fads6, Elovl7, Pecr, Fads3, Acadvl, Mlxipl, Oxsm, Cyp4a14, H2-Ke6, Cbr4, Ptplb, Nr1h3, Acsm3, Pla2g5
C21-steroid hormone metabolic process	GO:0008207	0.000308342	8	1.80638	31	Hsd11b1, Hsd3b6, Serpina6, Akr1c18, Hsd11b2, Akr1d1, Atp1a1, Bmp6
glycolysis	GO:0006096	0.000313195	10	2.73871	47	Pdhb, Pklr, Aldob, Entpd5, Pgam2, Pdha1, Mlxipl, Dhtkd1, Hk2, Ppara
growth	GO:0040007	0.000316541	59	37.1183	637	Cdhr2, Igfbp1, Wnt5a, Morf4l2, Sfrp1, Hnf4a, Frzb, Kazald1, Fgf9, Lgmn, Sema3a, Epb4.1l5, Dab2, Gli3, Brms1l, Entpd5, Rtn4, P2rx5, Hnf1b, Ghr, Eno1, Cckar, Gja1, Nf2, Fxyd2, Igfbp3, Esm1, Foxk1, Esrrb, Rdh10, Ntn1, Meg3, Ereg, Ppt1, Sall1, Mtap7, Afg3l2, Gli2, Cd36, Plau, Ndn, Enpp1, Nrp1, Ifng, Cda, Igsf11, Prlr, Ihh, Ddr1, Cgref1, G6pc, Fam107a, Igfbp7, Gpx1, Cela1, Cyp27b1, Pot1b, Bmp6, Srf
response to organic nitrogen	GO:0010243	0.000326572	9	2.27255	39	Hrh1, Hmgcs1, Cdo1, Nr4a2, Mtor, Aars, Vkorc1, Aacs, Oxtr
triglyceride biosynthetic process	GO:0019432	0.000326572	9	2.27255	39	Gyk, Pck1, Elovl7, Mogat2, Acsl1, Dgat2, Nr1h3, Agpat9, Gpd1
iron ion transport	GO:0006826	0.000333559	11	3.26314	56	Atp6v0c, Slc11a2, Atp6v1a, Sfxn2, Atp6v0d2, Slc25a37, Hsd3b6, Sfxn1, Atp6v1c2, Atp6v0a4, Steap2
regulation of cell size	GO:0008361	0.000345277	32	16.7236	287	Cdhr2, Igfbp1, Wnt5a, Sfrp1, Hnf4a, Frzb, Kazald1, Sema3a, Epb4.1l5, Dab2, Entpd5, Rtn4, Deptor, Eno1, Nf2, Fxyd2, Igfbp3, Esm1, Foxk1, Ntn1, Mtor, Ppt1, Ndn, Enpp1, Nrp1, Cda, Ddr1, Cgref1, Fam107a, Igfbp7, Cyp27b1, Pot1b
tryptophan catabolic process	GO:0006569	0.00034847	4	0.407893	7	Kmo, Afmid, Kynu, Aadat
indolalkylamine catabolic process	GO:0046218	0.00034847	4	0.407893	7	Kmo, Afmid, Kynu, Aadat
tryptophan catabolic process to kynurenine	GO:0019441	0.00034847	4	0.407893	7	Kmo, Afmid, Kynu, Aadat
indole-containing compound catabolic process	GO:0042436	0.00034847	4	0.407893	7	Kmo, Afmid, Kynu, Aadat
glycerolipid biosynthetic process	GO:0045017	0.000360206	17	6.7011	115	Chpt1, Gyk, Pck1, Fabp5, Elovl7, Mogat2, Taz, Acsl1, Pigy, Pigq, Cwh43, Dgat2, Nr1h3, Agpat9, Gpd1, Mogat1, Pla2g5
positive regulation of signal transduction	GO:0009967	0.00036915	48	28.7273	493	Plk2, Ube2i, Wnt5a, Sfrp1, Fgf9, Cat, Dab2, Mavs, Kl, Tgm2, Arpp19, Wwc1, Ghr, Arrb2, Cxxc5, Tlr4, Gja1, Rbpms, Igfbp3, Blnk, Fgf20, Cant1, Mtor, Lpar3, Furin, Ereg, Sall1, Cd36, Erbb2, Ifng, Igf1r, Fgf1, Golt1b, AI464131, Shb, Nr1h3, Gpx1, Hdac6, Cyp27b1, Disp1, Egfr, Csnk1e, Sectm1a, Cd8a, Npnt, Bmp6, Tnfrsf19, Tmed4
apoptosis	GO:0006915	0.000370506	102	72.838	1250	Ppif, Ndufs1, Fam176a, Tnfsf10, Wnt5a, Prkcz, Smpd2, Sfrp1, Acaa2, Slc11a2, Frzb, Naip1, Aph1b, Lgmn, Pafah2, Grik2, Mecom, Nox4, Sema3a, Trim35, Dnase1, Cat, Mnt, Gli3, Alb, Tfpt, Rtn4, Tia1, Vil1, Tgm2, Foxq1, Hnf1b, Btc, Col4a3, Aph1a, Bid, Deptor, Ghr, Arrb2, Gclc, Tmbim6, Tlr4, Prdx1, Nr4a2, Camk1d, Vav3, Plekhg2, Gja1, Cflar, Gas2, Prdx5, Igfbp3, Pik3cg, Bik, Vdac1, Hint2, Vnn1, Rnf152, Eya…
pigment metabolic process	GO:0042440	0.000375156	10	2.79698	48	A230051G13Rik, Slc25a39, Slc11a2, Ugt1a1, Shmt1, Ugt1a9, Ddt, Alad, Blvra, Alas1
dicarboxylic acid transport	GO:0006835	0.000391769	6	1.04887	18	Slc13a3, Slc19a1, Slc1a1, Slc25a10, Slc26a1, Slc13a2
fructose metabolic process	GO:0006000	0.000391769	6	1.04887	18	Aldob, Khk, Gnpda1, Sord, Fbp1, Ifng
renal water homeostasis	GO:0003091	0.000391769	6	1.04887	18	Ptger3, Aqp3, Btc, Avpr2, Aqp4, Aqp7
steroid catabolic process	GO:0006706	0.000391769	6	1.04887	18	Scarb1, Hsd11b1, Akr1c18, Ugt1a7c, Akr1d1, Cyp27b1
regulation of intracellular pH	GO:0051453	0.000391769	6	1.04887	18	Cln6, Atp6v0c, Car2, Slc9a8, Ppt1, Aqp11
digestion	GO:0007586	0.000391798	11	3.32141	57	Slc5a1, Mogat2, Cckar, Slc22a5, Aco1, Trpc1, Akr1d1, Nr1h3, Vdr, Akr1c21, Oxtr
programmed cell death	GO:0012501	0.000396159	103	73.8286	1267	Ppif, Ndufs1, Fam176a, Tnfsf10, Wnt5a, Prkcz, Smpd2, Sfrp1, Acaa2, Slc11a2, Frzb, Naip1, Aph1b, Lgmn, Pafah2, Grik2, Mecom, Nox4, Sema3a, Trim35, Dnase1, Cat, Mnt, Gli3, Alb, Tfpt, Rtn4, Tia1, Vil1, Tgm2, Foxq1, Hnf1b, Btc, Col4a3, Aph1a, Bid, Deptor, Ghr, Arrb2, Gclc, Tmbim6, Tlr4, Prdx1, Nr4a2, Camk1d, Vav3, Plekhg2, Gja1, Cflar, Gas2, Prdx5, Igfbp3, Pik3cg, Bik, Vdac1, Hint2, Vnn1, Rnf152, Eya…
lipid storage	GO:0019915	0.000399759	9	2.33082	40	Scarb1, Hexb, Fitm1, Angptl3, Cd36, Enpp1, Gm2a, Nr1h3, Ppara
regulation of intracellular protein kinase cascade	GO:0010627	0.000412011	39	22.0262	378	Plk2, Wnt5a, Sfrp1, Hnf4a, Fgf9, Grik2, Mecom, Ren1, Cbs, Mavs, Kl, Tgm2, Wwc1, Ghr, Arrb2, Cxxc5, Tlr4, Prdx1, Gja1, Nf2, Igfbp3, Fgf20, Cant1, Mtor, Lpar3, Cd36, Erbb2, Ifng, Igf1r, Map4k4, Fgf1, Golt1b, AI464131, Gpx1, Egfr, Pde4d, Sectm1a, Tnfrsf19, Tmed4
cellular component assembly	GO:0022607	0.000414935	84	57.9208	994	Tmsb10, Rab3ip, Cryz, Wnt5a, Prkcz, Ccdc88a, Srr, Hnf4a, Slc1a1, Ush1c, Arhgap42, Aldob, Pkhd1, Pvrl1, Grik2, Nox4, Cat, Epb4.1l5, Shmt1, Arpc5l, Rps10, Qprt, Acat1, Vil1, Alad, Pcbd1, Tgm2, Trpv4, P2rx5, Hnf1b, Acads, Gpx3, Pde4dip, Vav3, Pcm1, Gja1, St13, Nf2, Myo6, Sacs, Smarca5, Sept7, Mtmr2, Taz, Kcnh2, Acadm, Decr1, Aqp4, Celf2, Mtor, Lpar3, Kcnj10, Gjb1, Scin, Tns1, Atg13, Pard6b, Cda, Tme…
cell adhesion	GO:0007155	0.000424055	65	42.3626	727	Hoxa7, Tln2, Scarb1, Cdhr2, Bcar1, Wnt5a, Prkcz, Cldn3, Sfrp1, Nphs1, Itgb6, Pkhd1, Pvrl1, Tinag, Epb4.1l5, Pvrl3, F8, Cdhr5, Nat8, Celsr2, Cml3, Cd2, Tgm2, Dpp4, Lama1, Col4a3, Clstn1, A930038C07Rik, Vav3, Olfm4, Nf2, Cdh16, Vnn1, Efs, Cyth3, Hoxd3, Cml5, Ntn1, Angptl3, Col27a1, Cd36, Plau, Erbb2, Egfl6, Nrp1, Ifng, Lmo7, Tmem8, Ntm, Gpr56, Igsf11, Cml2, Prlr, Fgf1, Ihh, Ddr1, Cgref1, Igfbp7, Sp…
cell growth	GO:0016049	0.000428851	30	15.4999	266	Cdhr2, Igfbp1, Wnt5a, Sfrp1, Hnf4a, Frzb, Kazald1, Sema3a, Epb4.1l5, Dab2, Entpd5, Rtn4, Eno1, Nf2, Fxyd2, Igfbp3, Esm1, Foxk1, Ntn1, Ppt1, Ndn, Enpp1, Nrp1, Cda, Ddr1, Cgref1, Fam107a, Igfbp7, Cyp27b1, Pot1b
response to stress	GO:0006950	0.000437854	135	101.682	1745	Rps6ka5, Gpx6, 5730590G19Rik, Scarb1, Ccs, Atp1b1, Wnt5a, Ptger3, Morf4l2, Sfrp1, Cfb, Idh2, Slc11a2, Hnf4a, Nphs1, Serpina1b, Pklr, Etfdh, Kmo, Comt, Defb1, Itgb6, Ephx2, Acot2, Grik2, Ahcy, Mecom, C8g, Cat, Fga, F8, Tlr12, Ren1, Scnn1g, 2310046K01Rik, Hsf2bp, Atf4, Kynu, Nkx2-1, Cbs, Mavs, Adh5, Naprt1, Kl, F13b, Alb, Rtn4, Sod3, Tgm2, Trpv4, Dpp4, P2rx5, Cry1, Arrb2, Gclc, Gpx3, Tlr4, Prdx1, N…
cell motility	GO:0048870	0.000457422	57	36.0694	619	Hoxa7, Scarb1, Bcar1, Wnt5a, Sfrp1, Rap2b, Ccdc88a, Syne2, Nox4, Sema3a, Epb4.1l5, Mpp1, Gli3, Scnn1g, Nkx2-1, Rtn4, Celsr2, Vil1, Dpp4, Lama1, Wwc1, Arrb2, Nr4a2, Vav3, Cckar, Gja1, Met, Nr2f2, Igfbp3, Ntn1, Hoxb9, Furin, Nav1, Angptl3, Rapgef4, Inpp5b, Plau, Ndn, Tns1, Nrp1, Enpp2, Ifng, Emx2, Igf1r, Lrrk2, Slc37a4, Fgf1, Prr5, Robo3, Gpx1, Hdac6, Col18a1, Egfr, Ace, Pou3f3, Fyn, Srf
localization of cell	GO:0051674	0.000457422	57	36.0694	619	Hoxa7, Scarb1, Bcar1, Wnt5a, Sfrp1, Rap2b, Ccdc88a, Syne2, Nox4, Sema3a, Epb4.1l5, Mpp1, Gli3, Scnn1g, Nkx2-1, Rtn4, Celsr2, Vil1, Dpp4, Lama1, Wwc1, Arrb2, Nr4a2, Vav3, Cckar, Gja1, Met, Nr2f2, Igfbp3, Ntn1, Hoxb9, Furin, Nav1, Angptl3, Rapgef4, Inpp5b, Plau, Ndn, Tns1, Nrp1, Enpp2, Ifng, Emx2, Igf1r, Lrrk2, Slc37a4, Fgf1, Prr5, Robo3, Gpx1, Hdac6, Col18a1, Egfr, Ace, Pou3f3, Fyn, Srf
positive regulation of cell communication	GO:0010647	0.000460814	51	31.3495	538	Plk2, Ube2i, Wnt5a, Prkcz, Sfrp1, Fgf9, Grik2, Cat, Dab2, Mavs, Kl, Tgm2, Arpp19, Wwc1, Ghr, Arrb2, Cxxc5, Tlr4, Gja1, Rbpms, Igfbp3, Blnk, Fgf20, Cant1, Mtor, Lpar3, Furin, Ereg, Sall1, Cd36, Erbb2, Ifng, Igf1r, Fgf1, Golt1b, AI464131, Shb, Nr1h3, Gpx1, Hdac6, Cyp27b1, Disp1, Egfr, Csnk1e, Sectm1a, Cd8a, Oxtr, Npnt, Bmp6, Tnfrsf19, Tmed4
positive regulation of intracellular protein kinase cascade	GO:0010740	0.000462072	29	14.859	255	Plk2, Wnt5a, Fgf9, Mavs, Kl, Tgm2, Wwc1, Ghr, Arrb2, Cxxc5, Tlr4, Gja1, Igfbp3, Fgf20, Cant1, Mtor, Lpar3, Cd36, Erbb2, Ifng, Igf1r, Fgf1, Golt1b, AI464131, Gpx1, Egfr, Sectm1a, Tnfrsf19, Tmed4
positive regulation of signaling	GO:0023056	0.000523348	51	31.5243	541	Plk2, Ube2i, Wnt5a, Prkcz, Sfrp1, Fgf9, Grik2, Cat, Dab2, Mavs, Kl, Tgm2, Arpp19, Wwc1, Ghr, Arrb2, Cxxc5, Tlr4, Gja1, Rbpms, Igfbp3, Blnk, Fgf20, Cant1, Mtor, Lpar3, Furin, Ereg, Sall1, Cd36, Erbb2, Ifng, Igf1r, Fgf1, Golt1b, AI464131, Shb, Nr1h3, Gpx1, Hdac6, Cyp27b1, Disp1, Egfr, Csnk1e, Sectm1a, Cd8a, Oxtr, Npnt, Bmp6, Tnfrsf19, Tmed4
biological adhesion	GO:0022610	0.000526899	65	42.7122	733	Hoxa7, Tln2, Scarb1, Cdhr2, Bcar1, Wnt5a, Prkcz, Cldn3, Sfrp1, Nphs1, Itgb6, Pkhd1, Pvrl1, Tinag, Epb4.1l5, Pvrl3, F8, Cdhr5, Nat8, Celsr2, Cml3, Cd2, Tgm2, Dpp4, Lama1, Col4a3, Clstn1, A930038C07Rik, Vav3, Olfm4, Nf2, Cdh16, Vnn1, Efs, Cyth3, Hoxd3, Cml5, Ntn1, Angptl3, Col27a1, Cd36, Plau, Erbb2, Egfl6, Nrp1, Ifng, Lmo7, Tmem8, Ntm, Gpr56, Igsf11, Cml2, Prlr, Fgf1, Ihh, Ddr1, Cgref1, Igfbp7, Sp…
neurogenesis	GO:0022008	0.000528409	70	46.7911	803	Dbi, Wnt5a, Ccdc88a, Slc11a2, Ush1c, Cdc20, Pvrl1, Sema3a, Sox6, Gli3, Atxn10, Ywhag, Nkx2-1, Cux1, Rtn4, Celsr2, Efhd1, Trpv4, Lama1, Pou3f4, Nr4a2, Pcm1, Cckar, Gja1, Met, Cnp, Nf2, Myo6, Nr2f2, Hoxd10, Rgnef, Eya1, Emx1, Farp2, Hoxd3, Fgf20, Ntn1, Nav1, Kcnj10, Sall1, Hoxc10, Rapgef4, Afg3l2, Gli2, Ndn, Lhx1, Erbb2, Nrp1, Ifng, Emx2, Ntm, Igf1r, Slc6a4, Lrrk2, Sod2, Ihh, Tug1, Robo3, Lifr, Ruf…
multicellular organismal water homeostasis	GO:0050891	0.000544372	6	1.10714	19	Ptger3, Aqp3, Btc, Avpr2, Aqp4, Aqp7
heme metabolic process	GO:0042168	0.000555176	7	1.51503	26	A230051G13Rik, Slc25a39, Slc11a2, Ugt1a1, Alad, Blvra, Alas1
regulation of ion transport	GO:0043269	0.000574519	33	17.9473	308	Kcnq1, Dbi, Slc30a1, Kcne1, Kcnj15, Clcnkb, Pdzk1, Sestd1, Clcn5, Akt3, Tmem37, Cckar, Gja1, Cldn16, Vdac1, Hsd3b6, Scn8a, Kcnh2, Slc17a3, Pkd2, Trpc1, Slc9a3, Clcnka, Lpar3, Kcnj10, Tpcn1, Clcn3, Slc8a1, Atp4a, Casr, Vdr, Kcnj16, Kcnj1
response to ethanol	GO:0045471	0.000587133	9	2.44736	42	Gyk, Cdo1, Alad, Adh1, Tlr4, Aacs, Abat, Eps8, Fyn
signal transduction via phosphorylation event	GO:0023014	0.000594302	56	35.6615	612	Plk2, Rps6ka5, Wnt5a, Smpd2, Sfrp1, Hnf4a, Nphs1, Fgf9, Grik2, Mecom, Ren1, Cbs, Mavs, Kl, Tgm2, Wwc1, Ghr, Arrb2, Cxxc5, Tlr4, Prdx1, Avpr2, Gja1, Met, Nf2, Igfbp3, Mlxipl, Pkd2, Fgf20, Dgkq, Cant1, Mtor, Lpar3, Cd36, Erbb2, Ifng, Errfi1, Igf1r, Lrrk2, Prlr, Map4k4, Card10, Fgf1, Golt1b, Casr, AI464131, Gpx1, Stk38, Mapkbp1, Egfr, Muc20, Pde4d, Sectm1a, Oxtr, Tnfrsf19, Tmed4
intracellular protein kinase cascade	GO:0007243	0.000594302	56	35.6615	612	Plk2, Rps6ka5, Wnt5a, Smpd2, Sfrp1, Hnf4a, Nphs1, Fgf9, Grik2, Mecom, Ren1, Cbs, Mavs, Kl, Tgm2, Wwc1, Ghr, Arrb2, Cxxc5, Tlr4, Prdx1, Avpr2, Gja1, Met, Nf2, Igfbp3, Mlxipl, Pkd2, Fgf20, Dgkq, Cant1, Mtor, Lpar3, Cd36, Erbb2, Ifng, Errfi1, Igf1r, Lrrk2, Prlr, Map4k4, Card10, Fgf1, Golt1b, Casr, AI464131, Gpx1, Stk38, Mapkbp1, Egfr, Muc20, Pde4d, Sectm1a, Oxtr, Tnfrsf19, Tmed4
digestive system development	GO:0055123	0.000612334	13	4.60336	79	Wnt5a, Sfrp1, Fgf9, Epb4.1l5, Gli3, Hnf1b, Pcsk5, Sall1, Gli2, Igf1r, Ihh, Cela1, Egfr
negative regulation of cellular metabolic process	GO:0031324	0.000624437	80	55.3569	950	Psmd13, Hoxa7, Dbi, Ube2i, Wnt5a, Prkcz, Glis2, Sfrp1, Hnf4a, Basp1, Foxi1, Comt, Cdc20, Hoxd8, Mecom, Tbx2, Ywhaq, Sox6, Dab2, Gli3, Tle1, Nkx2-1, Ugt1a9, Cux1, Nr1h4, Sirt3, Tia1, Eid1, Foxq1, Hnf1b, Arrb2, Eno1, Gclc, Hes2, Psmc1, Met, St13, Nf2, Fst, Rlim, Acadvl, Nr2f2, Wwp1, Igfbp3, Smarca5, Mlxipl, Glis3, Foxk1, Timp3, Fbxw11, Nepn, Meg3, Ybx1, Mtor, Furin, Rnf128, Sall1, Gli2, Apom, Cd36,…
embryonic organ development	GO:0048568	0.000644779	31	16.6071	285	Hoxa7, Hoxb7, Wnt5a, Nsdhl, Frzb, Ush1c, Foxi1, Hoxb8, Fgf9, Gli3, Hnf1b, Myo6, Hoxd10, Pcsk5, Hoxb6, Esrrb, Eya1, Pkd2, Rdh10, Hoxd3, Osr2, Sall1, Gli2, Hoxd4, Hoxb2, Ihh, Egfr, Cebpa, Vcam1, Hs6st1, Hmx2
glycine catabolic process	GO:0006546	0.000664231	4	0.466163	8	A230051G13Rik, Dmgdh, Gldc, Sardh
spinal cord motor neuron cell fate specification	GO:0021520	0.000664231	4	0.466163	8	Gli3, Hoxd10, Hoxc10, Gli2
L-serine metabolic process	GO:0006563	0.000664231	4	0.466163	8	Srr, Shmt1, Cbs, Shmt2
proline metabolic process	GO:0006560	0.000664231	4	0.466163	8	Prodh2, Aldh4a1, Prodh, Aldh18a1
digestive system process	GO:0022600	0.000704567	9	2.50563	43	Slc5a1, Mogat2, Cckar, Slc22a5, Aco1, Trpc1, Nr1h3, Vdr, Oxtr
organ morphogenesis	GO:0009887	0.000733222	58	37.5844	645	Hoxa7, Phlda2, Hoxb7, Wnt5a, Sfrp1, Frzb, Ush1c, Foxi1, Hoxb8, Hoxd8, Pvrl1, Fgf9, Tbx2, Pvrl3, Dab2, Gli3, Prkar2b, Lhx9, Nkx2-1, Cbs, Rtn4, Treh, Foxq1, Hnf1b, Lama1, Gja1, Met, Nf2, Fst, Myo6, Hoxd10, Hoxb6, Eya1, Fgfr4, Rdh10, Hoxd3, Osr2, Ereg, Sall1, Gli2, Hoxd4, Pax8, Ifng, Sostdc1, Errfi1, Igf1r, Hoxb2, Fgf1, Ihh, Vdr, Cela1, Lifr, Tgm1, Ntn4, Gcnt1, Bmp6, Srf, Hmx2
regulation of cellular pH	GO:0030641	0.000740039	6	1.16541	20	Cln6, Atp6v0c, Car2, Slc9a8, Ppt1, Aqp11
glutamate biosynthetic process	GO:0006537	0.000744136	3	0.233082	4	Glud1, Prodh2, Prodh
NADPH oxidation	GO:0070995	0.000744136	3	0.233082	4	Fdx1, Fmo2, Fmo1
very long-chain fatty acid catabolic process	GO:0042760	0.000744136	3	0.233082	4	Slc27a2, Acot2, Acadvl
polyol catabolic process	GO:0046174	0.000744136	3	0.233082	4	Miox, Sord, Gpd1
betaine biosynthetic process	GO:0006578	0.000744136	3	0.233082	4	Acadm, Chdh, Tmlhe
acetate metabolic process	GO:0006083	0.000744136	3	0.233082	4	Acss2, Acss1, Aspa
peroxisome membrane biogenesis	GO:0016557	0.000744136	3	0.233082	4	Pex3, Pex19, Pex11a
renal water absorption	GO:0070295	0.000744136	3	0.233082	4	Aqp3, Aqp4, Aqp7
respiratory electron transport chain	GO:0022904	0.000747066	8	2.03946	35	Ndufs1, Sdha, Dld, Taz, Ndufb8, Sod2, Slc25a13, Ppargc1a
death	GO:0016265	0.000765882	106	77.8493	1336	Ppif, Ndufs1, Fam176a, Tnfsf10, Wnt5a, Prkcz, Smpd2, Sfrp1, Acaa2, Slc11a2, Frzb, Naip1, Aph1b, Lgmn, Pafah2, Grik2, Mecom, Nox4, Sema3a, C8g, Trim35, Dnase1, Cat, Mnt, Gli3, Alb, Tfpt, Rtn4, Tia1, Vil1, Tgm2, Foxq1, Hnf1b, Btc, Col4a3, Aph1a, Bid, Deptor, Ghr, Arrb2, Gclc, Tmbim6, Tlr4, Prdx1, Nr4a2, Camk1d, Vav3, Plekhg2, Gja1, Cflar, Gas2, Prdx5, Igfbp3, Pik3cg, Bik, Vdac1, Hint2, Vnn1, Rnf152…
development of primary male sexual characteristics	GO:0046546	0.000766657	12	4.1372	71	Lgr4, Wnt5a, Sfrp1, Fgf9, Lhx9, Nkx2-1, Bik, Dhcr24, Mtap7, Sf1, Hsd17b4, Bmp6
regulation of programmed cell death	GO:0043067	0.000781383	84	59.1445	1015	Ppif, Tnfsf10, Wnt5a, Prkcz, Smpd2, Sfrp1, Acaa2, Slc11a2, Frzb, Naip1, Aph1b, Lgmn, Pafah2, Grik2, Mecom, Nox4, Trim35, Cat, Mnt, Gli3, Alb, Tfpt, Rtn4, Vil1, Tgm2, Foxq1, Hnf1b, Btc, Col4a3, Aph1a, Bid, Deptor, Ghr, Arrb2, Gclc, Tmbim6, Tlr4, Prdx1, Nr4a2, Camk1d, Vav3, Plekhg2, Cflar, Prdx5, Igfbp3, Pik3cg, Bik, Vnn1, Eya1, Ybx1, Dhcr24, Furin, Aars, Ppt1, Arhgef4, Scin, Erbb2, Ifng, Proc, Igf…
locomotion	GO:0040011	0.000798742	67	45.043	773	Hoxa7, Cln6, Scarb1, Bcar1, Wnt5a, Sfrp1, Rap2b, Ccdc88a, Syne2, Pvrl1, Nox4, Sema3a, Epb4.1l5, Jph3, Mpp1, Gli3, Scnn1g, Ace2, Nkx2-1, Ccl28, Rtn4, Celsr2, Ccr9, Vil1, Dpp4, Lama1, Wwc1, Arrb2, Nr4a2, Vav3, Cckar, Gja1, Met, Nr2f2, Igfbp3, Ntn1, Hoxb9, Furin, Nav1, Angptl3, Rapgef4, Gli2, Inpp5b, Plau, Ndn, Erbb2, Tns1, Nrp1, Enpp2, Ifng, Emx2, Igf1r, Lrrk2, Slc37a4, Fgf1, Prr5, Robo3, Gpx1, Hda…
macromolecular complex assembly	GO:0065003	0.000829245	61	40.2066	690	Tmsb10, Cryz, Prkcz, Srr, Slc1a1, Aldob, Grik2, Cat, Shmt1, Arpc5l, Rps10, Qprt, Acat1, Vil1, Alad, Pcbd1, Tgm2, Trpv4, P2rx5, Hnf1b, Acads, Gpx3, Pde4dip, Gja1, St13, Smarca5, Sept7, Mtmr2, Taz, Kcnh2, Acadm, Decr1, Aqp4, Celf2, Mtor, Kcnj10, Gjb1, Scin, Pard6b, Cda, Tmem70, Me1, Cbr4, Cubn, Aqp11, Igf1r, Slc6a4, Sod2, Mtss1, Vill, Prlr, Shmt2, Epb4.9, Cpt1a, Panx1, Hdac6, Prex1, Muc20, Pde4d, G…
embryonic organ morphogenesis	GO:0048562	0.000843146	23	11.1879	192	Hoxa7, Hoxb7, Wnt5a, Frzb, Ush1c, Foxi1, Hoxb8, Fgf9, Gli3, Hnf1b, Myo6, Hoxd10, Hoxb6, Eya1, Rdh10, Hoxd3, Osr2, Sall1, Gli2, Hoxd4, Hoxb2, Ihh, Hmx2
regulation of membrane potential	GO:0042391	0.000843146	23	11.1879	192	Kcnq1, Ndufs1, Prkcz, Ugt8a, Grik2, Kcne1, Hexb, P2rx5, Gclc, Dld, Gal3st1, Scn8a, Kcnh2, Kcnj10, Afg3l2, Erbb2, Ifng, Chrna4, Lrrk2, Sod2, Mal, Gna11, Fyn
removal of superoxide radicals	GO:0019430	0.000857633	5	0.815786	14	Ccs, Sod3, Prdx1, Cd36, Sod2
cellular response to oxygen radical	GO:0071450	0.000857633	5	0.815786	14	Ccs, Sod3, Prdx1, Cd36, Sod2
negative regulation of peptidyl-tyrosine phosphorylation	GO:0050732	0.000857633	5	0.815786	14	Prkcz, Sfrp1, Hnf4a, Nf2, Errfi1
intracellular pH reduction	GO:0051452	0.000857633	5	0.815786	14	Cln6, Atp6v0c, Car2, Ppt1, Aqp11
response to zinc ion	GO:0010043	0.000857633	5	0.815786	14	Ass1, Aldob, Khk, Alad, Haao
cellular response to superoxide	GO:0071451	0.000857633	5	0.815786	14	Ccs, Sod3, Prdx1, Cd36, Sod2
heterocycle biosynthetic process	GO:0018130	0.000859769	34	19.1127	328	A230051G13Rik, Slc25a39, Atp1b1, Atp6v0c, Slc11a2, Pklr, Atp8b2, Kmo, Aspdh, Kynu, Ak3, Naprt1, Guca2b, Tpk1, Qprt, Alad, Mthfd1, Pcbd1, Pts, Ldhd, Dpyd, Pth1r, Nadsyn1, Atp11a, Atp4a, Nfs1, Aldh4a1, Slc25a13, Tbpl1, Alas1, Haao, Atp1a1, Gcgr, Aldh18a1
ear development	GO:0043583	0.000868327	18	7.86651	135	Wnt5a, Frzb, Ush1c, Foxi1, Fgf9, Gli3, Cux1, Pou3f4, Myo6, Eya1, Rdh10, Fgf20, Osr2, Sall1, Gli2, Ddr1, Hmx2, Mcoln3
negative regulation of Wnt receptor signaling pathway	GO:0030178	0.000880347	13	4.77817	82	Wnt5a, Sfrp1, Frzb, Fgf9, Dab2, Gli3, Apcdd1, Taz, Scyl2, Dkk4, Nphp3, Dkk2, Csnk1e
gastrulation with mouth forming second	GO:0001702	0.000901995	7	1.63157	28	Wnt5a, Nat8, Cml5, Odz4, Lhx1, Cml2, Srf
embryonic digestive tract development	GO:0048566	0.000901995	7	1.63157	28	Fgf9, Gli3, Hnf1b, Pcsk5, Sall1, Gli2, Ihh
cell death	GO:0008219	0.000909335	105	77.3831	1328	Ppif, Ndufs1, Fam176a, Tnfsf10, Wnt5a, Prkcz, Smpd2, Sfrp1, Acaa2, Slc11a2, Frzb, Naip1, Aph1b, Lgmn, Pafah2, Grik2, Mecom, Nox4, Sema3a, C8g, Trim35, Dnase1, Cat, Mnt, Gli3, Alb, Tfpt, Rtn4, Tia1, Vil1, Tgm2, Foxq1, Hnf1b, Btc, Col4a3, Aph1a, Bid, Deptor, Ghr, Arrb2, Gclc, Tmbim6, Tlr4, Prdx1, Nr4a2, Camk1d, Vav3, Plekhg2, Gja1, Cflar, Gas2, Prdx5, Igfbp3, Pik3cg, Bik, Vdac1, Hint2, Vnn1, Rnf152…
regulation of steroid biosynthetic process	GO:0050810	0.000911893	8	2.09774	36	Hrh1, Ifng, Akr1c18, Sf1, Fgf1, Igfbp7, Atp1a1, Bmp6
brain development	GO:0007420	0.00091425	35	19.9285	342	Wnt5a, Sfrp1, Frzb, Shroom4, Mecom, Gli3, Nkx2-1, Cbs, Rtn4, Hnf1b, Pou3f4, Nr4a2, Pcm1, Cckar, Met, Nr2f2, Emx1, Aars, Ppt1, Sall1, Lrp2, Gli2, Lhx1, Emx2, Gpr56, Igf1r, Slc6a4, Lrrk2, Hoxb2, Egfr, Pou3f3, Wdr62, Slc23a1, Fyn, Hmx2
embryo development	GO:0009790	0.000933834	69	46.966	806	Hoxa7, Hoxb7, Wnt5a, Grsf1, Sfrp1, Nsdhl, Hnf4a, Serpina1b, Frzb, Ush1c, Foxi1, Hoxb8, Slc30a1, Fgf9, Mecom, Epb4.1l5, Sox6, Hs2st1, Dab2, Gli3, Ipmk, Nat8, Foxq1, Hnf1b, Lama1, Eno1, Gja1, Nf2, Myo6, Hectd1, Hoxd10, Dld, Pcsk5, Smarca5, Hoxb6, Foxk1, Esrrb, Eya1, Pkd2, Rdh10, Hoxa9, Hoxd3, Cml5, Rcn1, Osr2, Hoxb9, Meg3, Ybx1, Odz4, Cobl, Sall1, Hoxc10, Gli2, Hoxd4, Lhx1, Cubn, Cml2, Hoxa10, Hoxb…
regulation of carbohydrate metabolic process	GO:0006109	0.000949196	11	3.67104	63	Hnf4a, Nr1h4, Arpp19, Hsd11b1, Igfbp3, Mlxipl, Acadm, Mtor, Enpp1, Ifng, Ppara
generation of neurons	GO:0048699	0.000982999	65	43.7611	751	Wnt5a, Ccdc88a, Slc11a2, Ush1c, Cdc20, Pvrl1, Sema3a, Gli3, Atxn10, Ywhag, Nkx2-1, Cux1, Rtn4, Celsr2, Efhd1, Trpv4, Lama1, Pou3f4, Nr4a2, Pcm1, Cckar, Gja1, Met, Cnp, Myo6, Nr2f2, Hoxd10, Rgnef, Eya1, Emx1, Farp2, Hoxd3, Fgf20, Ntn1, Nav1, Sall1, Hoxc10, Rapgef4, Afg3l2, Gli2, Ndn, Lhx1, Erbb2, Nrp1, Ifng, Emx2, Ntm, Igf1r, Slc6a4, Lrrk2, Sod2, Ihh, Tug1, Robo3, Lifr, Rufy3, Egfr, Prex1, Ace, Nt…
steroid hormone mediated signaling pathway	GO:0043401	0.000998778	10	3.1466	54	Hnf4a, Rorc, Nr1h4, Nr4a2, Nr2f2, Esrrb, Nr1h3, Vdr, Ppara, Esrrg
cellular component movement	GO:0006928	0.00101929	58	38.1089	654	Hoxa7, Scarb1, Bcar1, Wnt5a, Sfrp1, Rap2b, Ccdc88a, Syne2, Pkhd1, Nox4, Sema3a, Epb4.1l5, Mpp1, Gli3, Scnn1g, Nkx2-1, Rtn4, Celsr2, Vil1, Dpp4, Lama1, Wwc1, Arrb2, Nr4a2, Vav3, Cckar, Gja1, Met, Nr2f2, Igfbp3, Ntn1, Hoxb9, Furin, Nav1, Angptl3, Rapgef4, Inpp5b, Plau, Ndn, Tns1, Nrp1, Enpp2, Ifng, Emx2, Igf1r, Lrrk2, Slc37a4, Fgf1, Prr5, Robo3, Gpx1, Hdac6, Col18a1, Egfr, Ace, Pou3f3, Fyn, Srf
interspecies interaction between organisms	GO:0044419	0.00106987	14	5.47742	94	Scarb1, Ube2i, Ceacam2, Pvrl1, Ace2, Alb, Tlr4, Ceacam1, Slc22a5, Cd36, Ifng, Gpx1, Vcam1, Hyal2
tetrapyrrole metabolic process	GO:0033013	0.0011046	8	2.15601	37	A230051G13Rik, Slc25a39, Slc11a2, Ugt1a1, Alad, Blvra, Alas1, Tcn2
porphyrin metabolic process	GO:0006778	0.0011046	8	2.15601	37	A230051G13Rik, Slc25a39, Slc11a2, Ugt1a1, Alad, Blvra, Alas1, Tcn2
regulation of cell migration	GO:0030334	0.00111545	30	16.4323	282	Hoxa7, Bcar1, Wnt5a, Sfrp1, Rap2b, Syne2, Nox4, Sema3a, Epb4.1l5, Mpp1, Nkx2-1, Rtn4, Vil1, Lama1, Nr2f2, Igfbp3, Ntn1, Furin, Angptl3, Rapgef4, Plau, Enpp2, Igf1r, Fgf1, Prr5, Hdac6, Col18a1, Egfr, Ace, Srf
nitrogen cycle metabolic process	GO:0071941	0.00114207	4	0.524434	9	Ass1, Asl, Arg2, Cebpa
urea metabolic process	GO:0019627	0.00114207	4	0.524434	9	Ass1, Asl, Arg2, Cebpa
retinal metabolic process	GO:0042574	0.00114207	4	0.524434	9	Bco2, Aldh8a1, Rdh10, Dhrs4
coenzyme A metabolic process	GO:0015936	0.00114207	4	0.524434	9	Coasy, Mccc2, Nudt7, Pank1
urea cycle	GO:0000050	0.00114207	4	0.524434	9	Ass1, Asl, Arg2, Cebpa
axonal fasciculation	GO:0007413	0.00114207	4	0.524434	9	Sema3a, Rtn4, Ndn, Nrp1
methionine biosynthetic process	GO:0009086	0.00114207	4	0.524434	9	Mthfd1, Bhmt2, Adi1, Bhmt
apocarotenoid metabolic process	GO:0043288	0.00114207	4	0.524434	9	Bco2, Aldh8a1, Rdh10, Dhrs4
tryptophan metabolic process	GO:0006568	0.00114207	4	0.524434	9	Kmo, Afmid, Kynu, Aadat
central nervous system development	GO:0007417	0.00114909	43	26.3382	452	Wnt5a, Sfrp1, Frzb, Hoxb8, Shroom4, Mecom, Sox6, Gli3, Nkx2-1, Cbs, Rtn4, Hnf1b, Pou3f4, Nr4a2, Pcm1, Cckar, Met, Nr2f2, Hoxd10, Rgnef, Emx1, Aars, Kcnj10, Ppt1, Sall1, Hoxc10, Lrp2, Gli2, Ndn, Lhx1, Emx2, Gpr56, Igf1r, Slc6a4, Lrrk2, Hoxb2, Egfr, Pou3f3, Wdr62, Slc23a1, Aspa, Fyn, Hmx2
exocrine system development	GO:0035272	0.00117614	9	2.68044	46	Sema3a, Tgm2, Lama1, Met, Nrp1, Igf1r, Cela1, Egfr, Ntn4
calcium ion transport	GO:0006816	0.00119478	24	12.1785	209	Dbi, Trpm6, Hrh1, Slc30a1, Trpv4, Sestd1, Tmem37, Cckar, Gja1, Cldn16, Vdac1, Rasa3, Pkd2, Sri, Trpc1, Lpar3, Tpcn1, Chrna4, Slc8a1, Casr, Vdr, Panx1, Cyp27b1, Nmur1
regulation of cofactor metabolic process	GO:0051193	0.00122481	5	0.874056	15	Pdhb, Hsd11b1, Pdha1, Dld, Pdk2
aspartate family amino acid biosynthetic process	GO:0009067	0.00122481	5	0.874056	15	Mthfd1, Bhmt2, Adi1, Thnsl2, Bhmt
regulation of coenzyme metabolic process	GO:0051196	0.00122481	5	0.874056	15	Pdhb, Hsd11b1, Pdha1, Dld, Pdk2
glutamine family amino acid catabolic process	GO:0009065	0.00122481	5	0.874056	15	Glud1, Fah, Prodh2, Ddah2, Prodh
regulation of primary metabolic process	GO:0080090	0.00123225	245	204.238	3505	Psmd13, Serpinb9c, Hoxa7, Rps6ka5, Serpina1f, Ppargc1b, Dbi, Psip1, Cln6, Hrh1, Hoxb7, Stk16, Ube2i, Tbc1d1, Wnt5a, Ascc1, Prkcz, Sepsecs, Glis2, Morf4l2, Sfrp1, Mlycd, Eny2, Rcor3, Rap2b, Ccdc88a, Zcchc11, Hnf4a, Zfp503, Serpina1b, Frzb, Basp1, Foxi1, Comt, Hoxb8, Cdc20, Arhgap42, Tbc1d10a, Hoxd8, Aldob, Rorc, Npas3, Mecom, Zfp319, Cat, Mnt, Tbx2, Ywhaq, Sox6, Dab2, Gli3, Prkar2b, Grtp1, Ren1, P…
response to insulin stimulus	GO:0032868	0.00123452	15	6.17666	106	Pck1, Bcar1, Prkcz, Pklr, Khk, Stxbp4, Akt3, Ptpn2, Hadh, Ybx1, Mtor, Enpp1, Cyp27b1, Ppara, Eif4ebp2
regulation of growth	GO:0040008	0.00125586	40	24.124	414	Cdhr2, Igfbp1, Wnt5a, Morf4l2, Sfrp1, Hnf4a, Frzb, Kazald1, Fgf9, Lgmn, Sema3a, Dab2, Brms1l, Rtn4, P2rx5, Hnf1b, Ghr, Eno1, Cckar, Nf2, Fxyd2, Igfbp3, Esm1, Foxk1, Ntn1, Ppt1, Afg3l2, Cd36, Ndn, Enpp1, Nrp1, Ifng, Cda, Igsf11, Ddr1, Cgref1, Fam107a, Igfbp7, Cyp27b1, Pot1b
embryonic skeletal system morphogenesis	GO:0048704	0.00126248	12	4.37028	75	Hoxa7, Hoxb7, Hoxb8, Gli3, Hoxd10, Hoxb6, Eya1, Rdh10, Hoxd3, Osr2, Hoxd4, Hoxb2
regulation of cellular component movement	GO:0051270	0.00128406	32	18.0638	310	Hoxa7, Bcar1, Wnt5a, Sfrp1, Rap2b, Syne2, Pkhd1, Nox4, Sema3a, Epb4.1l5, Mpp1, Nkx2-1, Rtn4, Vil1, Lama1, Nr2f2, Igfbp3, Ntn1, Furin, Angptl3, Rapgef4, Plau, Nrp1, Enpp2, Igf1r, Fgf1, Prr5, Hdac6, Col18a1, Egfr, Ace, Srf
regulation of apoptosis	GO:0042981	0.00130806	82	58.5035	1004	Ppif, Tnfsf10, Wnt5a, Prkcz, Smpd2, Sfrp1, Acaa2, Slc11a2, Frzb, Naip1, Aph1b, Lgmn, Pafah2, Grik2, Nox4, Trim35, Cat, Mnt, Gli3, Alb, Tfpt, Rtn4, Vil1, Tgm2, Foxq1, Hnf1b, Btc, Col4a3, Aph1a, Bid, Deptor, Ghr, Arrb2, Gclc, Tmbim6, Tlr4, Prdx1, Nr4a2, Camk1d, Vav3, Plekhg2, Cflar, Prdx5, Igfbp3, Pik3cg, Bik, Vnn1, Eya1, Ybx1, Dhcr24, Furin, Aars, Ppt1, Arhgef4, Scin, Erbb2, Ifng, Proc, Igf1r, Sod…
negative regulation of macromolecule metabolic process	GO:0010605	0.00138681	78	55.2404	948	Psmd13, Hoxa7, Kcnq1, Ube2i, Wnt5a, Prkcz, Glis2, Sfrp1, Zcchc11, Hnf4a, Basp1, Foxi1, Cdc20, Hoxd8, Mecom, Tbx2, Ywhaq, Sox6, Dab2, Gli3, Tle1, Nkx2-1, Cux1, Nr1h4, Sirt3, Tia1, Eid1, Foxq1, Hnf1b, Arrb2, Eno1, Gclc, Hes2, Gja1, Psmc1, Met, St13, Nf2, Fst, Rlim, Nr2f2, Wwp1, Igfbp3, Smarca5, Mlxipl, Glis3, Foxk1, Timp3, Fbxw11, Nepn, Meg3, Ybx1, Furin, Rnf128, Sall1, Gli2, Apom, Cd36, Enpp1, Ifn…
regulation of cell motility	GO:2000145	0.00139259	30	16.6653	286	Hoxa7, Bcar1, Wnt5a, Sfrp1, Rap2b, Syne2, Nox4, Sema3a, Epb4.1l5, Mpp1, Nkx2-1, Rtn4, Vil1, Lama1, Nr2f2, Igfbp3, Ntn1, Furin, Angptl3, Rapgef4, Plau, Enpp2, Igf1r, Fgf1, Prr5, Hdac6, Col18a1, Egfr, Ace, Srf
cellular monovalent inorganic cation homeostasis	GO:0030004	0.00140008	7	1.74811	30	Cln6, Atp6v0c, Bsnd, Car2, Slc9a8, Ppt1, Aqp11
cell-cell signaling	GO:0007267	0.00144198	54	35.4284	608	Kcnq1, Dbi, Hrh1, Wnt5a, Prkcz, Syt4, Sfrp1, Hnf4a, Comt, Pvrl1, Slc30a1, Fgf9, Grik2, Glud1, Ywhag, Nkx2-1, Calb1, Rtn4, Oxct1, Bche, Trpv4, Hnf1b, Clstn1, Arrb2, Cckar, Gja1, Met, Myo6, Vdac1, Fgfr4, Hadh, Ildr2, Meg3, Ereg, Kcnj10, Ppt1, Sall1, Lrp2, Rapgef4, Gli2, Lhx1, Ifng, Chrna4, Slc6a4, Aacs, Aldh9a1, Fgf1, Ihh, Cpt1a, Panx1, Egfr, Nmur1, Abat, Oxtr
regulation of transmembrane transport	GO:0034762	0.00148922	31	17.4811	300	Kcnq1, Hnf4a, Slc30a1, Gli3, Kcne1, Kcnj15, Mavs, Clcnkb, Pdzk1, Sestd1, Clcn5, Tlr4, Prdx1, Tmem37, Cckar, Rbpms, Vdac1, Scn8a, Kcnh2, Pkd2, Fbxw11, Mtor, Clcnka, Kcnj10, Tpcn1, Cd36, Clcn3, Vdr, Kcnj16, Egfr, Kcnj1
neuron differentiation	GO:0030182	0.00154973	59	39.6239	680	Wnt5a, Ccdc88a, Slc11a2, Ush1c, Cdc20, Pvrl1, Sema3a, Gli3, Atxn10, Ywhag, Nkx2-1, Cux1, Rtn4, Celsr2, Efhd1, Trpv4, Lama1, Pou3f4, Nr4a2, Cckar, Gja1, Met, Cnp, Myo6, Hoxd10, Rgnef, Eya1, Emx1, Farp2, Hoxd3, Fgf20, Ntn1, Sall1, Hoxc10, Rapgef4, Afg3l2, Gli2, Ndn, Lhx1, Erbb2, Nrp1, Ifng, Emx2, Ntm, Igf1r, Slc6a4, Lrrk2, Sod2, Ihh, Tug1, Robo3, Lifr, Rufy3, Egfr, Prex1, Ntn4, Sema5a, Bmp6, Mcoln3
peptide transport	GO:0015833	0.00156232	18	8.2744	142	Kcnq1, Sfrp1, Hnf4a, Slco3a1, Glud1, Oxct1, Trpv4, Hnf1b, Cckar, Slc15a2, Hadh, Ildr2, Rapgef4, Ifng, Aacs, Cpt1a, Slc22a8, Disp1
regulation of cell death	GO:0010941	0.00157884	84	60.6012	1040	Ppif, Tnfsf10, Wnt5a, Prkcz, Smpd2, Sfrp1, Acaa2, Slc11a2, Frzb, Naip1, Aph1b, Lgmn, Pafah2, Grik2, Mecom, Nox4, Trim35, Cat, Mnt, Gli3, Alb, Tfpt, Rtn4, Vil1, Tgm2, Foxq1, Hnf1b, Btc, Col4a3, Aph1a, Bid, Deptor, Ghr, Arrb2, Gclc, Tmbim6, Tlr4, Prdx1, Nr4a2, Camk1d, Vav3, Plekhg2, Cflar, Prdx5, Igfbp3, Pik3cg, Bik, Vnn1, Eya1, Ybx1, Dhcr24, Furin, Aars, Ppt1, Arhgef4, Scin, Erbb2, Ifng, Proc, Igf…
male sex differentiation	GO:0046661	0.00159569	12	4.48682	77	Lgr4, Wnt5a, Sfrp1, Fgf9, Lhx9, Nkx2-1, Bik, Dhcr24, Mtap7, Sf1, Hsd17b4, Bmp6
digestive tract development	GO:0048565	0.00160169	11	3.90412	67	Wnt5a, Sfrp1, Fgf9, Epb4.1l5, Gli3, Hnf1b, Pcsk5, Sall1, Gli2, Ihh, Egfr
positive regulation of cell adhesion	GO:0045785	0.00161387	14	5.7105	98	Wnt5a, Prkcz, Epb4.1l5, Tgm2, A930038C07Rik, Vav3, Cyth3, Cd36, Erbb2, Egfl6, Ifng, Fgf1, Spp1, Npnt
ATP metabolic process	GO:0046034	0.00161418	29	16.0826	276	Ndufs1, Katnal2, Atp1b1, Atp6v0c, Pklr, Atp8b2, Atp6v1a, Entpd5, Ak3, Abca3, Ldhd, Abcc2, Fxyd2, Dhx33, Lonp2, Smarca5, Abcd1, Abca13, Abcd3, Cftr, Atp11a, Atp4a, Abcd4, 1300010F03Rik, Slc25a13, Abcc4, Pex1, Atp1a1, Abcg2
embryo development ending in birth or egg hatching	GO:0009792	0.00162967	46	29.1935	501	Hoxa7, Hoxb7, Wnt5a, Sfrp1, Nsdhl, Serpina1b, Hoxb8, Slc30a1, Fgf9, Mecom, Epb4.1l5, Sox6, Dab2, Gli3, Ipmk, Hnf1b, Eno1, Gja1, Hectd1, Hoxd10, Pcsk5, Hoxb6, Esrrb, Eya1, Pkd2, Rdh10, Hoxa9, Hoxd3, Rcn1, Osr2, Hoxb9, Meg3, Ybx1, Cobl, Sall1, Gli2, Hoxd4, Cubn, Hoxb2, Ihh, Egfr, Cebpa, Abcg2, Vcam1, Hs6st1, Srf
water homeostasis	GO:0030104	0.00165793	6	1.34022	23	Ptger3, Aqp3, Btc, Avpr2, Aqp4, Aqp7
drug metabolic process	GO:0017144	0.00165793	6	1.34022	23	Ugt1a9, Cbr1, Fmo2, Cyp2e1, Cyp2d22, Dck
regulation of locomotion	GO:0040012	0.00166401	32	18.3552	315	Hoxa7, Bcar1, Wnt5a, Sfrp1, Rap2b, Syne2, Nox4, Sema3a, Epb4.1l5, Mpp1, Nkx2-1, Rtn4, Vil1, Lama1, Nr2f2, Igfbp3, Ntn1, Furin, Angptl3, Rapgef4, Plau, Nrp1, Enpp2, Igf1r, Lrrk2, Fgf1, Prr5, Hdac6, Col18a1, Egfr, Ace, Srf
morphogenesis of a branching structure	GO:0001763	0.00167739	21	10.3721	178	Wnt5a, Sfrp1, Sema3a, Gli3, Rtn4, Tgm2, Hnf1b, Lama1, Met, Eya1, Rdh10, Gli2, Nrp1, Lrrk2, Ihh, Ddr1, Vdr, Ntn4, Sema5a, Npnt, Srf
receptor biosynthetic process	GO:0032800	0.00169627	5	0.932327	16	Ace2, Nr1h3, Ankrd13c, Hdac6, Ppara
negative regulation of axon extension	GO:0030517	0.00169627	5	0.932327	16	Wnt5a, Sema3a, Rtn4, Ntn1, Nrp1
salivary gland morphogenesis	GO:0007435	0.0017184	7	1.80638	31	Sema3a, Tgm2, Lama1, Met, Nrp1, Egfr, Ntn4
superoxide metabolic process	GO:0006801	0.0017184	7	1.80638	31	Ccs, Nox4, Cbs, Sod3, Prdx1, Cd36, Sod2
morphogenesis of a branching epithelium	GO:0061138	0.00174864	19	9.03191	155	Wnt5a, Sfrp1, Sema3a, Gli3, Tgm2, Hnf1b, Lama1, Met, Eya1, Rdh10, Gli2, Nrp1, Ihh, Ddr1, Vdr, Ntn4, Sema5a, Npnt, Srf
reactive oxygen species metabolic process	GO:0072593	0.00176293	10	3.37968	58	Ccs, Nox4, Cat, Cbs, Sod3, Gpx3, Prdx1, Cd36, Sod2, Gpx1
post-embryonic development	GO:0009791	0.00178086	14	5.76877	99	Mecom, Sox6, Asl, Nr4a2, Emx1, Acadm, Aco1, Meg3, Mut, Ndn, Lhx1, Sod2, Slc37a4, Cela1
membrane lipid metabolic process	GO:0006643	0.00178761	12	4.54509	78	Degs2, Cln6, Smpd2, Ugt8a, Hexb, Gal3st1, Sgms2, Mtap7, St8sia6, Gm2a, Asah2, St8sia1
renal water transport	GO:0003097	0.00180623	3	0.291352	5	Aqp3, Aqp4, Aqp7
positive regulation of macrophage cytokine production	GO:0060907	0.00180623	3	0.291352	5	Wnt5a, Tlr4, Cd36
choline metabolic process	GO:0019695	0.00180623	3	0.291352	5	Bche, Enpp6, Chdh
establishment of epithelial cell apical/basal polarity	GO:0045198	0.00180623	3	0.291352	5	AI428936, Lama1, Crb3
regulation of lysosomal lumen pH	GO:0035751	0.00180623	3	0.291352	5	Cln6, Atp6v0c, Ppt1
vitamin K metabolic process	GO:0042373	0.00180623	3	0.291352	5	Cbr1, Ubiad1, Vkorc1
retrograde transport, vesicle recycling within Golgi	GO:0000301	0.00180623	3	0.291352	5	Optn, Cux1, Pacs1
lysosomal lumen acidification	GO:0007042	0.00180623	3	0.291352	5	Cln6, Atp6v0c, Ppt1
taurine metabolic process	GO:0019530	0.00180623	3	0.291352	5	Cdo1, Ghr, Csad
short-chain fatty acid metabolic process	GO:0046459	0.00180623	3	0.291352	5	Acot4, Acads, Oxsm
valine metabolic process	GO:0006573	0.00180623	3	0.291352	5	Ghr, Hibadh, Aldh6a1
quinolinate metabolic process	GO:0046874	0.00180623	3	0.291352	5	Kynu, Qprt, Haao
serine family amino acid biosynthetic process	GO:0009070	0.0018157	4	0.582704	10	Srr, Shmt1, Cbs, Shmt2
amide biosynthetic process	GO:0043604	0.0018157	4	0.582704	10	Ass1, Asl, Arg2, Cebpa
methionine metabolic process	GO:0006555	0.0018157	4	0.582704	10	Mthfd1, Bhmt2, Adi1, Bhmt
polyol transport	GO:0015791	0.0018157	4	0.582704	10	Aqp3, Slc5a3, Aqp7, Aqp11
regulation of cholesterol storage	GO:0010885	0.0018157	4	0.582704	10	Scarb1, Cd36, Nr1h3, Ppara
tissue remodeling	GO:0048771	0.00190349	13	5.18607	89	Sfrp1, Frzb, Nox4, Cbs, Tgm2, Car2, Slc34a1, Tpp1, Pth1r, Lipa, Enpp1, Vdr, Spp1
regulation of action potential	GO:0001508	0.00196194	14	5.82704	100	Ugt8a, Grik2, Hexb, P2rx5, Gal3st1, Scn8a, Kcnj10, Afg3l2, Erbb2, Ifng, Chrna4, Mal, Gna11, Fyn
organic alcohol transport	GO:0015850	0.00201364	10	3.43795	59	Aqp3, Slc22a1, Rtn4, Slc5a3, Slc22a2, Aqp7, Chrna4, Aqp11, Slc6a8, Oxtr
body fluid secretion	GO:0007589	0.00201364	10	3.43795	59	Ptger3, Cdo1, Guca2b, Btc, Avpr2, Cckar, Trpc1, Prlr, Nr1h3, Vdr
positive regulation of oxidoreductase activity	GO:0051353	0.00210259	6	1.39849	24	Fdx1, Scarb1, Ccs, Ifng, Vdr, Cyp27b1
branching involved in salivary gland morphogenesis	GO:0060445	0.00210259	6	1.39849	24	Sema3a, Tgm2, Lama1, Met, Nrp1, Ntn4
chordate embryonic development	GO:0043009	0.0021187	45	28.7856	494	Hoxa7, Hoxb7, Wnt5a, Sfrp1, Nsdhl, Serpina1b, Hoxb8, Slc30a1, Fgf9, Mecom, Epb4.1l5, Sox6, Dab2, Gli3, Ipmk, Hnf1b, Eno1, Gja1, Hectd1, Hoxd10, Pcsk5, Hoxb6, Esrrb, Eya1, Pkd2, Rdh10, Hoxa9, Hoxd3, Rcn1, Osr2, Hoxb9, Meg3, Ybx1, Cobl, Sall1, Gli2, Hoxd4, Cubn, Hoxb2, Ihh, Egfr, Cebpa, Vcam1, Hs6st1, Srf
cellular response to peptide hormone stimulus	GO:0071375	0.00212252	16	7.16726	123	Bcar1, Prkcz, Pklr, Prkar2b, Stxbp4, Gng12, Gnb4, Ghr, Akt3, Ptpn2, Ybx1, Enpp1, Gng10, Gcgr, Eif4ebp2, Gng2
one-carbon metabolic process	GO:0006730	0.00216983	27	14.9172	256	Inmt, Aldh1l1, A230051G13Rik, Dmgdh, Comt, Shmt1, Wdr82, Mthfd1, Bhmt2, Car2, Car5b, Mettl7a1, Sardh, Tpmt, 4833442J19Rik, Ahcyl2, Car12, Car4, Cyp2d22, Cyp51, Shmt2, Rg9mtd3, Satb1, Nsun4, Bhmt, Setd7, Mettl7b
regulation of oxidoreductase activity	GO:0051341	0.002224	8	2.38909	41	Fdx1, Scarb1, Ccs, Ifng, Vdr, Cyp27b1, Egfr, Arg2
renal system process involved in regulation of systemic arterial blood pressure	GO:0003071	0.00228811	5	0.990597	17	Aqp3, Ren1, Aqp4, Aqp7, Hsd11b2
response to superoxide	GO:0000303	0.00228811	5	0.990597	17	Ccs, Sod3, Prdx1, Cd36, Sod2
cellular biogenic amine catabolic process	GO:0042402	0.00228811	5	0.990597	17	Kmo, Comt, Afmid, Kynu, Aadat
ATP biosynthetic process	GO:0006754	0.00229228	10	3.49623	60	Atp1b1, Atp6v0c, Pklr, Atp8b2, Ak3, Ldhd, Atp11a, Atp4a, Slc25a13, Atp1a1
neuron migration	GO:0001764	0.00247991	12	4.7199	81	Nkx2-1, Celsr2, Nr4a2, Cckar, Gja1, Met, Nr2f2, Ntn1, Nav1, Ndn, Robo3, Fyn
regulation of steroid metabolic process	GO:0019218	0.00250065	9	2.97179	51	Hrh1, Acadvl, Ifng, Akr1c18, Sf1, Fgf1, Igfbp7, Atp1a1, Bmp6
polysaccharide metabolic process	GO:0005976	0.00250675	16	7.2838	125	Ctbs, Cln6, Hs2st1, B4galt7, Hexb, Chst12, Ppp1r1a, Gns, A930038C07Rik, Acadm, Aoah, Mtor, Enpp1, Slc37a4, G6pc, Pgm2
mammary gland development	GO:0030879	0.00259881	14	6.00185	103	Wnt5a, Frzb, Tbx2, Gli3, Cdo1, Hoxa9, Ntn1, Hoxb9, Gli2, Igf1r, Prlr, Ddr1, Vdr, Gpx1
divalent inorganic cation homeostasis	GO:0072507	0.00260566	25	13.6353	234	Dbi, Slc30a2, Ptger3, Slc30a1, Grik2, Hexb, Ccl28, Tgm2, Trpv4, Clstn1, Cckar, Sypl2, Pkd2, Trpc1, Pth1r, Lpar3, Ndn, Slc39a5, Slc8a1, Slc37a4, Casr, Vdr, Pgm2, Cyp27b1, Oxtr
positive regulation of cell division	GO:0051781	0.00260908	8	2.44736	42	Fgf9, Cat, Gkn1, Btc, Ybx1, Ereg, Igf1r, Fgf1
bone remodeling	GO:0046849	0.00260908	8	2.44736	42	Sfrp1, Nox4, Car2, Slc34a1, Tpp1, Pth1r, Enpp1, Spp1
zinc ion transport	GO:0006829	0.00263158	6	1.45676	25	Slc30a2, Slc11a2, Slc30a1, Slc39a10, Slc39a5, Slc39a8
regulation of monooxygenase activity	GO:0032768	0.00263158	6	1.45676	25	Scarb1, Ifng, Vdr, Cyp27b1, Egfr, Arg2
hormone catabolic process	GO:0042447	0.00272192	4	0.640975	11	Hsd11b1, Akr1c18, Ugt1a7c, Ace
cholesterol storage	GO:0010878	0.00272192	4	0.640975	11	Scarb1, Cd36, Nr1h3, Ppara
nucleoside catabolic process	GO:0009164	0.00272192	4	0.640975	11	Fhit, Dpyd, Nudt7, Cda
regulation of fatty acid beta-oxidation	GO:0031998	0.00272192	4	0.640975	11	Dbi, Mlycd, Mtor, Cpt1a
intracellular transport	GO:0046907	0.00272431	58	39.7987	683	Ppif, Ccs, Optn, Prkcz, Hnf4a, Fgf9, Grik2, Pttg1ip, Ywhaq, Kpna4, Gli3, Stxbp4, Lrba, Ywhag, Mavs, Cux1, Pex3, Rab11fip3, Pex19, Rilp, Bid, Snx8, Tlr4, Prdx1, Cpt1b, Slc25a10, Myo6, Rbpms, Slc25a37, Vdac1, Sar1b, Rab31, Fbxw11, Ap1s2, 1190002N15Rik, Mtor, Hnrnpa1, Pacs1, Lrp2, Cd36, Ifng, Spire1, Pabpn1, Cpt2, Steap2, Scyl2, Tnpo2, Slc25a13, Rab10, Cpt1a, Pex1, Chic2, Hdac6, Xpo1, Ranbp3l, Egfr,…
regulation of cellular metabolic process	GO:0031323	0.00275982	244	206.51	3544	Psmd13, Hoxa7, Rps6ka5, Ppargc1b, Dbi, Psip1, Cln6, Hrh1, Hoxb7, Stk16, Ube2i, Tbc1d1, Wnt5a, Ascc1, Prkcz, Pdhb, Sepsecs, Glis2, Morf4l2, Sfrp1, Mlycd, Eny2, Rcor3, Rap2b, Ccdc88a, Zcchc11, Hnf4a, Zfp503, Frzb, Basp1, Foxi1, Comt, Hoxb8, Cdc20, Sdcbp, Arhgap42, Tbc1d10a, Hoxd8, Aldob, Rorc, Npas3, Mecom, Zfp319, Cat, Mnt, Tbx2, Ywhaq, Sox6, Dab2, Gli3, Prkar2b, Grtp1, Cisd1, Poldip3, Brms1l, Lhx…
cellular component biogenesis	GO:0044085	0.00278952	88	65.3211	1121	Tmsb10, Rab3ip, Cryz, Wnt5a, Prkcz, Ccdc88a, Srr, Hnf4a, Slc1a1, Ush1c, Arhgap42, Aldob, Pkhd1, Pvrl1, Grik2, Nox4, Cat, Epb4.1l5, Shmt1, Arpc5l, Pex3, Rps10, Qprt, Acat1, Vil1, Alad, Pex19, Pcbd1, Tgm2, Trpv4, P2rx5, Hnf1b, Acads, Gpx3, Pde4dip, Vav3, Pcm1, Gja1, St13, Nf2, Myo6, Sacs, Smarca5, Sept7, Mtmr2, Taz, Kcnh2, Pex11a, Acadm, Decr1, Aqp4, Celf2, Mtor, Lpar3, Kcnj10, Gjb1, Scin, Tns1, At…
regulation of glucose metabolic process	GO:0010906	0.00287031	9	3.03006	52	Hnf4a, Arpp19, Hsd11b1, Igfbp3, Mlxipl, Acadm, Mtor, Enpp1, Ppara
Wnt receptor signaling pathway	GO:0016055	0.00291897	25	13.7518	236	Cdk14, Wnt5a, Sfrp1, Frzb, Fgf9, Dab2, Gli3, Tle1, Nxn, Celsr2, Hnf1b, Apcdd1, Taz, Frat2, Fbxw11, Hoxb9, Sall1, Sostdc1, Scyl2, Dkk4, Cela1, Nphp3, Col18a1, Dkk2, Csnk1e
regulation of cellular carbohydrate metabolic process	GO:0010675	0.00294377	10	3.61277	62	Hnf4a, Arpp19, Hsd11b1, Igfbp3, Mlxipl, Acadm, Mtor, Enpp1, Ifng, Ppara
regulation of cellular component organization	GO:0051128	0.00295272	65	45.8005	786	Tmsb10, Scarb1, Cdhr2, Igfbp1, Wnt5a, Prkcz, Sfrp1, Ccdc88a, Hnf4a, Frzb, Kazald1, Cdc20, Pvrl1, Nox4, Sema3a, Epb4.1l5, Dab2, Arpc5l, Nkx2-1, Rtn4, Vil1, Trpv4, Dpp4, Btc, Eno1, Rab5c, Met, Nf2, Fxyd2, Igfbp3, Sacs, Esm1, Foxk1, Ntn1, Fcgr2b, Mtor, Ereg, Ppt1, Scin, Rapgef4, Cd36, Ndn, Appl1, Enpp1, Nrp1, Ifng, Cda, Ntm, Lrrk2, Vill, Scyl2, Ddr1, Cgref1, Epb4.9, Nr1h3, Fam107a, Igfbp7, Hdac6, Xp…
positive regulation of lipid biosynthetic process	GO:0046889	0.00301692	7	1.98119	34	Dbi, Hnf4a, Mlxipl, Ifng, Fgf1, Nr1h3, Bmp6
nephron development	GO:0072006	0.00301692	7	1.98119	34	Basp1, Hnf1b, Col4a3, Sall1, Ifng, Pou3f3, Col4a4
response to glucagon stimulus	GO:0033762	0.00301692	7	1.98119	34	Prkar2b, Gng12, Cdo1, Gnb4, Gng10, Gcgr, Gng2
response to oxygen radical	GO:0000305	0.0030199	5	1.04887	18	Ccs, Sod3, Prdx1, Cd36, Sod2
forebrain regionalization	GO:0021871	0.0030199	5	1.04887	18	Gli3, Nkx2-1, Emx1, Lhx1, Emx2
glycosphingolipid metabolic process	GO:0006687	0.0030199	5	1.04887	18	Cln6, Hexb, Gal3st1, Mtap7, Gm2a
heme biosynthetic process	GO:0006783	0.0030199	5	1.04887	18	A230051G13Rik, Slc25a39, Slc11a2, Alad, Alas1
digestive tract morphogenesis	GO:0048546	0.00304433	8	2.50563	43	Wnt5a, Sfrp1, Epb4.1l5, Gli3, Hnf1b, Gli2, Ihh, Egfr
regulation of action potential in neuron	GO:0019228	0.00305229	12	4.83644	83	Ugt8a, Grik2, Hexb, P2rx5, Gal3st1, Scn8a, Kcnj10, Afg3l2, Erbb2, Ifng, Mal, Fyn
macromolecular complex subunit organization	GO:0043933	0.00311854	63	44.2272	759	Tmsb10, Cryz, Scarb1, Prkcz, Srr, Slc1a1, Aldob, Grik2, Cat, Shmt1, Arpc5l, Rps10, Qprt, Acat1, Vil1, Alad, Pcbd1, Tgm2, Trpv4, P2rx5, Hnf1b, Acads, Gpx3, Pde4dip, Gja1, St13, Smarca5, Sept7, Mtmr2, Taz, Kcnh2, Acadm, Decr1, Aqp4, Celf2, Mtor, Kcnj10, Gjb1, Scin, Apom, Pard6b, Cda, Tmem70, Me1, Cbr4, Cubn, Aqp11, Igf1r, Slc6a4, Sod2, Mtss1, Vill, Prlr, Shmt2, Epb4.9, Cpt1a, Panx1, Hdac6, Prex1, M…
nucleoside triphosphate biosynthetic process	GO:0009142	0.00322596	11	4.25374	73	Atp1b1, Atp6v0c, Pklr, Atp8b2, Ak3, Ldhd, Atp11a, Atp4a, Slc25a13, Tbpl1, Atp1a1
positive regulation of fatty acid metabolic process	GO:0045923	0.00325433	6	1.51503	26	Hnf4a, Mlxipl, Nr1h3, Cpt1a, Ppargc1a, Ppara
ATP hydrolysis coupled proton transport	GO:0015991	0.00325433	6	1.51503	26	Atp6v0c, Atp6v1a, Atp6v0d2, Atp6v1c2, Atp4a, Atp6v0a4
energy coupled proton transport, against electrochemical gradient	GO:0015988	0.00325433	6	1.51503	26	Atp6v0c, Atp6v1a, Atp6v0d2, Atp6v1c2, Atp4a, Atp6v0a4
regulation of anion transport	GO:0044070	0.00325433	6	1.51503	26	Clcnkb, Clcn5, Vdac1, Slc17a3, Clcnka, Clcn3
gland development	GO:0048732	0.00326357	25	13.8684	238	Wnt5a, Sfrp1, Frzb, Sema3a, Tbx2, Gli3, Nkx2-1, Cdo1, Tgm2, Lama1, Met, Hoxa9, Hoxd3, Ntn1, Hoxb9, Gli2, Pax8, Nrp1, Igf1r, Prlr, Ddr1, Vdr, Gpx1, Egfr, Ntn4
response to cGMP	GO:0070305	0.00339356	2	0.116541	2	Ren1, Slc6a4
folic acid metabolic process	GO:0046655	0.00339356	2	0.116541	2	Shmt1, Folr1
UDP-glucose metabolic process	GO:0006011	0.00339356	2	0.116541	2	Galt, Ugp2
proline catabolic process	GO:0006562	0.00339356	2	0.116541	2	Prodh2, Prodh
glycine biosynthetic process from serine	GO:0019264	0.00339356	2	0.116541	2	Shmt1, Shmt2
smoothened signaling pathway involved in spinal cord motor neuron cell fate specification	GO:0021776	0.00339356	2	0.116541	2	Gli3, Gli2
acetate biosynthetic process	GO:0019413	0.00339356	2	0.116541	2	Acss2, Acss1
fatty-acyl-CoA biosynthetic process	GO:0046949	0.00339356	2	0.116541	2	Gcdh, Dbt
medium-chain fatty acid metabolic process	GO:0051791	0.00339356	2	0.116541	2	Acadm, Oxsm
fatty-acyl-CoA metabolic process	GO:0035337	0.00339356	2	0.116541	2	Gcdh, Dbt
smoothened signaling pathway involved in ventral spinal cord interneuron specification	GO:0021775	0.00339356	2	0.116541	2	Gli3, Gli2
fructose biosynthetic process	GO:0046370	0.00339356	2	0.116541	2	Gnpda1, Sord
positive regulation of non-canonical Wnt receptor signaling pathway	GO:2000052	0.00339356	2	0.116541	2	Sfrp1, Dab2
urate transport	GO:0015747	0.00339356	2	0.116541	2	Slc22a12, Slc17a3
regulation of branching morphogenesis of a nerve	GO:2000172	0.00339356	2	0.116541	2	Rtn4, Lrrk2
hemoglobin import	GO:0020028	0.00339356	2	0.116541	2	Lrp2, Cubn
L-cysteine catabolic process to taurine	GO:0019452	0.00339356	2	0.116541	2	Cdo1, Csad
vitamin K biosynthetic process	GO:0042371	0.00339356	2	0.116541	2	Ubiad1, Vkorc1
glutamine transport	GO:0006868	0.00339356	2	0.116541	2	Slc38a3, Slc38a1
glyoxylate cycle	GO:0006097	0.00339356	2	0.116541	2	Idh2, Idh1
propionate biosynthetic process	GO:0019542	0.00339356	2	0.116541	2	Acss2, Acss1
riboflavin transport	GO:0032218	0.00339356	2	0.116541	2	2310046K01Rik, Gpr172b
argininosuccinate metabolic process	GO:0000053	0.00339356	2	0.116541	2	Ass1, Asl
regulation of hippo signaling cascade	GO:0035330	0.00339356	2	0.116541	2	Wwc1, Nf2
entry of virus into host cell	GO:0046718	0.00345326	3	0.349623	6	Pvrl1, Ace2, Hyal2
tricarboxylic acid metabolic process	GO:0072350	0.00345326	3	0.349623	6	Ghr, Aco2, Aco1
entry into cell of other organism involved in symbiotic interaction	GO:0051806	0.00345326	3	0.349623	6	Pvrl1, Ace2, Hyal2
citrate metabolic process	GO:0006101	0.00345326	3	0.349623	6	Ghr, Aco2, Aco1
movement in environment of other organism involved in symbiotic interaction	GO:0052192	0.00345326	3	0.349623	6	Pvrl1, Ace2, Hyal2
movement in host environment	GO:0052126	0.00345326	3	0.349623	6	Pvrl1, Ace2, Hyal2
entry into host	GO:0044409	0.00345326	3	0.349623	6	Pvrl1, Ace2, Hyal2
positive regulation of myeloid leukocyte cytokine production involved in immune response	GO:0061081	0.00345326	3	0.349623	6	Wnt5a, Tlr4, Cd36
renal absorption	GO:0070293	0.00345326	3	0.349623	6	Aqp3, Aqp4, Aqp7
polarized epithelial cell differentiation	GO:0030859	0.00345326	3	0.349623	6	AI428936, Lama1, Crb3
glycerol transport	GO:0015793	0.00345326	3	0.349623	6	Aqp3, Aqp7, Aqp11
isocitrate metabolic process	GO:0006102	0.00345326	3	0.349623	6	Idh2, Aco2, Idh1
membrane biogenesis	GO:0044091	0.00345326	3	0.349623	6	Pex3, Pex19, Pex11a
entry into host cell	GO:0030260	0.00345326	3	0.349623	6	Pvrl1, Ace2, Hyal2
entry into other organism involved in symbiotic interaction	GO:0051828	0.00345326	3	0.349623	6	Pvrl1, Ace2, Hyal2
uronic acid metabolic process	GO:0006063	0.00345326	3	0.349623	6	Ugt1a6a, Akr1a4, Ugp2
urea transport	GO:0015840	0.00345326	3	0.349623	6	Aqp3, Aqp7, Aqp11
glucuronate metabolic process	GO:0019585	0.00345326	3	0.349623	6	Ugt1a6a, Akr1a4, Ugp2
renal system process	GO:0003014	0.00353398	8	2.5639	44	Ptger3, Aqp3, Ren1, Btc, Avpr2, Aqp4, Aqp7, Hsd11b2
positive regulation of response to stimulus	GO:0048584	0.00356502	64	45.3344	778	Plk2, Rps6ka5, Scarb1, Ube2i, Bcar1, Wnt5a, Ptger3, Sfrp1, Cfb, Fgf9, C8g, Cat, Dab2, Mavs, Kl, Alb, Tgm2, Arpp19, Wwc1, Ghr, Arrb2, Cxxc5, Tlr4, Vav3, Gja1, Rbpms, Igfbp3, Pik3cg, Blnk, Nfatc2, Eya1, Fgf20, C8a, Cant1, Mtor, Lpar3, Furin, Ereg, Sall1, Colec12, Cd36, Erbb2, Ifng, Igf1r, Fgf1, Golt1b, Cfi, AI464131, Shb, Nr1h3, Gpx1, Hdac6, Cyp27b1, Disp1, Egfr, Ace, Csnk1e, Sectm1a, Cd8a, Npnt, B…
forebrain cell migration	GO:0021885	0.00358656	7	2.03946	35	Gli3, Nkx2-1, Rtn4, Emx2, Lrrk2, Egfr, Pou3f3
salivary gland development	GO:0007431	0.00358656	7	2.03946	35	Sema3a, Tgm2, Lama1, Met, Nrp1, Egfr, Ntn4
regulation of cell differentiation	GO:0045595	0.00366168	62	43.7028	750	Hoxa7, Wnt5a, Neu2, Sfrp1, Ccdc88a, Zcchc11, Frzb, Cdc20, Fgf9, Sema3a, Epb4.1l5, Gli3, Il15ra, Ywhag, Nkx2-1, Rtn4, Trpv4, Hnf1b, Btc, Car2, Pcm1, Met, Fst, Igfbp3, Vnn1, Esrrb, Eya1, Hoxd3, Ntn1, Sh3pxd2b, Ereg, Sall1, Scin, Rapgef4, Gli2, Cd36, Enpp1, Erbb2, Nrp1, Ifng, Ntm, Errfi1, Slc6a4, Lrrk2, Sod2, Prlr, Ihh, Smap1, Vdr, Cela1, Nphp3, Cyp27b1, Ppara, Rufy3, Prex1, Ace, Gna11, Cebpa, Maf, …
adult behavior	GO:0030534	0.00370318	14	6.23493	107	Hoxb8, Adh1, Arrb2, Nr4a2, Met, Cnp, Hoxd10, Scn8a, Cstb, Kcnj10, Ppt1, Chrna4, Abat, Eps8
regulation of Wnt receptor signaling pathway	GO:0030111	0.00372694	16	7.57515	130	Cdk14, Wnt5a, Sfrp1, Frzb, Fgf9, Dab2, Gli3, Hnf1b, Apcdd1, Taz, Sall1, Scyl2, Dkk4, Nphp3, Dkk2, Csnk1e
liver development	GO:0001889	0.00373822	9	3.1466	54	Frzb, Hnf1b, Asl, Met, Acadm, Meg3, Aacs, Sod2, Cebpa
regulation of cell division	GO:0051302	0.00373822	9	3.1466	54	Fgf9, Cat, Gkn1, Btc, Ybx1, Ereg, Calm1, Igf1r, Fgf1
regulation of systemic arterial blood pressure	GO:0003073	0.00373822	9	3.1466	54	Aqp3, Ren1, Ace2, Nkx2-1, Avpr2, Aqp4, Aqp7, Hsd11b2, Sod2
positive regulation of gene expression	GO:0010628	0.00377309	66	47.1408	809	Hoxa7, Ppargc1b, Stk16, Wnt5a, Glis2, Sfrp1, Eny2, Hnf4a, Foxi1, Fgf9, Mecom, Sox6, Dab2, Gli3, Atf4, Nfat5, Nkx2-1, Mavs, Nr1h4, Tcfap2b, Pcbd1, Foxq1, Hnf1b, Nr4a2, Avpr2, Gja1, Met, Myo6, Nr2f2, Hoxd10, Mlxipl, Nfatc2, Glis3, Foxk1, Esrrb, Relb, Hoxa9, Hoxd3, Fbxw11, Osr2, Hoxb9, Ybx1, Sall1, Gli2, Pax8, Ifng, Ell3, Hivep3, Slc6a4, Fgf1, Ihh, Nr1h3, Cela1, Ppargc1a, Ppara, Pou3f3, Cnbp, Cebpa,…
cellular divalent inorganic cation homeostasis	GO:0072503	0.00378935	24	13.2857	228	Dbi, Slc30a2, Ptger3, Slc30a1, Grik2, Hexb, Ccl28, Tgm2, Trpv4, Clstn1, Cckar, Sypl2, Pkd2, Trpc1, Pth1r, Lpar3, Ndn, Slc39a5, Slc8a1, Slc37a4, Casr, Vdr, Pgm2, Oxtr
negative regulation of gene expression	GO:0010629	0.00379881	56	38.7498	665	Hoxa7, Kcnq1, Ube2i, Wnt5a, Glis2, Sfrp1, Zcchc11, Basp1, Foxi1, Hoxd8, Mecom, Tbx2, Ywhaq, Sox6, Dab2, Gli3, Tle1, Nkx2-1, Cux1, Nr1h4, Sirt3, Eid1, Foxq1, Hnf1b, Eno1, Hes2, Gja1, Met, Fst, Rlim, Nr2f2, Wwp1, Smarca5, Mlxipl, Glis3, Foxk1, Fbxw11, Nepn, Ybx1, Sall1, Gli2, Cd36, Ifng, Nr1h3, Vdr, Rbm3, Satb1, Cela1, Xpo1, Ppara, Pou3f3, Sim2, Cebpa, Mlx, Fyn, Tnrc6b
regulation of biosynthetic process	GO:0009889	0.00387467	187	155.116	2662	Hoxa7, Rps6ka5, Ppargc1b, Dbi, Psip1, Hrh1, Hoxb7, Stk16, Ube2i, Wnt5a, Ascc1, Pdhb, Sepsecs, Glis2, Morf4l2, Sfrp1, Eny2, Rcor3, Ccdc88a, Zcchc11, Hnf4a, Zfp503, Frzb, Basp1, Foxi1, Hoxb8, Hoxd8, Rorc, Npas3, Mecom, Zfp319, Cat, Mnt, Tbx2, Ywhaq, Sox6, Dab2, Gli3, Poldip3, Brms1l, Lhx9, Atf4, Nfat5, Tle1, Sim1, Nkx2-1, Mavs, Hlf, Cux1, Nr1h4, Tcfap2b, Zfp652, Guca2b, Bnc2, Sirt3, Vopp1, Celsr2, …
lipoprotein transport	GO:0042953	0.00389521	4	0.699245	12	Mttp, Lrp2, Cd36, Cubn
regulation of acetyl-CoA biosynthetic process from pyruvate	GO:0010510	0.00389521	4	0.699245	12	Pdhb, Pdha1, Dld, Pdk2
regulation of receptor biosynthetic process	GO:0010869	0.00389521	4	0.699245	12	Nr1h3, Ankrd13c, Hdac6, Ppara
renal system process involved in regulation of blood volume	GO:0001977	0.00389521	4	0.699245	12	Aqp3, Aqp4, Aqp7, Hsd11b2
anion homeostasis	GO:0055081	0.00390377	5	1.10714	19	Bsnd, Abcc2, Slc34a1, Wnk4, Enpp1
cellular modified amino acid biosynthetic process	GO:0042398	0.00398044	6	1.5733	27	Ggt1, Hagh, Gclc, Chdh, Ggt6, Gss
aromatic compound biosynthetic process	GO:0019438	0.00398044	6	1.5733	27	Tpk1, Mthfd1, Pcbd1, Pts, Nfs1, Pah
negative regulation of biosynthetic process	GO:0009890	0.00405163	61	43.0618	739	Hoxa7, Hrh1, Ube2i, Wnt5a, Glis2, Sfrp1, Basp1, Foxi1, Hoxd8, Mecom, Tbx2, Ywhaq, Sox6, Dab2, Gli3, Tle1, Nkx2-1, Cux1, Nr1h4, Sirt3, Tia1, Eid1, Foxq1, Hnf1b, Eno1, Hes2, Met, Nf2, Fst, Rlim, Acadvl, Nr2f2, Wwp1, Smarca5, Mlxipl, Glis3, Foxk1, Fbxw11, Nepn, Meg3, Ybx1, Rnf128, Sall1, Gli2, Cd36, Enpp1, Ifng, Nr1h3, Vdr, Satb1, Cela1, Xpo1, Ppara, Pou3f3, Atp1a1, Sim2, Cebpa, Eif4ebp2, Mlx, Sigir…
response to vitamin	GO:0033273	0.00418657	10	3.78758	65	Aqp3, Kynu, Cbs, Bche, Adh1, Mtap7, Cyp24a1, Vdr, Spp1, Cyp27b1
hepaticobiliary system development	GO:0061008	0.00424287	9	3.20487	55	Frzb, Hnf1b, Asl, Met, Acadm, Meg3, Aacs, Sod2, Cebpa
male gonad development	GO:0008584	0.00424287	9	3.20487	55	Wnt5a, Sfrp1, Fgf9, Lhx9, Nkx2-1, Bik, Mtap7, Sf1, Hsd17b4
glycoprotein metabolic process	GO:0009100	0.00430457	22	11.9454	205	Fut10, B3galt5, Serpina1b, St3gal4, Hs2st1, Entpd5, B4galt7, Chst12, Aph1a, Man1c1, A930038C07Rik, St6galnac4, Serpina1a, Galnt3, Dhcr24, St8sia6, Sgsh, Slc4a10, St8sia1, Alg11, Hs6st1, Fut9
regulation of developmental process	GO:0050793	0.00462024	78	57.8625	993	Hoxa7, Wnt5a, Neu2, Sfrp1, Ccdc88a, Zcchc11, Hnf4a, Frzb, Cdc20, Pvrl1, Fgf9, Sema3a, Epb4.1l5, Dab2, Gli3, Il15ra, Ywhag, Nkx2-1, Kl, Rtn4, Trpv4, P2rx5, Hnf1b, Lama1, Btc, Col4a3, Car2, Pcm1, Gja1, Met, Fst, Igfbp3, Vnn1, Esrrb, Eya1, Fgfr4, Hoxd3, Ddah1, Ntn1, Sh3pxd2b, Ereg, Angptl3, Sall1, Scin, Rapgef4, Gli2, Cd36, Lhx1, Enpp1, Erbb2, Nrp1, Ifng, Ntm, Errfi1, Slc6a4, Lrrk2, Sod2, Prlr, Fgf1…
protein targeting	GO:0006605	0.00476478	26	15.0338	258	Optn, Hnf4a, Fgf9, Pttg1ip, Ywhaq, Kpna4, Gli3, Stxbp4, Ywhag, Mavs, Pex3, Pex19, Bid, Tlr4, Prdx1, Myo6, Rbpms, Fbxw11, Mtor, Pacs1, Cd36, Ifng, Pex1, Xpo1, Egfr, Folr1
mitochondrial transport	GO:0006839	0.00479907	9	3.26314	56	Ppif, Bid, Cpt1b, Slc25a10, Slc25a37, Vdac1, Cpt2, Slc25a13, Cpt1a
heterocycle catabolic process	GO:0046700	0.00481718	59	41.7216	716	Aldh1l1, Katnal2, Tbc1d1, Atp1b1, Rap2b, Atp8b2, Kmo, Aspdh, Arhgap42, Tbc1d10a, Aldob, Ugt1a1, Grtp1, Atp6v1a, Afmid, Kynu, Fhit, Abca3, Mthfd1, Rgs10, Vav3, Abcc2, Fxyd2, Dhx33, Lonp2, Prodh2, Smarca5, Rasa3, Dpyd, Abcd1, Aldh6a1, Mtor, Uroc1, Nudt7, Abca13, Cda, Abcd3, Cftr, Blvra, Atp11a, Atp4a, Evi5l, Abcd4, Lrrk2, Ugt1a7c, 1300010F03Rik, Prr5, Pde1a, Casr, Aadat, Smap1, Abcc4, Entpd4, Pex1,…
morphogenesis of a polarized epithelium	GO:0001738	0.00481965	6	1.63157	28	AI428936, Wnt5a, Sfrp1, Dab2, Lama1, Crb3
proximal/distal pattern formation	GO:0009954	0.00481965	6	1.63157	28	Gli3, Hoxd10, Hoxa9, Hoxc10, Gli2, Hoxa10
positive regulation of nitric oxide biosynthetic process	GO:0045429	0.00481965	6	1.63157	28	Hrh1, Tlr4, Ddah1, Ifng, Sod2, Egfr
nucleobase, nucleoside, nucleotide and nucleic acid metabolic process	GO:0006139	0.0048727	275	238.035	4085	Hoxa7, Ak8, Rps6ka5, Ppargc1b, Kcnq1, Psip1, Ndufs1, Fdx1, 5730590G19Rik, Hoxb7, Stk16, Katnal2, Ube2i, Tbc1d1, Atp1b1, Wnt5a, Ascc1, Wars2, Atp6v0c, Glis2, Morf4l2, Sfrp1, Eny2, Rcor3, Rap2b, Ccdc88a, Zcchc11, Hnf4a, Zfp503, Pklr, Frzb, Basp1, Rmi1, Atp8b2, Foxi1, Kmo, Aspdh, Hoxb8, Arhgap42, Tbc1d10a, Hoxd8, Aldob, Rorc, Dlst, Cd2bp2, Npas3, Mecom, Zfp319, Dnase1, Cat, Mnt, Tbx2, Ywhaq, Sox6, D…
hormone transport	GO:0009914	0.00494277	19	9.90597	170	Kcnq1, Sfrp1, Hnf4a, Slc22a1, Slc16a2, Glud1, Oxct1, Trpv4, Hnf1b, Abcc2, Cckar, Hadh, Ildr2, Meg3, Lrp2, Rapgef4, Ifng, Aacs, Cpt1a
neutral amino acid transport	GO:0015804	0.00495817	5	1.16541	20	Slc38a3, Slc6a20a, Slc38a1, Slc6a19, Slc6a6
retinoic acid metabolic process	GO:0042573	0.00495817	5	1.16541	20	Bco2, Rdh16, Adh1, Aldh8a1, Rdh10
neuron recognition	GO:0008038	0.00495817	5	1.16541	20	Sema3a, Rtn4, Ndn, Nrp1, Robo3
carbohydrate phosphorylation	GO:0046835	0.00495817	5	1.16541	20	Xylb, Khk, Ipmk, Hk2, Rbks
regulation of morphogenesis of a branching structure	GO:0060688	0.00496147	7	2.15601	37	Wnt5a, Sfrp1, Rtn4, Hnf1b, Met, Lrrk2, Ntn4
pigment biosynthetic process	GO:0046148	0.00496147	7	2.15601	37	A230051G13Rik, Slc25a39, Slc11a2, Shmt1, Ddt, Alad, Alas1
positive regulation of cell proliferation	GO:0008284	0.00510425	45	30.1841	518	Wnt5a, Prkcz, Sfrp1, Cdc20, Fgf9, Tbx2, Odc1, Gli3, Gkn1, Tgm2, Dpp4, Btc, Marcksl1, Tlr4, Vav3, Avpr2, Ccnd2, Mlxipl, Nfatc2, Fgfr4, Fgf20, Osr2, Ntn1, Pth1r, Ybx1, Mtor, Ereg, Gli2, Lhx1, Erbb2, Ifng, Il13ra1, Fgf1, Ihh, Shmt2, Casr, Abcc4, Col18a1, Lifr, Egfr, Pou3f3, Cnbp, St8sia1, Vcam1, Hmx2
acetyl-CoA biosynthetic process from pyruvate	GO:0006086	0.00536813	4	0.757515	13	Pdhb, Pdha1, Dld, Pdk2
retinol metabolic process	GO:0042572	0.00536813	4	0.757515	13	Adh1, Rdh10, Retsat, Rdh12
cofactor transport	GO:0051181	0.00536813	4	0.757515	13	Slc19a1, Ppt1, Slc19a3, Slc6a8
modified amino acid transport	GO:0072337	0.00536813	4	0.757515	13	Slc16a2, Abcc2, Slc6a8, Slc22a8
purine-containing compound transmembrane transport	GO:0072530	0.00536813	4	0.757515	13	Slc22a12, Gja1, Slc17a3, Gjb1
negative regulation of canonical Wnt receptor signaling pathway	GO:0090090	0.00541313	9	3.32141	57	Wnt5a, Sfrp1, Frzb, Dab2, Gli3, Taz, Scyl2, Nphp3, Dkk2
cellular nitrogen compound catabolic process	GO:0044270	0.00556685	59	42.013	721	Aldh1l1, Katnal2, Tbc1d1, Atp1b1, Rap2b, Atp8b2, Kmo, Aspdh, Arhgap42, Tbc1d10a, Aldob, Ugt1a1, Grtp1, Atp6v1a, Afmid, Kynu, Fhit, Abca3, Enpp3, Rgs10, Vav3, Abcc2, Cnp, Fxyd2, Dhx33, Lonp2, Smarca5, Rasa3, Dpyd, Abcd1, Aldh6a1, Cant1, Mtor, Nudt7, Abca13, Enpp1, Cda, Abcd3, Cftr, Blvra, Atp11a, Atp4a, Evi5l, Abcd4, Lrrk2, Cyp2d22, 1300010F03Rik, Prr5, Pde1a, Casr, Aadat, Smap1, Abcc4, Entpd4, Pe…
inner ear development	GO:0048839	0.00559148	14	6.52629	112	Wnt5a, Frzb, Ush1c, Foxi1, Fgf9, Gli3, Cux1, Pou3f4, Myo6, Eya1, Fgf20, Gli2, Hmx2, Mcoln3
regulation of macromolecule metabolic process	GO:0060255	0.00563835	224	190.894	3276	Psmd13, Serpinb9c, Hoxa7, Rps6ka5, Serpina1f, Ppargc1b, Kcnq1, Psip1, Cln6, Hoxb7, Stk16, Ube2i, Wnt5a, Ascc1, Prkcz, Sepsecs, Glis2, Morf4l2, Sfrp1, Eny2, Rcor3, Rap2b, Ccdc88a, Zcchc11, Hnf4a, Zfp503, Serpina1b, Frzb, Basp1, Foxi1, Hoxb8, Cdc20, Hoxd8, Rorc, Fgf9, Npas3, Mecom, Zfp319, Cat, Epb4.1l5, Mnt, Tbx2, Ywhaq, Sox6, Dab2, Gli3, Prkar2b, Ren1, Poldip3, Brms1l, Lhx9, Atf4, Nfat5, Tle1, Si…
long-chain fatty acid transport	GO:0015909	0.0057815	7	2.21428	38	Cpt1b, Abcd1, Cd36, Cpt2, Cpt1a, Ace, Pla2g5
calcium ion homeostasis	GO:0055074	0.00578779	23	12.9943	223	Dbi, Ptger3, Slc30a1, Grik2, Hexb, Ccl28, Tgm2, Trpv4, Clstn1, Cckar, Sypl2, Pkd2, Trpc1, Pth1r, Lpar3, Ndn, Slc8a1, Slc37a4, Casr, Vdr, Pgm2, Cyp27b1, Oxtr
positive regulation of interleukin-12 biosynthetic process	GO:0045084	0.00578808	3	0.407893	7	Tlr4, Ifng, Ltb
signal peptide processing	GO:0006465	0.00578808	3	0.407893	7	Lonp2, Pcsk5, Furin
regulation of calcidiol 1-monooxygenase activity	GO:0060558	0.00578808	3	0.407893	7	Ifng, Vdr, Cyp27b1
glycolipid biosynthetic process	GO:0009247	0.00578808	3	0.407893	7	Ugt8a, Gal3st1, St8sia6
flavonoid metabolic process	GO:0009812	0.00578808	3	0.407893	7	Ugt1a1, Ugt1a9, Ugt1a2
pinocytosis	GO:0006907	0.00578808	3	0.407893	7	Dab2, Ppt1, Nr1h3
neutrophil homeostasis	GO:0001780	0.00578808	3	0.407893	7	Mecom, Ifng, Slc37a4
aspartate transport	GO:0015810	0.00578808	3	0.407893	7	Slc13a3, Slc1a1, Slc25a13
establishment of epithelial cell polarity	GO:0090162	0.00578808	3	0.407893	7	AI428936, Lama1, Crb3
response to oxygen levels	GO:0070482	0.0058111	13	5.88531	101	Atp1b1, Acot2, Sod3, Dpp4, Nr4a2, Plau, Chrna4, Slc8a1, Sod2, Ppara, Hif3a, Abat, Oxtr
negative regulation of cell communication	GO:0010648	0.00600243	37	23.9491	411	Wnt5a, Prkcz, Sfrp1, Hnf4a, Frzb, Fgf9, Grik2, Mecom, Dab2, Gli3, Nkx2-1, Bche, Deptor, Arrb2, Rgs10, Nf2, Fst, Apcdd1, Taz, Nepn, Ybx1, Mtor, Sall1, Rapgef4, Enpp1, Sostdc1, Errfi1, Igf1r, Slc6a4, Scyl2, Ihh, Dkk4, Nphp3, Dkk2, Csnk1e, Sigirr, Lrpap1
negative regulation of developmental growth	GO:0048640	0.00619943	5	1.22368	21	Wnt5a, Sema3a, Rtn4, Ntn1, Nrp1
negative regulation of cellular biosynthetic process	GO:0031327	0.00623631	59	42.2461	725	Hoxa7, Ube2i, Wnt5a, Glis2, Sfrp1, Basp1, Foxi1, Hoxd8, Mecom, Tbx2, Ywhaq, Sox6, Dab2, Gli3, Tle1, Nkx2-1, Cux1, Nr1h4, Sirt3, Tia1, Eid1, Foxq1, Hnf1b, Eno1, Hes2, Met, Nf2, Fst, Rlim, Acadvl, Nr2f2, Wwp1, Smarca5, Mlxipl, Glis3, Foxk1, Fbxw11, Nepn, Meg3, Ybx1, Rnf128, Sall1, Gli2, Cd36, Enpp1, Ifng, Nr1h3, Vdr, Satb1, Cela1, Xpo1, Ppara, Pou3f3, Atp1a1, Sim2, Cebpa, Eif4ebp2, Mlx, Sigirr
positive regulation of metabolic process	GO:0009893	0.00642861	101	78.8981	1354	Psmd13, Hoxa7, Ppargc1b, Dbi, Cln6, Hrh1, Stk16, Wnt5a, Glis2, Sfrp1, Eny2, Rap2b, Hnf4a, Foxi1, Comt, Cdc20, Sdcbp, Fgf9, Mecom, Sox6, Dab2, Gli3, Poldip3, Atf4, Nfat5, Nkx2-1, Mavs, Nr1h4, Tcfap2b, Pcbd1, Foxq1, Hnf1b, Arpp19, Ghr, Gclc, Tlr4, Nr4a2, Vav3, Avpr2, Gja1, Psmc1, Met, Myo6, Rbpms, Nr2f2, Hoxd10, Ccnd2, Mlxipl, Nfatc2, Glis3, Foxk1, Esrrb, Eya1, Relb, Hoxa9, Hoxd3, Fbxw11, Ddah1, Os…
regulation of canonical Wnt receptor signaling pathway	GO:0060828	0.00649915	12	5.30261	91	Cdk14, Wnt5a, Sfrp1, Frzb, Fgf9, Dab2, Gli3, Taz, Scyl2, Nphp3, Dkk2, Csnk1e
establishment of protein localization	GO:0045184	0.00656605	73	54.3663	933	Rab3ip, Lca5, Nxt2, Rab11fip5, Wnt5a, Optn, Prkcz, Atp6v0c, Sil1, Hnf4a, Mttp, Fgf9, Grik2, Pttg1ip, Epb4.1l5, Ywhaq, Kpna4, Gli3, Atp6v1a, Stxbp4, Selenbp1, Exoc6, Ywhag, Plekha8, Mavs, Pex3, Rab11fip3, Pex19, Snx31, Rilp, Bid, Snx8, Arrb2, Atp6v0d2, Tlr4, Prdx1, Rab5c, Rab38, Scamp2, Myo6, Rbpms, Slc15a2, Chmp2a, Sar1b, Rab31, Fbxw11, Myo5b, Ap1s2, Atp6v1c2, Snx7, Mtor, Ppt1, Pacs1, Lrp2, Snx24…
regulation of protein metabolic process	GO:0051246	0.00664008	78	58.7366	1008	Psmd13, Serpinb9c, Serpina1f, Cln6, Wnt5a, Prkcz, Sepsecs, Sfrp1, Rap2b, Ccdc88a, Hnf4a, Serpina1b, Cdc20, Dab2, Prkar2b, Ren1, Poldip3, Cbs, Tia1, Deptor, Ghr, Pum2, Arrb2, Gclc, Tlr4, Trnau1ap, Gja1, Psmc1, Met, St13, Nf2, Ceacam1, Rapgef3, Rbpms, Nr2f2, Serpinf2, Ccnd2, Igfbp3, Mlxipl, Serpina1a, Serpina6, Serpinb8, Timp3, Acsl1, Aco1, Fbxw11, Dgkq, Mtor, Lpar3, Furin, Ereg, Rapgef4, Apom, Cd3…
protein transport	GO:0015031	0.00668	71	52.6765	904	Rab3ip, Lca5, Nxt2, Rab11fip5, Wnt5a, Optn, Prkcz, Atp6v0c, Sil1, Hnf4a, Mttp, Fgf9, Grik2, Pttg1ip, Ywhaq, Kpna4, Gli3, Atp6v1a, Stxbp4, Selenbp1, Exoc6, Ywhag, Plekha8, Mavs, Pex3, Rab11fip3, Pex19, Snx31, Rilp, Bid, Snx8, Arrb2, Atp6v0d2, Tlr4, Prdx1, Rab5c, Rab38, Scamp2, Myo6, Rbpms, Slc15a2, Chmp2a, Sar1b, Rab31, Fbxw11, Myo5b, Ap1s2, Atp6v1c2, Snx7, Mtor, Ppt1, Pacs1, Lrp2, Snx24, Cd36, If…
hormone biosynthetic process	GO:0042446	0.00669865	7	2.27255	39	Scarb1, Hsd11b1, Hsd3b6, Dio1, H2-Ke6, Atp1a1, Bmp6
negative regulation of transcription from RNA polymerase II promoter	GO:0000122	0.00672399	37	24.124	414	Hoxa7, Ube2i, Wnt5a, Glis2, Foxi1, Hoxd8, Tbx2, Sox6, Gli3, Tle1, Nkx2-1, Cux1, Nr1h4, Eid1, Foxq1, Hnf1b, Met, Fst, Rlim, Nr2f2, Mlxipl, Glis3, Foxk1, Nepn, Ybx1, Sall1, Gli2, Cd36, Ifng, Vdr, Satb1, Cela1, Xpo1, Ppara, Pou3f3, Sim2, Cebpa
positive regulation of gene-specific transcription from RNA polymerase II promoter	GO:0010552	0.00673065	19	10.1973	175	Glis2, Hnf4a, Foxi1, Gli3, Nkx2-1, Mavs, Hnf1b, Met, Mlxipl, Esrrb, Ifng, Fgf1, Ihh, Nr1h3, Cela1, Ppargc1a, Ppara, Cebpa, Srf
developmental growth	GO:0048589	0.00673659	22	12.4116	213	Wnt5a, Sfrp1, Fgf9, Sema3a, Epb4.1l5, Gli3, Rtn4, P2rx5, Hnf1b, Gja1, Esrrb, Rdh10, Ntn1, Ereg, Sall1, Gli2, Plau, Ndn, Nrp1, Prlr, Gpx1, Srf
negative regulation of macromolecule biosynthetic process	GO:0010558	0.00680671	57	40.731	699	Hoxa7, Ube2i, Wnt5a, Glis2, Sfrp1, Basp1, Foxi1, Hoxd8, Mecom, Tbx2, Ywhaq, Sox6, Dab2, Gli3, Tle1, Nkx2-1, Cux1, Nr1h4, Sirt3, Tia1, Eid1, Foxq1, Hnf1b, Eno1, Hes2, Met, Nf2, Fst, Rlim, Nr2f2, Wwp1, Smarca5, Mlxipl, Glis3, Foxk1, Fbxw11, Nepn, Meg3, Ybx1, Rnf128, Sall1, Gli2, Cd36, Enpp1, Ifng, Nr1h3, Vdr, Satb1, Cela1, Xpo1, Ppara, Pou3f3, Sim2, Cebpa, Eif4ebp2, Mlx, Sigirr
secretion	GO:0046903	0.00681131	47	32.3401	555	Kcnq1, Wnt5a, Ptger3, Syt4, Sfrp1, Hnf4a, Slc30a1, Dab2, Glud1, Exoc6, Cdo1, Guca2b, Rtn4, Oxct1, Umod, Trpv4, Gnpda1, Hnf1b, Btc, Car2, Avpr2, Cckar, Myo6, Slc12a1, Trpc1, Hadh, Grhpr, Ildr2, Meg3, Furin, Ppt1, Lrp2, Rapgef4, Ifng, Chrna4, Atp6v0a4, Aacs, Prlr, Steap2, Nr1h3, Vdr, Cpt1a, Panx1, Ace, Gcgr, Oxtr, Pla2g5
negative regulation of protein phosphorylation	GO:0001933	0.00681568	9	3.43795	59	Prkcz, Sfrp1, Hnf4a, Met, Nf2, Igfbp3, Mlxipl, Enpp1, Errfi1
negative regulation of transcription, DNA-dependent	GO:0045892	0.00683219	50	34.8457	598	Hoxa7, Ube2i, Wnt5a, Glis2, Sfrp1, Basp1, Foxi1, Hoxd8, Mecom, Tbx2, Ywhaq, Sox6, Dab2, Gli3, Tle1, Nkx2-1, Cux1, Nr1h4, Sirt3, Eid1, Foxq1, Hnf1b, Eno1, Hes2, Met, Fst, Rlim, Nr2f2, Wwp1, Smarca5, Mlxipl, Glis3, Foxk1, Fbxw11, Nepn, Ybx1, Sall1, Gli2, Cd36, Ifng, Nr1h3, Vdr, Satb1, Cela1, Xpo1, Ppara, Pou3f3, Sim2, Cebpa, Mlx
regulation of lipid catabolic process	GO:0050994	0.00687651	6	1.74811	30	Dbi, Mlycd, Mtor, Angptl3, Cpt1a, Aadac
response to amine stimulus	GO:0014075	0.00687651	6	1.74811	30	Hrh1, Cdo1, Nr4a2, Mtor, Aars, Oxtr
negative regulation of cell development	GO:0010721	0.00708786	12	5.36088	92	Wnt5a, Sfrp1, Frzb, Sema3a, Nkx2-1, Rtn4, Pcm1, Ntn1, Nrp1, Ifng, Lrrk2, Rufy3
positive regulation of I-kappaB kinase/NF-kappaB cascade	GO:0043123	0.00708786	12	5.36088	92	Plk2, Mavs, Tgm2, Cxxc5, Tlr4, Gja1, Cant1, Cd36, Golt1b, Sectm1a, Tnfrsf19, Tmed4
purine ribonucleoside triphosphate biosynthetic process	GO:0009206	0.00713964	10	4.07893	70	Atp1b1, Atp6v0c, Pklr, Atp8b2, Ak3, Ldhd, Atp11a, Atp4a, Slc25a13, Atp1a1
phosphate transport	GO:0006817	0.0071708	4	0.815786	14	Slc34a1, Slc25a10, Slc17a3, Slc17a1
NADPH regeneration	GO:0006740	0.0071708	4	0.815786	14	Hsd11b1, Idh1, Hibadh, H6pd
C21-steroid hormone biosynthetic process	GO:0006700	0.0071708	4	0.815786	14	Hsd11b1, Hsd3b6, Atp1a1, Bmp6
skeletal muscle tissue regeneration	GO:0043403	0.0071708	4	0.815786	14	P2rx5, Gja1, Plau, Gpx1
cranial nerve morphogenesis	GO:0021602	0.0071708	4	0.815786	14	Gli3, Hoxd3, Nrp1, Hoxb2
aging	GO:0007568	0.00720218	11	4.7199	81	Nox4, Mnt, Tbx2, Kl, Msra, Meg3, Lrrk2, Sod2, Cyp27b1, Pot1b, Srf
negative regulation of cellular component organization	GO:0051129	0.00751697	23	13.2857	228	Tmsb10, Wnt5a, Prkcz, Sfrp1, Sema3a, Nkx2-1, Rtn4, Vil1, Trpv4, Dpp4, Sacs, Ntn1, Fcgr2b, Scin, Nrp1, Ifng, Ntm, Lrrk2, Vill, Epb4.9, Nr1h3, Hdac6, Rufy3
negative regulation of cellular macromolecule biosynthetic process	GO:2000113	0.00764292	55	39.2743	674	Hoxa7, Ube2i, Wnt5a, Glis2, Sfrp1, Basp1, Foxi1, Hoxd8, Mecom, Tbx2, Ywhaq, Sox6, Dab2, Gli3, Tle1, Nkx2-1, Cux1, Nr1h4, Sirt3, Tia1, Eid1, Foxq1, Hnf1b, Eno1, Hes2, Met, Nf2, Fst, Rlim, Nr2f2, Wwp1, Smarca5, Mlxipl, Glis3, Foxk1, Fbxw11, Nepn, Meg3, Ybx1, Sall1, Gli2, Cd36, Enpp1, Ifng, Nr1h3, Vdr, Satb1, Cela1, Xpo1, Ppara, Pou3f3, Sim2, Cebpa, Eif4ebp2, Mlx
kidney epithelium development	GO:0072073	0.00764343	5	1.28195	22	Basp1, Hnf1b, Sall1, Ifng, Pou3f3
TOR signaling cascade	GO:0031929	0.00764343	5	1.28195	22	Slc7a1, Ccdc88a, Deptor, Mtor, Agpat9
regulation of cellular biosynthetic process	GO:0031326	0.00773	182	153.193	2629	Hoxa7, Rps6ka5, Ppargc1b, Psip1, Hrh1, Hoxb7, Stk16, Ube2i, Wnt5a, Ascc1, Pdhb, Sepsecs, Glis2, Morf4l2, Sfrp1, Eny2, Rcor3, Ccdc88a, Zcchc11, Hnf4a, Zfp503, Frzb, Basp1, Foxi1, Hoxb8, Hoxd8, Rorc, Npas3, Mecom, Zfp319, Cat, Mnt, Tbx2, Ywhaq, Sox6, Dab2, Gli3, Poldip3, Brms1l, Lhx9, Atf4, Nfat5, Tle1, Sim1, Nkx2-1, Mavs, Hlf, Cux1, Nr1h4, Tcfap2b, Zfp652, Guca2b, Bnc2, Sirt3, Vopp1, Celsr2, Pprc1…
metal ion homeostasis	GO:0055065	0.00774373	26	15.6165	268	Dbi, Ptger3, Slc30a1, Grik2, Hexb, Ccl28, Tgm2, Trpv4, Bsnd, Clstn1, Cckar, Sypl2, Pkd2, Aco1, Trpc1, Pth1r, Lpar3, Kcnj10, Ndn, Slc8a1, Slc37a4, Casr, Vdr, Pgm2, Cyp27b1, Oxtr
establishment of localization in cell	GO:0051649	0.00774923	85	65.2629	1120	Ppif, Kcnq1, Ccs, Wnt5a, Optn, Prkcz, Syt4, Sfrp1, Hnf4a, Syne2, Slc30a1, Fgf9, Grik2, Pttg1ip, Ywhaq, Kpna4, Gli3, Glud1, Stxbp4, Lrba, Exoc6, Ywhag, Mavs, Cux1, Pex3, Rtn4, Oxct1, Rab11fip3, Pex19, Trpv4, Gnpda1, Hnf1b, Rilp, Bid, Snx8, Tlr4, Prdx1, Cpt1b, Cckar, Slc25a10, Myo6, Rbpms, Slc25a37, Vdac1, Sar1b, Rab31, Hadh, Fbxw11, Ildr2, Ap1s2, Ntn1, 1190002N15Rik, Meg3, Mtor, Furin, Ppt1, Hnrnp…
mammary gland morphogenesis	GO:0060443	0.00786574	8	2.91352	50	Wnt5a, Frzb, Tbx2, Gli3, Ntn1, Gli2, Ddr1, Vdr
purine nucleoside triphosphate biosynthetic process	GO:0009145	0.00788679	10	4.1372	71	Atp1b1, Atp6v0c, Pklr, Atp8b2, Ak3, Ldhd, Atp11a, Atp4a, Slc25a13, Atp1a1
ribonucleoside triphosphate biosynthetic process	GO:0009201	0.00788679	10	4.1372	71	Atp1b1, Atp6v0c, Pklr, Atp8b2, Ak3, Ldhd, Atp11a, Atp4a, Slc25a13, Atp1a1
development of primary sexual characteristics	GO:0045137	0.00800901	17	8.91537	153	Lgr4, Wnt5a, Sfrp1, Frzb, Fgf9, Lhx9, Nkx2-1, Arrb2, Fst, Bik, Rdh10, Dhcr24, Ereg, Mtap7, Sf1, Hsd17b4, Bmp6
positive regulation of transcription from RNA polymerase II promoter	GO:0045944	0.00831356	46	31.8739	547	Hoxa7, Ppargc1b, Stk16, Glis2, Hnf4a, Foxi1, Mecom, Sox6, Gli3, Atf4, Nfat5, Nkx2-1, Mavs, Nr1h4, Tcfap2b, Foxq1, Hnf1b, Nr4a2, Met, Myo6, Hoxd10, Mlxipl, Nfatc2, Glis3, Esrrb, Hoxb9, Ybx1, Sall1, Gli2, Pax8, Ifng, Ell3, Fgf1, Ihh, Nr1h3, Cela1, Ppargc1a, Ppara, Pou3f3, Cnbp, Cebpa, Hif3a, Mtf1, Maf, Bmp6, Srf
organophosphate metabolic process	GO:0019637	0.00831756	23	13.4022	230	Chpt1, Gyk, Aspdh, Aspg, Ip6k3, Fabp5, Ipmk, Galt, Nkx2-1, Hexb, Lpcat1, Pik3cg, Taz, Sgms2, Pigy, Angptl3, Pigq, Nudt7, Cds2, Cwh43, Agpat9, Gpd1, Pla2g5
cellular calcium ion homeostasis	GO:0006874	0.00832017	22	12.6447	217	Dbi, Ptger3, Slc30a1, Grik2, Hexb, Ccl28, Tgm2, Trpv4, Clstn1, Cckar, Sypl2, Pkd2, Trpc1, Pth1r, Lpar3, Ndn, Slc8a1, Slc37a4, Casr, Vdr, Pgm2, Oxtr
multi-organism process	GO:0051704	0.00838915	45	31.0581	533	Scarb1, Ube2i, Wnt5a, Ddo, Zcchc11, Pklr, Comt, Defb1, Ceacam2, Pvrl1, Npas3, Mecom, Ace2, Nkx2-1, Cbs, Mavs, Adh5, Hexb, Oas1b, Alb, Vil1, Tlr4, Ceacam1, Pcsk5, Slc22a5, Fcgr2b, Cd36, Ifng, Defb29, Akr1c18, Slc6a4, Ddr1, Polr3e, Nr1h3, Vdr, Tmem181a, Gpx1, Wfdc15b, Ace, Cd8a, Abcg2, Vcam1, Hyal2, Abat, Oxtr
regulation of phospholipase activity	GO:0010517	0.00848081	9	3.5545	61	Prkcz, Ptger3, Tgm2, Pth1r, Lpar3, Angptl3, Ppt1, Gna11, Nmur1
myelination	GO:0042552	0.00848081	9	3.5545	61	Ugt8a, Hexb, Gal3st1, Kcnj10, Afg3l2, Erbb2, Ifng, Mal, Fyn
wound healing	GO:0042060	0.0085121	19	10.4304	179	Wnt5a, Hnf4a, Fga, F8, Scnn1g, F13b, P2rx5, Gja1, Serpinf2, Cd36, Plau, Erbb2, Vkorc1, Proc, Tfpi2, Gpx1, Ppara, Tspan8, Papss2
negative regulation of nitrogen compound metabolic process	GO:0051172	0.00855735	55	39.5073	678	Hoxa7, Ube2i, Wnt5a, Glis2, Sfrp1, Basp1, Foxi1, Comt, Hoxd8, Mecom, Tbx2, Ywhaq, Sox6, Dab2, Gli3, Tle1, Nkx2-1, Cux1, Nr1h4, Sirt3, Eid1, Foxq1, Hnf1b, Eno1, Hes2, Met, Nf2, Fst, Rlim, Nr2f2, Wwp1, Smarca5, Mlxipl, Glis3, Foxk1, Fbxw11, Nepn, Meg3, Ybx1, Sall1, Gli2, Cd36, Ifng, Cda, Nr1h3, Vdr, Satb1, Cela1, Xpo1, Ppara, Pot1b, Pou3f3, Sim2, Cebpa, Mlx
response to reactive oxygen species	GO:0000302	0.00869266	10	4.19547	72	Ccs, Cat, Sod3, Gpx3, Prdx1, Prdx5, Cd36, Sod2, Gpx1, Hdac6
positive regulation of gene-specific transcription	GO:0043193	0.00876002	22	12.703	218	Glis2, Sfrp1, Hnf4a, Foxi1, Gli3, Nkx2-1, Mavs, Hnf1b, Met, Nr2f2, Mlxipl, Esrrb, Fbxw11, Ifng, Fgf1, Ihh, Nr1h3, Cela1, Ppargc1a, Ppara, Cebpa, Srf
response to glucocorticoid stimulus	GO:0051384	0.00885063	7	2.38909	41	Cpn1, Alpl, Ass1, Ugt1a6a, Pappa, Cdo1, Bche
ganglioside metabolic process	GO:0001573	0.00886123	3	0.466163	8	Cln6, Hexb, Gm2a
chloride ion homeostasis	GO:0055064	0.00886123	3	0.466163	8	Bsnd, Abcc2, Wnk4
hindgut morphogenesis	GO:0007442	0.00886123	3	0.466163	8	Wnt5a, Gli3, Gli2
tetrahydrobiopterin metabolic process	GO:0046146	0.00886123	3	0.466163	8	Pcbd1, Pts, Pah
cellular chloride ion homeostasis	GO:0030644	0.00886123	3	0.466163	8	Bsnd, Abcc2, Wnk4
carnitine shuttle	GO:0006853	0.00886123	3	0.466163	8	Cpt1b, Cpt2, Cpt1a
establishment of apical/basal cell polarity	GO:0035089	0.00886123	3	0.466163	8	AI428936, Lama1, Crb3
phosphate transmembrane transport	GO:0035435	0.00886123	3	0.466163	8	Slc34a1, Slc25a10, Slc17a1
cerebral cortex development	GO:0021987	0.0088634	8	2.97179	51	Gli3, Nkx2-1, Rtn4, Emx1, Emx2, Egfr, Pou3f3, Wdr62
negative regulation of RNA metabolic process	GO:0051253	0.00896057	50	35.3701	607	Hoxa7, Ube2i, Wnt5a, Glis2, Sfrp1, Basp1, Foxi1, Hoxd8, Mecom, Tbx2, Ywhaq, Sox6, Dab2, Gli3, Tle1, Nkx2-1, Cux1, Nr1h4, Sirt3, Eid1, Foxq1, Hnf1b, Eno1, Hes2, Met, Fst, Rlim, Nr2f2, Wwp1, Smarca5, Mlxipl, Glis3, Foxk1, Fbxw11, Nepn, Ybx1, Sall1, Gli2, Cd36, Ifng, Nr1h3, Vdr, Satb1, Cela1, Xpo1, Ppara, Pou3f3, Sim2, Cebpa, Mlx
cellular localization	GO:0051641	0.00922351	94	73.7121	1265	Ppif, Kcnq1, Rab3ip, Tln2, Ccs, Wnt5a, Optn, Prkcz, Syt4, Sfrp1, Hnf4a, Syne2, Slc30a1, Fgf9, Grik2, Pttg1ip, Ywhaq, Kpna4, Gli3, Glud1, Stxbp4, Lrba, Exoc6, Ywhag, Mavs, Cux1, Pex3, Alb, Rtn4, Oxct1, Rab11fip3, Pex19, Trpv4, Gnpda1, Hnf1b, Rilp, Bid, Snx8, Tlr4, Prdx1, Cpt1b, Pcm1, Cckar, Slc25a10, Myo6, Rbpms, Pik3cg, Slc25a37, Vdac1, Sar1b, Rab31, Hadh, Fbxw11, Ildr2, Ap1s2, Ntn1, 1190002N15Ri…
cerebral cortex cell migration	GO:0021795	0.00930547	5	1.34022	23	Gli3, Nkx2-1, Rtn4, Egfr, Pou3f3
response to cAMP	GO:0051591	0.00930547	5	1.34022	23	Pklr, Ren1, Cdo1, Slc8a1, Cyp27b1
response to copper ion	GO:0046688	0.00933052	4	0.874056	15	Cp, Sod3, Sord, Cyp27b1
apoptotic cell clearance	GO:0043277	0.00933052	4	0.874056	15	Scarb1, Tgm2, Cd36, Nr1h3
cellular anion homeostasis	GO:0030002	0.00933052	4	0.874056	15	Bsnd, Abcc2, Wnk4, Enpp1
copper ion transport	GO:0006825	0.00933052	4	0.874056	15	Ccs, Slc11a2, Cp, Slc31a1
cell differentiation involved in kidney development	GO:0061005	0.00933052	4	0.874056	15	Basp1, Gli3, Ifng, Pou3f3
membrane lipid biosynthetic process	GO:0046467	0.00951005	6	1.86465	32	Degs2, Smpd2, Ugt8a, Gal3st1, Sgms2, St8sia6
telencephalon cell migration	GO:0022029	0.00951005	6	1.86465	32	Gli3, Nkx2-1, Rtn4, Lrrk2, Egfr, Pou3f3
cellular response to glucagon stimulus	GO:0071377	0.00951005	6	1.86465	32	Prkar2b, Gng12, Gnb4, Gng10, Gcgr, Gng2
positive regulation of protein kinase B signaling cascade	GO:0051897	0.00951005	6	1.86465	32	Arrb2, Mtor, Igf1r, AI464131, Gpx1, Egfr
cerebral cortex regionalization	GO:0021796	0.0095881	2	0.174811	3	Emx1, Emx2
alditol catabolic process	GO:0019405	0.0095881	2	0.174811	3	Sord, Gpd1
negative regulation of tyrosine phosphorylation of Stat5 protein	GO:0042524	0.0095881	2	0.174811	3	Hnf4a, Nf2
aldehyde catabolic process	GO:0046185	0.0095881	2	0.174811	3	Akr1a4, Adh5
manganese ion transmembrane transport	GO:0071421	0.0095881	2	0.174811	3	Hrh1, Slc11a2
regulation of transcription from RNA polymerase II promoter, global	GO:0006358	0.0095881	2	0.174811	3	Tcfap2b, Ell3
response to nitrosative stress	GO:0051409	0.0095881	2	0.174811	3	Adh5, Gclc
detection of lipopolysaccharide	GO:0032497	0.0095881	2	0.174811	3	Scarb1, Tlr4
purine nucleotide transport	GO:0015865	0.0095881	2	0.174811	3	Gja1, Gjb1
regulation of vitamin D 24-hydroxylase activity	GO:0010979	0.0095881	2	0.174811	3	Vdr, Cyp27b1
hepatocyte growth factor receptor signaling pathway	GO:0048012	0.0095881	2	0.174811	3	Met, Muc20
platelet activating factor biosynthetic process	GO:0006663	0.0095881	2	0.174811	3	Chpt1, Pla2g5
NADH oxidation	GO:0006116	0.0095881	2	0.174811	3	Aldob, Gpd1
glucose-6-phosphate transport	GO:0015760	0.0095881	2	0.174811	3	Slc37a4, G6pc
C21-steroid hormone catabolic process	GO:0008208	0.0095881	2	0.174811	3	Hsd11b1, Akr1c18
antibiotic transport	GO:0042891	0.0095881	2	0.174811	3	Slc15a2, Slc22a5
carnitine biosynthetic process	GO:0045329	0.0095881	2	0.174811	3	Acadm, Tmlhe
response to folic acid	GO:0051593	0.0095881	2	0.174811	3	Cbs, Bche
thioester biosynthetic process	GO:0035384	0.0095881	2	0.174811	3	Gcdh, Dbt
thymine metabolic process	GO:0019859	0.0095881	2	0.174811	3	Dpyd, Aldh6a1
unsaturated monocarboxylic acid metabolic process	GO:0032789	0.0095881	2	0.174811	3	Acot4, Acot3
establishment of protein localization in Golgi	GO:0072600	0.0095881	2	0.174811	3	Optn, Pacs1
smoothened signaling pathway involved in dorsal/ventral neural tube patterning	GO:0060831	0.0095881	2	0.174811	3	Gli3, Gli2
succinate transport	GO:0015744	0.0095881	2	0.174811	3	Slc13a3, Slc25a10
nucleotide transport	GO:0006862	0.0095881	2	0.174811	3	Gja1, Gjb1
positive regulation of vitamin D 24-hydroxylase activity	GO:0010980	0.0095881	2	0.174811	3	Vdr, Cyp27b1
vitamin D receptor signaling pathway	GO:0070561	0.0095881	2	0.174811	3	Vdr, Cyp27b1
L-serine catabolic process	GO:0006565	0.0095881	2	0.174811	3	Shmt1, Cbs
vitamin D biosynthetic process	GO:0042368	0.0095881	2	0.174811	3	Ifng, Cyp27b1
leucine metabolic process	GO:0006551	0.0095881	2	0.174811	3	Dao, Ivd
acyl-CoA biosynthetic process	GO:0071616	0.0095881	2	0.174811	3	Gcdh, Dbt
pyrimidine deoxyribonucleoside metabolic process	GO:0046125	0.0095881	2	0.174811	3	Dpyd, Dck
purine ribonucleotide transport	GO:0015868	0.0095881	2	0.174811	3	Gja1, Gjb1
thymine catabolic process	GO:0006210	0.0095881	2	0.174811	3	Dpyd, Aldh6a1
cellular response to vitamin D	GO:0071305	0.0095881	2	0.174811	3	Vdr, Cyp27b1
ganglioside catabolic process	GO:0006689	0.0095881	2	0.174811	3	Hexb, Gm2a
saturated monocarboxylic acid metabolic process	GO:0032788	0.0095881	2	0.174811	3	Acot4, Acot3
transepithelial ammonium transport	GO:0070634	0.0095881	2	0.174811	3	Rhcg, Rhbg
beta-alanine metabolic process	GO:0019482	0.0095881	2	0.174811	3	Upb1, Aldh6a1
flavone metabolic process	GO:0051552	0.0095881	2	0.174811	3	Ugt1a1, Ugt1a9
hexose phosphate transport	GO:0015712	0.0095881	2	0.174811	3	Slc37a4, G6pc
succinate transmembrane transport	GO:0071422	0.0095881	2	0.174811	3	Slc13a3, Slc25a10
neuron homeostasis	GO:0070050	0.0095881	2	0.174811	3	Fggy, Haao
positive regulation of transcription from RNA polymerase II promoter, global	GO:0045817	0.0095881	2	0.174811	3	Tcfap2b, Ell3
propionate metabolic process	GO:0019541	0.0095881	2	0.174811	3	Acss2, Acss1
C4-dicarboxylate transport	GO:0015740	0.0095881	2	0.174811	3	Slc13a3, Slc25a10
protein targeting to Golgi	GO:0000042	0.0095881	2	0.174811	3	Optn, Pacs1
platelet activating factor metabolic process	GO:0046469	0.0095881	2	0.174811	3	Chpt1, Pla2g5
negative regulation of signaling	GO:0023057	0.00967595	36	23.8909	410	Wnt5a, Prkcz, Sfrp1, Hnf4a, Frzb, Fgf9, Grik2, Mecom, Dab2, Gli3, Nkx2-1, Bche, Deptor, Arrb2, Rgs10, Nf2, Fst, Apcdd1, Taz, Nepn, Ybx1, Sall1, Rapgef4, Enpp1, Sostdc1, Errfi1, Igf1r, Slc6a4, Scyl2, Ihh, Dkk4, Nphp3, Dkk2, Csnk1e, Sigirr, Lrpap1
negative regulation of nucleobase, nucleoside, nucleotide and nucleic acid metabolic process	GO:0045934	0.00972564	54	38.9246	668	Hoxa7, Ube2i, Wnt5a, Glis2, Sfrp1, Basp1, Foxi1, Hoxd8, Mecom, Tbx2, Ywhaq, Sox6, Dab2, Gli3, Tle1, Nkx2-1, Cux1, Nr1h4, Sirt3, Eid1, Foxq1, Hnf1b, Eno1, Hes2, Met, Nf2, Fst, Rlim, Nr2f2, Wwp1, Smarca5, Mlxipl, Glis3, Foxk1, Fbxw11, Nepn, Meg3, Ybx1, Sall1, Gli2, Cd36, Ifng, Cda, Nr1h3, Vdr, Satb1, Cela1, Xpo1, Ppara, Pot1b, Pou3f3, Sim2, Cebpa, Mlx
protein localization to organelle	GO:0033365	0.00972716	26	15.9078	273	Rab3ip, Optn, Hnf4a, Syne2, Fgf9, Pttg1ip, Kpna4, Gli3, Mavs, Pex3, Pex19, Bid, Tlr4, Prdx1, Pcm1, Rbpms, Fbxw11, Mtor, Pacs1, Cd36, Ifng, Ankrd13c, Pex1, Xpo1, Egfr, Folr1
cell development	GO:0048468	0.00975959	80	61.4753	1055	Wnt5a, Neu2, Sfrp1, Ccdc88a, Slc11a2, Zcchc11, Frzb, Cdc20, Pvrl1, Sema3a, Epb4.1l5, Sox6, Dab2, Gli3, Atxn10, Ren1, Kcne1, Ywhag, Nkx2-1, Rtn4, Celsr2, Efhd1, Trpv4, Lama1, Nr4a2, Pcm1, Cckar, Gja1, Met, Cnp, Myo6, Hoxd10, Igfbp3, Dld, Rgnef, Esrrb, Eya1, Rdh10, Farp2, Hoxd3, Ntn1, Pth1r, Mtor, Ereg, Kcnj10, Sall1, Mtap7, Rapgef4, Afg3l2, Gli2, Ndn, Erbb2, Nrp1, Ifng, Ntm, Igf1r, Slc6a4, Lrrk2, …
