# Supplementary material for: Network Analysis of a Pkd1-Mouse Model of Autosomal Dominant Polycystic Kidney Disease Identifies HNF4α as a Disease Modifier
Source: PLoS Genet. 2012 Nov 29;8(11):e1003053. doi: 10.1371/journal.pgen.1003053 (PMC3510057; doi:10.1371/journal.pgen.1003053)
Supplement: Table S12 — Gene Ontology Biological Processes classification of genes in Module 17 of the meta-analysis. (XLS) [file pgen.1003053.s013.xls]

## Sheet: Sheet1
Table S12. Gene Ontology Biological Processes classification of genes in Module 17 of the meta-analysis.
GO-Term	GO-Term id	P-value	# Genes (observed)	# Genes (expected)	# Genes (total)	List of observed genes
cell adhesion	GO:0007155	1.59138e-32	56	7.43466	727	Tgfbi, Egflam, Thbs1, Fat4, Pgm5, Pcdh18, Fbln2, Lgals1, Col8a2, Wisp2, Mfge8, Svep1, Lama2, Ptk7, Emilin1, Col1a1, Dag1, Wnt5a, Gsn, Spon2, Prkcz, Mmp14, Smoc2, Nid1, Dpt, Mfap4, Postn, Col6a1, Ddr2, Col5a1, Lama4, Col12a1, Thbs2, Nrp2, Aebp1, Sned1, Axl, Col16a1, Cyfip2, Fn1, Col3a1, Tesc, Pcdh7, Ecm2, Col8a1, Vcam1, Col15a1, Cyp1b1, Pdpn, Wisp1, Cd34, Ccdc80, Srpx2, Col6a2, Antxr1, Abi3bp
biological adhesion	GO:0022610	2.44208e-32	56	7.49602	733	Tgfbi, Egflam, Thbs1, Fat4, Pgm5, Pcdh18, Fbln2, Lgals1, Col8a2, Wisp2, Mfge8, Svep1, Lama2, Ptk7, Emilin1, Col1a1, Dag1, Wnt5a, Gsn, Spon2, Prkcz, Mmp14, Smoc2, Nid1, Dpt, Mfap4, Postn, Col6a1, Ddr2, Col5a1, Lama4, Col12a1, Thbs2, Nrp2, Aebp1, Sned1, Axl, Col16a1, Cyfip2, Fn1, Col3a1, Tesc, Pcdh7, Ecm2, Col8a1, Vcam1, Col15a1, Cyp1b1, Pdpn, Wisp1, Cd34, Ccdc80, Srpx2, Col6a2, Antxr1, Abi3bp
cellular process	GO:0009987	2.50237e-28	225	131.768	12885	Tgfbi, Ccnd2, Sparc, Gpr133, Reck, Egflam, Cnn2, Thbs1, Fat4, Tnks, Pgm5, Tpm2, Dram1, Pcdh18, Emp3, Fbln2, Lgals1, Rin2, Fkbp7, Snx3, Rogdi, Spnb2, Flna, Col8a2, Wisp2, Bmp1, Lepre1, Nradd, Lox, Adamts5, Ptx3, Kcne4, Il6st, Mfge8, Svep1, Fap, Lrrc17, Lama2, Ptk7, Col4a6, Snai1, Kdelr3, Gxylt2, Emilin1, Tbx15, Ltbp1, Col1a1, Sept11, Adam19, Ccr9, Zmiz2, Procr, Prrx2, Hic1, Pak6, Loxl3, Dag1, Meox…
developmental process	GO:0032502	9.22277e-27	104	34.0644	3331	Sparc, Reck, Cnn2, Thbs1, Lgals1, Rogdi, Col8a2, Bmp1, Lox, Il6st, Mfge8, Lrrc17, Lama2, Ptk7, Snai1, Tbx15, Col1a1, Adam19, Prrx2, Hic1, Dag1, Meox2, Wnt5a, Ltbp3, Sox11, Igf1, Gsn, Mmp14, Sept2, Gas1, Osr1, Tgfbr3, Nid1, Ccdc64, Tbx18, Figf, Ednra, Postn, Vim, Fzd2, Sox4, Fbn1, En1, Zcchc11, Irx5, Nedd4, Twist2, Snai2, Ccl11, Col5a1, Adamts2, Lama4, Nphp1, Lmna, Thbs2, Nrp2, Aspn, Prrx1, Dnm3os…
anatomical structure development	GO:0048856	3.53702e-26	94	28.6444	2801	Sparc, Reck, Cnn2, Thbs1, Lgals1, Rogdi, Col8a2, Bmp1, Lox, Il6st, Mfge8, Lrrc17, Ptk7, Snai1, Tbx15, Col1a1, Adam19, Prrx2, Dag1, Meox2, Wnt5a, Ltbp3, Sox11, Igf1, Gsn, Mmp14, Sept2, Gas1, Osr1, Tgfbr3, Nid1, Ccdc64, Tbx18, Figf, Ednra, Postn, Vim, Fzd2, Sox4, Fbn1, En1, Zcchc11, Irx5, Nedd4, Twist2, Ccl11, Col5a1, Adamts2, Lama4, Nphp1, Lmna, Thbs2, Nrp2, Aspn, Prrx1, Dnm3os, Gas7, Col5a2, Men1…
extracellular matrix organization	GO:0030198	4.07806e-25	25	1.28854	126	Tgfbi, Reck, Egflam, Lox, Fap, Col4a6, Emilin1, Col1a1, Fbln1, Smoc2, Nid1, Dpt, Postn, Col5a1, Adamts2, Col5a2, Fn1, Col1a2, Col3a1, Olfml2b, Ecm2, Pdgfra, Ccdc80, Eln, Abi3bp
biological regulation	GO:0065007	9.38428e-25	175	89.7988	8781	Ccnd2, Sparc, Gpr133, Reck, Egflam, Cnn2, Thbs1, Tnks, Pgm5, Tpm2, Emp3, Fbln2, Lgals1, Rin2, Rogdi, Spnb2, Flna, Wisp2, Bmp1, Lepre1, Nradd, Adamts5, Ptx3, Kcne4, Il6st, Mfge8, Fap, Lrrc17, Lama2, Ptk7, Dock6, Snai1, Kdelr3, Emilin1, Tbx15, Ltbp1, Col1a1, Anxa6, Adam19, Ccr9, Zmiz2, Procr, Prrx2, Cd109, Hic1, Loxl3, Dag1, Meox2, Wnt5a, Ltbp3, Sox11, Igf1, Gsn, Grb10, Prkcz, Mmp14, Sept2, Ptrf, R…
multicellular organismal development	GO:0007275	9.68459e-25	96	31.1601	3047	Sparc, Reck, Cnn2, Thbs1, Lgals1, Rogdi, Col8a2, Bmp1, Lox, Il6st, Mfge8, Lrrc17, Lama2, Ptk7, Snai1, Tbx15, Col1a1, Adam19, Prrx2, Hic1, Dag1, Meox2, Wnt5a, Ltbp3, Sox11, Igf1, Mmp14, Sept2, Gas1, Osr1, Tgfbr3, Nid1, Ccdc64, Tbx18, Figf, Ednra, Vim, Fzd2, Sox4, Fbn1, En1, Irx5, Nedd4, Twist2, Snai2, Ccl11, Col5a1, Adamts2, Lama4, Nphp1, Lmna, Thbs2, Nrp2, Aspn, Prrx1, Dnm3os, Gas7, Col5a2, Men1,…
system development	GO:0048731	3.16556e-24	86	25.781	2521	Sparc, Reck, Cnn2, Thbs1, Lgals1, Rogdi, Col8a2, Bmp1, Lox, Il6st, Mfge8, Lrrc17, Ptk7, Snai1, Tbx15, Col1a1, Adam19, Prrx2, Dag1, Meox2, Wnt5a, Ltbp3, Sox11, Igf1, Mmp14, Sept2, Gas1, Osr1, Tgfbr3, Nid1, Ccdc64, Figf, Ednra, Vim, Fzd2, Sox4, Fbn1, En1, Irx5, Nedd4, Twist2, Ccl11, Col5a1, Adamts2, Lama4, Nphp1, Lmna, Thbs2, Nrp2, Aspn, Prrx1, Dnm3os, Gas7, Col5a2, Men1, Axl, Fn1, Cav1, Col1a2, Co…
extracellular structure organization	GO:0043062	2.30364e-23	28	2.0862	204	Tgfbi, Reck, Egflam, Lox, Fap, Col4a6, Emilin1, Col1a1, Wnt5a, Fbln1, Smoc2, Nid1, Dpt, Postn, Col5a1, Adamts2, Thbs2, Col5a2, Fn1, Col1a2, Col3a1, Olfml2b, Ecm2, Pdgfra, Pdzrn3, Ccdc80, Eln, Abi3bp
cellular component organization	GO:0016043	5.13569e-22	90	30.2295	2956	Tgfbi, Reck, Egflam, Cnn2, Thbs1, Tnks, Emp3, Lgals1, Rin2, Spnb2, Flna, Wisp2, Lepre1, Lox, Ptx3, Mfge8, Fap, Ptk7, Col4a6, Snai1, Emilin1, Col1a1, Sept11, Dag1, Wnt5a, Igf1, Gsn, Prkcz, Mmp14, Sept2, Fbln1, Ehd2, Gas1, Smoc2, Tgfbr3, Nid1, Dpt, Epb4.1l2, Ccdc64, Postn, Gulp1, Vim, Fzd2, Kdm5c, Nedd4, Tubb6, Phf15, Ccl11, Col5a1, Adamts2, Nphp1, Lmna, Thbs2, Nrp2, Fscn1, Gas7, Col5a2, Htra3, Men…
regulation of biological process	GO:0050789	9.73048e-22	165	86.2502	8434	Ccnd2, Sparc, Gpr133, Reck, Egflam, Cnn2, Thbs1, Tnks, Tpm2, Fbln2, Lgals1, Rin2, Rogdi, Spnb2, Flna, Wisp2, Bmp1, Nradd, Adamts5, Ptx3, Kcne4, Il6st, Mfge8, Fap, Lrrc17, Lama2, Ptk7, Dock6, Snai1, Kdelr3, Emilin1, Tbx15, Ltbp1, Col1a1, Anxa6, Adam19, Ccr9, Zmiz2, Procr, Prrx2, Cd109, Hic1, Loxl3, Dag1, Meox2, Wnt5a, Ltbp3, Sox11, Igf1, Gsn, Grb10, Prkcz, Mmp14, Sept2, Ptrf, Rsu1, Mrgprf, Gas1, A…
circulatory system development	GO:0072359	6.32161e-21	39	5.81887	569	Reck, Thbs1, Col8a2, Lox, Mfge8, Col1a1, Adam19, Prrx2, Meox2, Wnt5a, Igf1, Osr1, Tgfbr3, Figf, Ednra, Fzd2, Sox4, Fbn1, Col5a1, Lama4, Lmna, Thbs2, Nrp2, Prrx1, Fn1, Cav1, Col1a2, Col3a1, Plcd1, Nfatc4, Col8a1, Vcam1, Cul7, Cyp1b1, Anxa3, Gjc1, Pofut1, Pdpn, Srpx2
cardiovascular system development	GO:0072358	6.32161e-21	39	5.81887	569	Reck, Thbs1, Col8a2, Lox, Mfge8, Col1a1, Adam19, Prrx2, Meox2, Wnt5a, Igf1, Osr1, Tgfbr3, Figf, Ednra, Fzd2, Sox4, Fbn1, Col5a1, Lama4, Lmna, Thbs2, Nrp2, Prrx1, Fn1, Cav1, Col1a2, Col3a1, Plcd1, Nfatc4, Col8a1, Vcam1, Cul7, Cyp1b1, Anxa3, Gjc1, Pofut1, Pdpn, Srpx2
cellular component organization or biogenesis	GO:0071840	8.45056e-21	90	31.5078	3081	Tgfbi, Reck, Egflam, Cnn2, Thbs1, Tnks, Emp3, Lgals1, Rin2, Spnb2, Flna, Wisp2, Lepre1, Lox, Ptx3, Mfge8, Fap, Ptk7, Col4a6, Snai1, Emilin1, Col1a1, Sept11, Dag1, Wnt5a, Igf1, Gsn, Prkcz, Mmp14, Sept2, Fbln1, Ehd2, Gas1, Smoc2, Tgfbr3, Nid1, Dpt, Epb4.1l2, Ccdc64, Postn, Gulp1, Vim, Fzd2, Kdm5c, Nedd4, Tubb6, Phf15, Ccl11, Col5a1, Adamts2, Nphp1, Lmna, Thbs2, Nrp2, Fscn1, Gas7, Col5a2, Htra3, Men…
vasculature development	GO:0001944	1.18667e-20	33	3.97811	389	Reck, Thbs1, Col8a2, Lox, Mfge8, Col1a1, Prrx2, Meox2, Wnt5a, Igf1, Osr1, Tgfbr3, Figf, Ednra, Fzd2, Col5a1, Lama4, Thbs2, Prrx1, Fn1, Cav1, Col1a2, Col3a1, Plcd1, Nfatc4, Col8a1, Cul7, Cyp1b1, Anxa3, Gjc1, Pofut1, Pdpn, Srpx2
organ development	GO:0048513	1.58483e-20	68	19.0111	1859	Sparc, Cnn2, Thbs1, Rogdi, Col8a2, Bmp1, Lox, Lrrc17, Ptk7, Snai1, Tbx15, Col1a1, Adam19, Prrx2, Dag1, Meox2, Wnt5a, Ltbp3, Igf1, Mmp14, Gas1, Osr1, Tgfbr3, Nid1, Ednra, Vim, Fzd2, Sox4, Fbn1, En1, Irx5, Twist2, Ccl11, Col5a1, Adamts2, Nphp1, Lmna, Nrp2, Aspn, Prrx1, Dnm3os, Col5a2, Men1, Axl, Cav1, Col1a2, Col3a1, Tesc, Plcd1, Nfatc4, Col8a1, Vcam1, Pdgfra, Anxa1, Cyp1b1, Tagln, Fgf7, Klf4, Gjc1…
regulation of cellular process	GO:0050794	5.94063e-20	156	81.7097	7990	Ccnd2, Sparc, Gpr133, Egflam, Cnn2, Thbs1, Tnks, Tpm2, Fbln2, Lgals1, Rin2, Rogdi, Spnb2, Flna, Wisp2, Nradd, Adamts5, Ptx3, Kcne4, Il6st, Mfge8, Fap, Lrrc17, Lama2, Ptk7, Snai1, Kdelr3, Emilin1, Tbx15, Ltbp1, Col1a1, Adam19, Ccr9, Zmiz2, Procr, Prrx2, Hic1, Loxl3, Dag1, Meox2, Wnt5a, Ltbp3, Sox11, Igf1, Gsn, Grb10, Prkcz, Mmp14, Ptrf, Rsu1, Mrgprf, Gas1, Angptl1, Smoc2, Osr1, Tgfbr3, Nid1, Dpt, …
anatomical structure morphogenesis	GO:0009653	4.24062e-19	58	14.9511	1462	Thbs1, Col8a2, Mfge8, Ptk7, Snai1, Tbx15, Col1a1, Prrx2, Dag1, Meox2, Wnt5a, Ltbp3, Igf1, Gsn, Mmp14, Gas1, Osr1, Tgfbr3, Tbx18, Figf, Ednra, Fzd2, En1, Irx5, Nedd4, Twist2, Ccl11, Col5a1, Thbs2, Nrp2, Prrx1, Gas7, Col5a2, Men1, Axl, Bin3, Fn1, Cav1, Col1a2, Plcd1, Capn2, Nfatc4, Col8a1, Vcam1, Pdgfra, Cul7, Cyp1b1, Anxa3, Fgf7, Klf4, Gjc1, Pofut1, Pdpn, Twist1, Srpx2, Runx2, Antxr1, Mfap2
blood vessel development	GO:0001568	1.77084e-18	30	3.73267	365	Reck, Thbs1, Col8a2, Lox, Mfge8, Col1a1, Prrx2, Meox2, Wnt5a, Osr1, Tgfbr3, Figf, Ednra, Col5a1, Lama4, Thbs2, Prrx1, Fn1, Cav1, Col1a2, Col3a1, Plcd1, Nfatc4, Col8a1, Cul7, Cyp1b1, Anxa3, Gjc1, Pofut1, Srpx2
positive regulation of cellular process	GO:0048522	1.41282e-17	74	25.1572	2460	Ccnd2, Egflam, Thbs1, Tnks, Fbln2, Lgals1, Rogdi, Flna, Nradd, Ptx3, Il6st, Mfge8, Lama2, Snai1, Emilin1, Col1a1, Zmiz2, Prrx2, Wnt5a, Sox11, Igf1, Grb10, Prkcz, Gas1, Smoc2, Osr1, Tgfbr3, Nid1, Tbx18, Figf, Ednra, Sdpr, Fzd2, Sox4, En1, Rasl11a, Nedd4, Ccl11, Ddr2, Lmna, Stk3, Thbs2, Prrx1, Casp12, Yap1, Men1, Pias4, C1qtnf2, Fndc3b, Ebf1, Cav1, Tesc, Osmr, Plcd1, Nfatc4, Ecm2, Lpar1, Cat, Apex1…
positive regulation of biological process	GO:0048518	2.04317e-17	78	27.7752	2716	Ccnd2, Egflam, Cnn2, Thbs1, Tnks, Fbln2, Lgals1, Rogdi, Flna, Bmp1, Nradd, Ptx3, Il6st, Mfge8, Lama2, Snai1, Emilin1, Col1a1, Zmiz2, Prrx2, Wnt5a, Ltbp3, Sox11, Igf1, Grb10, Prkcz, Gas1, Smoc2, Osr1, Tgfbr3, Nid1, Tbx18, Figf, Ednra, Sdpr, Fzd2, Sox4, En1, Zcchc11, Rasl11a, Nedd4, Ccl11, Ddr2, Lmna, Stk3, Thbs2, Prrx1, Casp12, Yap1, Men1, Pias4, C1qtnf2, Fndc3b, Ebf1, Cav1, Tesc, Osmr, Plcd1, Nfa…
cell-substrate adhesion	GO:0031589	1.03749e-16	20	1.5442	151	Egflam, Thbs1, Fbln2, Lgals1, Emilin1, Col1a1, Dag1, Prkcz, Mmp14, Smoc2, Nid1, Sned1, Axl, Fn1, Col3a1, Ecm2, Col8a1, Ccdc80, Antxr1, Abi3bp
cellular component organization at cellular level	GO:0071842	2.07121e-15	67	23.2755	2276	Tgfbi, Reck, Egflam, Cnn2, Tnks, Lgals1, Spnb2, Flna, Lox, Fap, Ptk7, Col4a6, Emilin1, Col1a1, Dag1, Wnt5a, Igf1, Gsn, Prkcz, Mmp14, Sept2, Fbln1, Ehd2, Gas1, Smoc2, Tgfbr3, Nid1, Dpt, Epb4.1l2, Ccdc64, Postn, Vim, Fzd2, Kdm5c, Nedd4, Tubb6, Phf15, Ccl11, Col5a1, Adamts2, Nphp1, Lmna, Thbs2, Nrp2, Fscn1, Gas7, Col5a2, Men1, Bin3, Fn1, Cav1, Col1a2, Col3a1, Olfml2b, Ecm2, Lpar1, Pdgfra, Anxa1, Pdl…
multicellular organismal process	GO:0032501	3.05934e-15	110	53.0653	5189	Kirrel, Sparc, Reck, Cnn2, Thbs1, Tpm2, Lgals1, Rogdi, Col8a2, Bmp1, Lox, Il6st, Mfge8, Lrrc17, Lama2, Ptk7, Snai1, Tbx15, Col1a1, Anxa6, Adam19, Procr, Prrx2, Hic1, Dag1, Meox2, Wnt5a, Ltbp3, Sox11, Igf1, Prkcz, Mmp14, Sept2, Gas1, Osr1, Tgfbr3, Nid1, Ccdc64, Tbx18, Figf, Ednra, Vim, Fzd2, Sox4, Fbn1, En1, Zcchc11, Irx5, Nedd4, Twist2, Snai2, Ccl11, Col5a1, Adamts2, Lama4, Nphp1, Lmna, Tfpi, Thb…
cellular component organization or biogenesis at cellular level	GO:0071841	1.93979e-14	67	24.38	2384	Tgfbi, Reck, Egflam, Cnn2, Tnks, Lgals1, Spnb2, Flna, Lox, Fap, Ptk7, Col4a6, Emilin1, Col1a1, Dag1, Wnt5a, Igf1, Gsn, Prkcz, Mmp14, Sept2, Fbln1, Ehd2, Gas1, Smoc2, Tgfbr3, Nid1, Dpt, Epb4.1l2, Ccdc64, Postn, Vim, Fzd2, Kdm5c, Nedd4, Tubb6, Phf15, Ccl11, Col5a1, Adamts2, Nphp1, Lmna, Thbs2, Nrp2, Fscn1, Gas7, Col5a2, Men1, Bin3, Fn1, Cav1, Col1a2, Col3a1, Olfml2b, Ecm2, Lpar1, Pdgfra, Anxa1, Pdl…
regulation of cell-substrate adhesion	GO:0010810	2.65246e-14	14	0.75676	74	Egflam, Thbs1, Fbln2, Lgals1, Emilin1, Col1a1, Prkcz, Mmp14, Smoc2, Nid1, Ecm2, Col8a1, Ccdc80, Abi3bp
regulation of biological quality	GO:0065008	4.31884e-14	58	19.3485	1892	Thbs1, Tnks, Pgm5, Emp3, Spnb2, Flna, Wisp2, Lepre1, Il6st, Kdelr3, Procr, Dag1, Wnt5a, Ltbp3, Igf1, Gsn, Prkcz, Tgfbr3, Epb4.1l2, Ednra, Fzd2, Sox4, Fbn1, Irx5, Ccl11, Tfpi, Thbs2, Dnajc10, Gas7, Htra3, Men1, Axl, Bin3, Plscr3, Fn1, Cav1, Col1a2, Tesc, Plcd1, Thbd, Nfatc4, Lpar1, Apex1, Pdgfra, Anxa1, Spnb3, Cyp1b1, Fgf7, Efemp2, Pdpn, Igfbp6, Wisp1, Naalad2, Timp1, Scara5, Eln, Ltbp4, Txndc5
cell migration	GO:0016477	6.32883e-14	31	5.90069	577	Cnn2, Thbs1, Il6st, Fap, Lama2, Ptk7, Snai1, Col1a1, Dag1, Wnt5a, Igf1, Mmp14, Tgfbr3, Figf, Ednra, Ccl11, Col5a1, Lama4, Nrp2, Fscn1, Axl, Lpar1, Apex1, Pdgfra, Cyp1b1, Anxa3, Fgf7, Pdpn, Cd34, Twist1, Srpx2
tissue development	GO:0009888	6.79059e-14	40	9.89925	968	Thbs1, Bmp1, Ptk7, Snai1, Col1a1, Prrx2, Dag1, Meox2, Wnt5a, Ltbp3, Igf1, Osr1, Tgfbr3, Tbx18, Ednra, Postn, Fzd2, Ccl11, Col5a1, Adamts2, Lmna, Nrp2, Aspn, Prrx1, Dnm3os, Col5a2, Cav1, Col1a2, Col3a1, Nfatc4, Anxa1, Cul7, Fgf7, Klf4, Gjc1, Apcdd1, Pdzrn3, Twist1, Runx2, Eln
enzyme linked receptor protein signaling pathway	GO:0007167	9.32857e-14	29	5.19506	508	Thbs1, Spnb2, Flna, Il6st, Ltbp1, Wnt5a, Ltbp3, Igf1, Grb10, Prkcz, Angptl1, Tgfbr3, Figf, Emr4, Fstl1, Fbn1, Ddr2, Cilp, Aspn, Men1, Axl, Cav1, Col1a2, Col3a1, Pdgfra, Fgf7, Myof, Runx2, Ltbp4
regulation of cell adhesion	GO:0030155	1.14898e-13	19	1.94303	190	Egflam, Thbs1, Fbln2, Lgals1, Lama2, Emilin1, Col1a1, Wnt5a, Gsn, Prkcz, Mmp14, Smoc2, Nid1, Lama4, Tesc, Ecm2, Col8a1, Ccdc80, Abi3bp
locomotion	GO:0040011	2.10872e-13	35	7.90508	773	Cnn2, Thbs1, Il6st, Fap, Lama2, Ptk7, Snai1, Col1a1, Ccr9, Dag1, Wnt5a, Igf1, Mmp14, Gas1, Tgfbr3, Figf, Ednra, Nedd4, Ccl11, Col5a1, Lama4, Nrp2, Fscn1, Axl, Cmtm3, Lpar1, Apex1, Pdgfra, Cyp1b1, Anxa3, Fgf7, Pdpn, Cd34, Twist1, Srpx2
cell motility	GO:0048870	4.04506e-13	31	6.3302	619	Cnn2, Thbs1, Il6st, Fap, Lama2, Ptk7, Snai1, Col1a1, Dag1, Wnt5a, Igf1, Mmp14, Tgfbr3, Figf, Ednra, Ccl11, Col5a1, Lama4, Nrp2, Fscn1, Axl, Lpar1, Apex1, Pdgfra, Cyp1b1, Anxa3, Fgf7, Pdpn, Cd34, Twist1, Srpx2
localization of cell	GO:0051674	4.04506e-13	31	6.3302	619	Cnn2, Thbs1, Il6st, Fap, Lama2, Ptk7, Snai1, Col1a1, Dag1, Wnt5a, Igf1, Mmp14, Tgfbr3, Figf, Ednra, Ccl11, Col5a1, Lama4, Nrp2, Fscn1, Axl, Lpar1, Apex1, Pdgfra, Cyp1b1, Anxa3, Fgf7, Pdpn, Cd34, Twist1, Srpx2
wound healing	GO:0042060	4.68644e-13	18	1.83054	179	Cnn2, Thbs1, Lox, Ptk7, Procr, Wnt5a, Igf1, Col5a1, Tfpi, Axl, Fn1, Cav1, Col3a1, Thbd, Fgf7, Efemp2, Pdpn, Myof
positive regulation of cell-substrate adhesion	GO:0010811	1.03287e-12	11	0.470419	46	Egflam, Thbs1, Fbln2, Emilin1, Prkcz, Smoc2, Nid1, Ecm2, Col8a1, Ccdc80, Abi3bp
cellular component movement	GO:0006928	1.69003e-12	31	6.68813	654	Cnn2, Thbs1, Il6st, Fap, Lama2, Ptk7, Snai1, Col1a1, Dag1, Wnt5a, Igf1, Mmp14, Tgfbr3, Figf, Ednra, Ccl11, Col5a1, Lama4, Nrp2, Fscn1, Axl, Lpar1, Apex1, Pdgfra, Cyp1b1, Anxa3, Fgf7, Pdpn, Cd34, Twist1, Srpx2
regulation of cell migration	GO:0030334	1.87833e-12	21	2.88387	282	Cnn2, Thbs1, Il6st, Lama2, Snai1, Col1a1, Dag1, Wnt5a, Igf1, Tgfbr3, Figf, Ednra, Ccl11, Lama4, Lpar1, Apex1, Pdgfra, Anxa3, Fgf7, Pdpn, Srpx2
regulation of cell motility	GO:2000145	2.46086e-12	21	2.92478	286	Cnn2, Thbs1, Il6st, Lama2, Snai1, Col1a1, Dag1, Wnt5a, Igf1, Tgfbr3, Figf, Ednra, Ccl11, Lama4, Lpar1, Apex1, Pdgfra, Anxa3, Fgf7, Pdpn, Srpx2
regulation of developmental process	GO:0050793	3.0938e-12	38	10.1549	993	Thbs1, Lgals1, Bmp1, Il6st, Lrrc17, Lama2, Ptk7, Snai1, Col1a1, Wnt5a, Ltbp3, Igf1, Osr1, Tgfbr3, Ednra, Vim, Fzd2, Sox4, Zcchc11, Nedd4, Twist2, Lama4, Lmna, Thbs2, Men1, Fndc3b, Cav1, Tesc, Lpar1, Timp2, Pdlim7, Cul7, Anxa3, Fgf7, Klf4, Twist1, Srpx2, Runx2
cellular developmental process	GO:0048869	5.64271e-12	58	21.762	2128	Lgals1, Bmp1, Il6st, Lrrc17, Ptk7, Snai1, Col1a1, Wnt5a, Ltbp3, Sox11, Igf1, Gsn, Sept2, Gas1, Osr1, Tgfbr3, Ccdc64, Tbx18, Figf, Ednra, Vim, Fzd2, Sox4, En1, Zcchc11, Irx5, Nedd4, Twist2, Lama4, Nphp1, Lmna, Nrp2, Gas7, Men1, Axl, Bin3, Fndc3b, Fn1, Cav1, Tesc, Capn2, Nfatc4, Lpar1, Pdgfra, Anxa1, Timp2, Pdlim7, Cul7, Klf4, Gjc1, Pdzrn3, Pdpn, Twist1, Timp1, Runx2, Sdc1, Antxr1, Mfap2
signaling	GO:0023052	7.22943e-12	100	51.5927	5045	Sparc, Gpr133, Thbs1, Lgals1, Rin2, Spnb2, Flna, Nradd, Adamts5, Il6st, Lama2, Ptk7, Kdelr3, Ltbp1, Col1a1, Adam19, Ccr9, Procr, Prrx2, Loxl3, Dag1, Wnt5a, Ltbp3, Igf1, Gsn, Grb10, Prkcz, Rsu1, Mrgprf, Gas1, Angptl1, Smoc2, Tgfbr3, Lpar4, Figf, Mfap4, Ednra, Arhgap28, Postn, Emr4, Fstl1, Fzd2, Angptl2, Sox4, Fbn1, Zcchc11, Rasl11a, Nedd4, Snai2, Ccl11, Ddr2, Cilp, Adamts2, Agfg2, Lmna, Stk3, Thbs…
regulation of multicellular organismal process	GO:0051239	1.00496e-11	45	14.3273	1401	Thbs1, Lgals1, Bmp1, Il6st, Lrrc17, Lama2, Ptk7, Snai1, Col1a1, Anxa6, Procr, Wnt5a, Ltbp3, Igf1, Prkcz, Osr1, Tgfbr3, Figf, Ednra, Vim, Fzd2, Zcchc11, Irx5, Nedd4, Twist2, Lama4, Thbs2, Men1, Axl, Cav1, Tesc, S1pr3, Thbd, Nfatc4, Lpar1, Timp2, Pdlim7, Cul7, Anxa3, Fgf7, Klf4, Pdpn, Twist1, Srpx2, Runx2
regulation of cellular component movement	GO:0051270	1.13893e-11	21	3.17021	310	Cnn2, Thbs1, Il6st, Lama2, Snai1, Col1a1, Dag1, Wnt5a, Igf1, Tgfbr3, Figf, Ednra, Ccl11, Lama4, Lpar1, Apex1, Pdgfra, Anxa3, Fgf7, Pdpn, Srpx2
blood vessel morphogenesis	GO:0048514	1.28579e-11	21	3.19067	312	Thbs1, Col8a2, Mfge8, Prrx2, Meox2, Wnt5a, Figf, Ednra, Thbs2, Prrx1, Fn1, Cav1, Plcd1, Nfatc4, Col8a1, Cul7, Cyp1b1, Anxa3, Gjc1, Pofut1, Srpx2
regulation of locomotion	GO:0040012	1.53969e-11	21	3.22135	315	Cnn2, Thbs1, Il6st, Lama2, Snai1, Col1a1, Dag1, Wnt5a, Igf1, Tgfbr3, Figf, Ednra, Ccl11, Lama4, Lpar1, Apex1, Pdgfra, Anxa3, Fgf7, Pdpn, Srpx2
positive regulation of cell adhesion	GO:0045785	2.5462e-11	13	1.0022	98	Egflam, Thbs1, Fbln2, Lgals1, Emilin1, Wnt5a, Prkcz, Smoc2, Nid1, Ecm2, Col8a1, Ccdc80, Abi3bp
skeletal system development	GO:0001501	2.58478e-11	20	2.96568	290	Thbs1, Bmp1, Lrrc17, Tbx15, Col1a1, Prrx2, Wnt5a, Ltbp3, Igf1, Gas1, Fbn1, Twist2, Prrx1, Dnm3os, Col5a2, Men1, Col1a2, Pdgfra, Twist1, Runx2
organ morphogenesis	GO:0009887	3.25956e-11	29	6.59609	645	Thbs1, Col8a2, Ptk7, Snai1, Tbx15, Col1a1, Prrx2, Dag1, Wnt5a, Ltbp3, Igf1, Gas1, Osr1, Tgfbr3, Ednra, Fzd2, Irx5, Twist2, Col5a1, Prrx1, Col5a2, Men1, Col1a2, Col8a1, Pdgfra, Fgf7, Klf4, Twist1, Runx2
regulation of cell proliferation	GO:0042127	4.53057e-11	34	9.0709	887	Ccnd2, Sparc, Cnn2, Thbs1, Rogdi, Wisp2, Il6st, Prrx2, Wnt5a, Igf1, Prkcz, Gas1, Osr1, Dpt, Tbx18, Figf, Ednra, Sox4, Ccl11, Ddr2, Prrx1, Yap1, Men1, Cav1, Tesc, Osmr, Plcd1, Vcam1, Pdgfra, Anxa1, Timp2, Fgf7, Klf4, Runx2
signal transduction	GO:0007165	5.77149e-11	94	48.7497	4767	Sparc, Gpr133, Thbs1, Lgals1, Rin2, Spnb2, Flna, Nradd, Adamts5, Il6st, Ptk7, Kdelr3, Ltbp1, Col1a1, Adam19, Ccr9, Procr, Prrx2, Loxl3, Dag1, Wnt5a, Ltbp3, Igf1, Gsn, Grb10, Prkcz, Rsu1, Mrgprf, Gas1, Angptl1, Smoc2, Tgfbr3, Lpar4, Figf, Mfap4, Ednra, Arhgap28, Postn, Emr4, Fstl1, Fzd2, Angptl2, Sox4, Fbn1, Zcchc11, Rasl11a, Nedd4, Snai2, Ccl11, Ddr2, Cilp, Adamts2, Agfg2, Lmna, Stk3, Nrp2, Aspn,…
cell differentiation	GO:0030154	5.84914e-11	55	21.1688	2070	Lgals1, Bmp1, Il6st, Lrrc17, Ptk7, Snai1, Col1a1, Wnt5a, Ltbp3, Sox11, Igf1, Sept2, Gas1, Osr1, Tgfbr3, Ccdc64, Tbx18, Figf, Ednra, Vim, Fzd2, Sox4, En1, Zcchc11, Irx5, Nedd4, Twist2, Lama4, Nphp1, Lmna, Nrp2, Gas7, Men1, Axl, Fndc3b, Fn1, Cav1, Tesc, Capn2, Nfatc4, Lpar1, Pdgfra, Anxa1, Timp2, Pdlim7, Cul7, Klf4, Gjc1, Pdzrn3, Twist1, Timp1, Runx2, Sdc1, Antxr1, Mfap2
cell proliferation	GO:0008283	6.53863e-11	38	11.2696	1102	Ccnd2, Sparc, Cnn2, Thbs1, Rogdi, Col8a2, Wisp2, Il6st, Lrrc17, Prrx2, Wnt5a, Igf1, Prkcz, Gas1, Osr1, Dpt, Tbx18, Figf, Ednra, Sox4, Ccl11, Ddr2, Prrx1, Yap1, Men1, Cav1, Tesc, Osmr, Plcd1, Col8a1, Vcam1, Pdgfra, Anxa1, Timp2, Fgf7, Klf4, Pdpn, Runx2
collagen fibril organization	GO:0030199	1.45011e-10	8	0.265889	26	Lox, Col1a1, Dpt, Col5a1, Adamts2, Col5a2, Col1a2, Col3a1
positive regulation of cell migration	GO:0030335	3.52483e-10	15	1.76918	173	Thbs1, Il6st, Snai1, Col1a1, Wnt5a, Igf1, Figf, Ednra, Ccl11, Lpar1, Pdgfra, Anxa3, Fgf7, Pdpn, Srpx2
positive regulation of cell motility	GO:2000147	3.52483e-10	15	1.76918	173	Thbs1, Il6st, Snai1, Col1a1, Wnt5a, Igf1, Figf, Ednra, Ccl11, Lpar1, Pdgfra, Anxa3, Fgf7, Pdpn, Srpx2
cellular response to stimulus	GO:0051716	4.3281e-10	99	54.5379	5333	Sparc, Gpr133, Cnn2, Thbs1, Lgals1, Rin2, Spnb2, Flna, Nradd, Adamts5, Il6st, Ptk7, Kdelr3, Ltbp1, Col1a1, Adam19, Ccr9, Procr, Prrx2, Loxl3, Dag1, Wnt5a, Ltbp3, Igf1, Gsn, Grb10, Prkcz, Rsu1, Mrgprf, Gas1, Angptl1, Smoc2, Tgfbr3, Lpar4, Figf, Mfap4, Ednra, Arhgap28, Postn, Emr4, Fstl1, Fzd2, Angptl2, Sox4, Fbn1, Zcchc11, Rasl11a, Nedd4, Snai2, Ccl11, Ddr2, Cilp, Adamts2, Agfg2, Lmna, Stk3, Nrp2,…
response to stimulus	GO:0050896	4.78139e-10	114	66.9222	6544	Sparc, Gpr133, Cnn2, Thbs1, Lgals1, Rin2, Spnb2, Flna, Nradd, Lox, Adamts5, Ptx3, Il6st, Ptk7, Kdelr3, Ltbp1, Col1a1, Adam19, Ccr9, Procr, Prrx2, Loxl3, Dag1, Wnt5a, Ltbp3, Igf1, Gsn, Spon2, Grb10, Prkcz, Mmp14, Rsu1, Mrgprf, Gas1, Angptl1, Smoc2, Tgfbr3, Lpar4, Figf, Mfap4, Ednra, Arhgap28, Postn, Emr4, Fstl1, Fzd2, Angptl2, Sox4, Fbn1, Zcchc11, Gpx7, Creb3l1, Rasl11a, Irx5, Nedd4, Snai2, Ccl11,…
positive regulation of cellular component movement	GO:0051272	6.64078e-10	15	1.851	181	Thbs1, Il6st, Snai1, Col1a1, Wnt5a, Igf1, Figf, Ednra, Ccl11, Lpar1, Pdgfra, Anxa3, Fgf7, Pdpn, Srpx2
positive regulation of locomotion	GO:0040017	7.17141e-10	15	1.86122	182	Thbs1, Il6st, Snai1, Col1a1, Wnt5a, Igf1, Figf, Ednra, Ccl11, Lpar1, Pdgfra, Anxa3, Fgf7, Pdpn, Srpx2
cell development	GO:0048468	1.09321e-09	35	10.7889	1055	Lgals1, Il6st, Snai1, Col1a1, Wnt5a, Igf1, Sept2, Gas1, Osr1, Tgfbr3, Ccdc64, Ednra, Vim, Fzd2, Sox4, En1, Zcchc11, Irx5, Nedd4, Lmna, Nrp2, Gas7, Men1, Axl, Fn1, Nfatc4, Lpar1, Timp2, Klf4, Gjc1, Pdzrn3, Timp1, Runx2, Sdc1, Antxr1
negative regulation of biological process	GO:0048519	1.53499e-09	56	23.8073	2328	Cnn2, Thbs1, Lgals1, Spnb2, Flna, Wisp2, Il6st, Fap, Lrrc17, Snai1, Col1a1, Procr, Dag1, Wnt5a, Ltbp3, Igf1, Gsn, Grb10, Prkcz, Mmp14, Gas1, Osr1, Tgfbr3, Dpt, Ednra, Vim, Sox4, Fbn1, Zcchc11, Nedd4, Twist2, Snai2, Cilp, Stk3, Thbs2, Aspn, Dnajc10, Prrx1, Men1, Axl, Pias4, Fn1, Cav1, Col3a1, Tesc, Thbd, Lpar1, Cat, Apex1, Anxa1, Timp2, Klf4, Apcdd1, Twist1, Timp1, Runx2
regulation of signal transduction	GO:0009966	1.62385e-09	37	12.0673	1180	Thbs1, Lgals1, Flna, Il6st, Col1a1, Prrx2, Dag1, Wnt5a, Igf1, Grb10, Prkcz, Gas1, Tgfbr3, Figf, Ednra, Postn, Sox4, Fbn1, Zcchc11, Nedd4, Ccl11, Cilp, Agfg2, Stk3, Aspn, Prrx1, Men1, C1qtnf2, Cav1, Lpar1, Cat, Timp2, Klf4, Apcdd1, Myof, Runx2, Evi5
localization	GO:0051179	1.82929e-09	73	35.8745	3508	Kirrel, Cnn2, Thbs1, Tnks, Rin2, Snx3, Spnb2, Flna, Syt3, Ptx3, Kcne4, Il6st, Mfge8, Fap, Lama2, Ptk7, Snai1, Kdelr3, Col1a1, Anxa6, Dag1, Wnt5a, Igf1, Gsn, Grb10, Prkcz, Mmp14, Sept2, Ehd2, Tgfbr3, Slc10a6, Ccdc64, Figf, Ednra, Gulp1, Fbn1, Xpo6, Nedd4, Ccl11, Col5a1, Cp, Lama4, Lmna, Nrp2, Fscn1, Aspn, Axl, Scamp3, Scn7a, Bin3, C1qtnf2, Clcn3, Cav1, Plcd1, Golim4, Lpar1, Apex1, Pdgfra, Anxa1, S…
chordate embryonic development	GO:0043009	1.99538e-09	23	5.05189	494	Ptk7, Snai1, Tbx15, Col1a1, Prrx2, Meox2, Wnt5a, Gas1, Tgfbr3, Tbx18, Ednra, Fzd2, En1, Twist2, Prrx1, Men1, Plcd1, Capn2, Vcam1, Pdgfra, Pofut1, Twist1, Runx2
embryo development ending in birth or egg hatching	GO:0009792	2.60589e-09	23	5.12347	501	Ptk7, Snai1, Tbx15, Col1a1, Prrx2, Meox2, Wnt5a, Gas1, Tgfbr3, Tbx18, Ednra, Fzd2, En1, Twist2, Prrx1, Men1, Plcd1, Capn2, Vcam1, Pdgfra, Pofut1, Twist1, Runx2
regulation of localization	GO:0032879	2.79309e-09	35	11.1878	1094	Cnn2, Thbs1, Flna, Ptx3, Kcne4, Il6st, Mfge8, Lama2, Snai1, Col1a1, Dag1, Wnt5a, Igf1, Grb10, Prkcz, Sept2, Tgfbr3, Figf, Ednra, Nedd4, Ccl11, Lama4, C1qtnf2, Clcn3, Cav1, Plcd1, Lpar1, Apex1, Pdgfra, Anxa1, Anxa3, Fgf7, Pdpn, Srpx2, Kctd10
regulation of cellular component organization	GO:0051128	3.13489e-09	29	8.03802	786	Cnn2, Tnks, Lgals1, Spnb2, Wisp2, Ptx3, Mfge8, Fap, Snai1, Col1a1, Wnt5a, Igf1, Gsn, Prkcz, Mmp14, Tgfbr3, Vim, Nedd4, Ccl11, Col5a1, Thbs2, Htra3, Men1, Cav1, Lpar1, Anxa1, Igfbp6, Wisp1, Eln
anatomical structure formation involved in morphogenesis	GO:0048646	3.57472e-09	25	6.12567	599	Thbs1, Col8a2, Mfge8, Ptk7, Snai1, Col1a1, Meox2, Wnt5a, Osr1, Tbx18, Figf, Ednra, Fzd2, Thbs2, Fn1, Plcd1, Capn2, Nfatc4, Col8a1, Cyp1b1, Anxa3, Pofut1, Twist1, Srpx2, Mfap2
regulation of multicellular organismal development	GO:2000026	3.78523e-09	30	8.62093	843	Thbs1, Lgals1, Bmp1, Il6st, Lrrc17, Lama2, Ptk7, Snai1, Col1a1, Wnt5a, Ltbp3, Igf1, Osr1, Tgfbr3, Ednra, Vim, Fzd2, Nedd4, Lama4, Thbs2, Cav1, Tesc, Lpar1, Timp2, Cul7, Anxa3, Fgf7, Twist1, Srpx2, Runx2
cell communication	GO:0007154	4.63716e-09	41	14.9102	1458	Thbs1, Lgals1, Snx3, Flna, Il6st, Lama2, Col1a1, Prrx2, Dag1, Wnt5a, Igf1, Grb10, Prkcz, Gas1, Tgfbr3, Ednra, Fzd2, Sox4, Fbn1, Nedd4, Cilp, Stk3, Thbs2, Aspn, Prrx1, Men1, Axl, Cav1, Nfatc4, Lpar1, Cat, Anxa1, Timp2, Spnb3, Fgf7, Klf4, Gjc1, Apcdd1, Naalad2, Runx2, Ltbp4
peptide cross-linking	GO:0018149	8.12504e-09	7	0.276115	27	Egflam, Thbs1, Fn1, Bgn, Col3a1, Anxa1, Dcn
response to wounding	GO:0009611	8.41855e-09	22	5.00075	489	Cnn2, Thbs1, Lox, Ptk7, Procr, Wnt5a, Igf1, Ednra, Ccl11, Col5a1, Tfpi, Axl, Fn1, Cav1, Col3a1, S1pr3, Thbd, Anxa1, Fgf7, Efemp2, Pdpn, Myof
angiogenesis	GO:0001525	8.54965e-09	16	2.57708	252	Thbs1, Col8a2, Mfge8, Meox2, Wnt5a, Figf, Ednra, Thbs2, Fn1, Plcd1, Nfatc4, Col8a1, Cyp1b1, Anxa3, Pofut1, Srpx2
transmembrane receptor protein serine/threonine kinase signaling pathway	GO:0007178	1.13188e-08	14	1.94303	190	Thbs1, Spnb2, Ltbp1, Wnt5a, Ltbp3, Tgfbr3, Fstl1, Fbn1, Aspn, Men1, Cav1, Col1a2, Col3a1, Ltbp4
negative regulation of cellular process	GO:0048523	1.14054e-08	51	21.8029	2132	Cnn2, Thbs1, Lgals1, Spnb2, Wisp2, Il6st, Fap, Lrrc17, Snai1, Col1a1, Dag1, Wnt5a, Ltbp3, Igf1, Gsn, Grb10, Prkcz, Mmp14, Gas1, Osr1, Tgfbr3, Dpt, Ednra, Vim, Sox4, Fbn1, Zcchc11, Nedd4, Twist2, Snai2, Cilp, Stk3, Aspn, Dnajc10, Prrx1, Men1, Axl, Pias4, Fn1, Cav1, Tesc, Lpar1, Cat, Apex1, Anxa1, Timp2, Klf4, Apcdd1, Twist1, Timp1, Runx2
lung development	GO:0030324	1.2282e-08	12	1.3499	132	Sparc, Lox, Ptk7, Dag1, Wnt5a, Ltbp3, Igf1, Mmp14, Adamts2, Pdgfra, Fgf7, Pdpn
negative regulation of signal transduction	GO:0009968	1.31505e-08	19	3.82471	374	Thbs1, Il6st, Dag1, Wnt5a, Igf1, Grb10, Prkcz, Gas1, Tgfbr3, Fbn1, Cilp, Stk3, Aspn, Men1, Cav1, Timp2, Klf4, Apcdd1, Runx2
respiratory tube development	GO:0030323	1.45612e-08	12	1.37035	134	Sparc, Lox, Ptk7, Dag1, Wnt5a, Ltbp3, Igf1, Mmp14, Adamts2, Pdgfra, Fgf7, Pdpn
regulation of signaling	GO:0023051	1.54123e-08	39	14.3375	1402	Thbs1, Lgals1, Flna, Il6st, Lama2, Col1a1, Prrx2, Dag1, Wnt5a, Igf1, Grb10, Prkcz, Gas1, Tgfbr3, Figf, Ednra, Postn, Sox4, Fbn1, Zcchc11, Nedd4, Ccl11, Cilp, Agfg2, Stk3, Aspn, Prrx1, Men1, C1qtnf2, Cav1, Nfatc4, Lpar1, Cat, Timp2, Klf4, Apcdd1, Myof, Runx2, Evi5
metabolic process	GO:0008152	1.66636e-08	139	93.1122	9105	Ccnd2, Reck, Egflam, Cnn2, Thbs1, Tnks, Pgm5, Tpm2, Dram1, Rin2, Fkbp7, Spnb2, Flna, Bmp1, Lepre1, Lox, Adamts5, Ptx3, Il6st, Fap, Ptk7, Dock6, Snai1, Gxylt2, Tbx15, Col1a1, Adam19, Zmiz2, Prrx2, Cd109, Hic1, Pak6, Loxl3, Meox2, Wnt5a, Sox11, Igf1, Grb10, Prkcz, Mmp14, Ptrf, Ehd2, Ptgis, Osr1, Tgfbr3, Ang2, Tbx18, Ednra, Arhgap28, Fkbp10, Sdpr, Fzd2, Msrb3, Akr1b8, Sox4, Kdm5c, En1, Zcchc11, Lepr…
cell surface receptor linked signaling pathway	GO:0007166	1.80922e-08	61	29.0432	2840	Gpr133, Thbs1, Spnb2, Flna, Adamts5, Il6st, Ptk7, Ltbp1, Col1a1, Adam19, Ccr9, Prrx2, Wnt5a, Ltbp3, Igf1, Grb10, Prkcz, Mrgprf, Gas1, Angptl1, Tgfbr3, Lpar4, Figf, Ednra, Postn, Emr4, Fstl1, Fzd2, Sox4, Fbn1, Zcchc11, Snai2, Ddr2, Cilp, Adamts2, Stk3, Aspn, Prrx1, S1pr2, Men1, Axl, Pias4, Cav1, Col1a2, Col3a1, S1pr3, Osmr, Plcd1, Lpar1, Tas2r105, Pdgfra, Anxa1, Fgf7, Gpr64, Apcdd1, Pofut1, Wisp1,…
embryo development	GO:0009790	2.1527e-08	28	8.24255	806	Lama2, Ptk7, Snai1, Tbx15, Col1a1, Prrx2, Meox2, Wnt5a, Gas1, Osr1, Tgfbr3, Tbx18, Ednra, Fzd2, En1, Twist2, Snai2, Lama4, Prrx1, Men1, Plcd1, Thbd, Capn2, Vcam1, Pdgfra, Pofut1, Twist1, Runx2
tube development	GO:0035295	2.32457e-08	18	3.54859	347	Sparc, Lox, Ptk7, Dag1, Wnt5a, Ltbp3, Igf1, Mmp14, Osr1, Ednra, Fzd2, Ccl11, Adamts2, Nfatc4, Pdgfra, Fgf7, Pdpn, Twist1
embryonic cranial skeleton morphogenesis	GO:0048701	2.94764e-08	7	0.327248	32	Tbx15, Prrx2, Gas1, Twist2, Prrx1, Twist1, Runx2
negative regulation of response to stimulus	GO:0048585	3.32737e-08	21	4.9394	483	Thbs1, Il6st, Dag1, Wnt5a, Igf1, Grb10, Prkcz, Gas1, Tgfbr3, Fbn1, Cilp, Stk3, Aspn, Men1, Cav1, Col3a1, Anxa1, Timp2, Klf4, Apcdd1, Runx2
regulation of response to stimulus	GO:0048583	3.85826e-08	41	16.0863	1573	Thbs1, Lgals1, Flna, Il6st, Col1a1, Prrx2, Dag1, Wnt5a, Igf1, Grb10, Prkcz, Gas1, Tgfbr3, Figf, Ednra, Postn, Sox4, Fbn1, Zcchc11, Nedd4, Ccl11, Cilp, Agfg2, Stk3, Aspn, Prrx1, Men1, C1qtnf2, Cav1, Col3a1, Lpar1, Cat, Apex1, Anxa1, Timp2, Klf4, Apcdd1, Pdpn, Myof, Runx2, Evi5
ossification	GO:0001503	4.52302e-08	14	2.16802	212	Bmp1, Il6st, Lrrc17, Col1a1, Wnt5a, Ltbp3, Igf1, Twist2, Aspn, Dnm3os, Men1, Pdlim7, Twist1, Runx2
heart development	GO:0007507	4.56848e-08	16	2.90432	284	Adam19, Wnt5a, Osr1, Tgfbr3, Ednra, Fzd2, Sox4, Fbn1, Col5a1, Lmna, Nrp2, Col3a1, Nfatc4, Vcam1, Gjc1, Pofut1
positive regulation of cell communication	GO:0010647	4.59138e-08	22	5.50185	538	Thbs1, Lgals1, Flna, Il6st, Lama2, Col1a1, Prrx2, Wnt5a, Igf1, Grb10, Prkcz, Gas1, Tgfbr3, Ednra, Sox4, Nedd4, Prrx1, Men1, Cav1, Lpar1, Cat, Timp2
positive regulation of signaling	GO:0023056	5.06056e-08	22	5.53253	541	Thbs1, Lgals1, Flna, Il6st, Lama2, Col1a1, Prrx2, Wnt5a, Igf1, Grb10, Prkcz, Gas1, Tgfbr3, Ednra, Sox4, Nedd4, Prrx1, Men1, Cav1, Lpar1, Cat, Timp2
chondroitin sulfate proteoglycan metabolic process	GO:0050654	5.18741e-08	6	0.214756	21	Egflam, Igf1, Dse, Chst14, Bgn, Dcn
epithelial cell proliferation	GO:0050673	5.48962e-08	13	1.86122	182	Ccnd2, Thbs1, Col8a2, Wnt5a, Igf1, Gas1, Osr1, Tbx18, Ednra, Ccl11, Cav1, Col8a1, Fgf7
negative regulation of signaling	GO:0023057	5.64997e-08	19	4.19286	410	Thbs1, Il6st, Dag1, Wnt5a, Igf1, Grb10, Prkcz, Gas1, Tgfbr3, Fbn1, Cilp, Stk3, Aspn, Men1, Cav1, Timp2, Klf4, Apcdd1, Runx2
negative regulation of cell communication	GO:0010648	5.8698e-08	19	4.20309	411	Thbs1, Il6st, Dag1, Wnt5a, Igf1, Grb10, Prkcz, Gas1, Tgfbr3, Fbn1, Cilp, Stk3, Aspn, Men1, Cav1, Timp2, Klf4, Apcdd1, Runx2
positive regulation of metabolic process	GO:0009893	5.87923e-08	37	13.8467	1354	Ccnd2, Cnn2, Thbs1, Tnks, Ptx3, Il6st, Snai1, Zmiz2, Wnt5a, Sox11, Igf1, Osr1, Ednra, Sdpr, Fzd2, Sox4, En1, Rasl11a, Nedd4, Stk3, Yap1, Men1, Pias4, C1qtnf2, Ebf1, Cav1, Tesc, Plcd1, Nfatc4, Apex1, Pdgfra, Anxa1, Anxa3, Fgf7, Klf4, Twist1, Runx2
respiratory system development	GO:0060541	5.96955e-08	12	1.55443	152	Sparc, Lox, Ptk7, Dag1, Wnt5a, Ltbp3, Igf1, Mmp14, Adamts2, Pdgfra, Fgf7, Pdpn
embryonic skeletal system development	GO:0048706	6.81712e-08	10	1.0022	98	Tbx15, Col1a1, Prrx2, Wnt5a, Gas1, Twist2, Prrx1, Men1, Twist1, Runx2
regulation of cell differentiation	GO:0045595	7.33006e-08	26	7.66987	750	Lgals1, Il6st, Lrrc17, Snai1, Col1a1, Wnt5a, Ltbp3, Igf1, Osr1, Tgfbr3, Vim, Sox4, Zcchc11, Nedd4, Twist2, Men1, Fndc3b, Cav1, Tesc, Lpar1, Timp2, Pdlim7, Cul7, Klf4, Twist1, Runx2
palate development	GO:0060021	7.53426e-08	8	0.552231	54	Meox2, Wnt5a, Gas1, Osr1, Fzd2, Prrx1, Men1, Pdgfra
regulation of cell communication	GO:0010646	9.64024e-08	31	10.5435	1031	Thbs1, Lgals1, Flna, Il6st, Lama2, Col1a1, Prrx2, Dag1, Wnt5a, Igf1, Grb10, Prkcz, Gas1, Tgfbr3, Ednra, Sox4, Fbn1, Nedd4, Cilp, Stk3, Aspn, Prrx1, Men1, Cav1, Nfatc4, Lpar1, Cat, Timp2, Klf4, Apcdd1, Runx2
skeletal system morphogenesis	GO:0048705	9.81184e-08	12	1.62601	159	Thbs1, Tbx15, Col1a1, Prrx2, Ltbp3, Gas1, Twist2, Prrx1, Men1, Pdgfra, Twist1, Runx2
positive regulation of cell proliferation	GO:0008284	1.08136e-07	21	5.29732	518	Ccnd2, Rogdi, Il6st, Prrx2, Wnt5a, Igf1, Prkcz, Gas1, Osr1, Tbx18, Figf, Ednra, Sox4, Ccl11, Ddr2, Prrx1, Osmr, Vcam1, Pdgfra, Fgf7, Runx2
regulation of metabolic process	GO:0019222	1.38228e-07	76	42.1229	4119	Ccnd2, Reck, Cnn2, Thbs1, Tnks, Tpm2, Rin2, Flna, Ptx3, Il6st, Dock6, Snai1, Tbx15, Zmiz2, Prrx2, Cd109, Hic1, Meox2, Wnt5a, Sox11, Igf1, Grb10, Prkcz, Mmp14, Ptrf, Osr1, Tgfbr3, Tbx18, Ednra, Arhgap28, Sdpr, Fzd2, Sox4, Kdm5c, En1, Zcchc11, Creb3l1, Rasl11a, Irx5, Nedd4, Twist2, Snai2, Ccl11, Agfg2, Tfpi, Stk3, Aebp1, Dnajc10, Prrx1, Casp12, Serpinb6a, Yap1, Men1, Pias4, C1qtnf2, Ebf1, Cav1, Tes…
transforming growth factor beta receptor signaling pathway	GO:0007179	1.57737e-07	10	1.09423	107	Thbs1, Ltbp1, Ltbp3, Tgfbr3, Fbn1, Aspn, Men1, Col1a2, Col3a1, Ltbp4
positive regulation of signal transduction	GO:0009967	2.16409e-07	20	5.04166	493	Thbs1, Lgals1, Flna, Il6st, Col1a1, Prrx2, Wnt5a, Igf1, Grb10, Gas1, Tgfbr3, Ednra, Sox4, Nedd4, Prrx1, Men1, Cav1, Lpar1, Cat, Timp2
mesenchymal cell proliferation	GO:0010463	2.16462e-07	7	0.429513	42	Prrx2, Wnt5a, Gas1, Osr1, Tbx18, Prrx1, Fgf7
macromolecule metabolic process	GO:0043170	2.67742e-07	98	60.776	5943	Ccnd2, Egflam, Cnn2, Thbs1, Tnks, Fkbp7, Spnb2, Flna, Bmp1, Adamts5, Il6st, Fap, Ptk7, Snai1, Gxylt2, Tbx15, Col1a1, Adam19, Zmiz2, Prrx2, Hic1, Pak6, Meox2, Wnt5a, Sox11, Igf1, Grb10, Prkcz, Mmp14, Ptrf, Osr1, Tgfbr3, Tbx18, Ednra, Fkbp10, Sdpr, Fzd2, Msrb3, Sox4, Kdm5c, En1, Zcchc11, Creb3l1, Rasl11a, Irx5, Nedd4, Phf15, Twist2, Adamts12, Snai2, Ddr2, Col5a1, Adamts2, Ctdsp2, Tfpi, Stk3, Aebp1,…
regulation of primary metabolic process	GO:0080090	2.69671e-07	67	35.8439	3505	Ccnd2, Thbs1, Tnks, Tpm2, Rin2, Flna, Il6st, Snai1, Tbx15, Zmiz2, Prrx2, Hic1, Meox2, Wnt5a, Sox11, Igf1, Grb10, Prkcz, Ptrf, Osr1, Tgfbr3, Tbx18, Ednra, Arhgap28, Sdpr, Fzd2, Sox4, Kdm5c, En1, Zcchc11, Creb3l1, Rasl11a, Irx5, Nedd4, Twist2, Snai2, Ccl11, Agfg2, Stk3, Aebp1, Dnajc10, Prrx1, Serpinb6a, Yap1, Men1, Pias4, C1qtnf2, Ebf1, Cav1, Tesc, S1pr3, Plcd1, Nfatc4, Lpar1, Cat, Apex1, Pdgfra, A…
embryonic organ development	GO:0048568	2.90615e-07	15	2.91455	285	Ptk7, Snai1, Tbx15, Prrx2, Wnt5a, Gas1, Osr1, Fzd2, Twist2, Prrx1, Men1, Plcd1, Vcam1, Twist1, Runx2
actin cytoskeleton organization	GO:0030036	3.32174e-07	15	2.94523	288	Cnn2, Spnb2, Flna, Ptk7, Gsn, Prkcz, Ehd2, Epb4.1l2, Ccl11, Fscn1, Gas7, Pdlim7, Fgf7, Eln, Antxr1
positive regulation of cellular metabolic process	GO:0031325	3.99816e-07	34	13.0797	1279	Ccnd2, Thbs1, Tnks, Ptx3, Il6st, Snai1, Zmiz2, Wnt5a, Sox11, Igf1, Ednra, Sdpr, Fzd2, Sox4, En1, Rasl11a, Stk3, Yap1, Men1, Pias4, C1qtnf2, Ebf1, Cav1, Tesc, Plcd1, Nfatc4, Apex1, Pdgfra, Anxa1, Anxa3, Fgf7, Klf4, Twist1, Runx2
regulation of cellular metabolic process	GO:0031323	4.04544e-07	67	36.2427	3544	Ccnd2, Thbs1, Tnks, Tpm2, Rin2, Flna, Ptx3, Il6st, Snai1, Tbx15, Zmiz2, Prrx2, Hic1, Meox2, Wnt5a, Sox11, Igf1, Grb10, Prkcz, Ptrf, Osr1, Tgfbr3, Tbx18, Ednra, Arhgap28, Sdpr, Fzd2, Sox4, Kdm5c, En1, Zcchc11, Creb3l1, Rasl11a, Irx5, Nedd4, Twist2, Snai2, Ccl11, Agfg2, Stk3, Aebp1, Dnajc10, Prrx1, Yap1, Men1, Pias4, C1qtnf2, Ebf1, Cav1, Tesc, S1pr3, Plcd1, Nfatc4, Lpar1, Cat, Apex1, Pdgfra, Anxa1,…
actin filament-based process	GO:0030029	6.58851e-07	15	3.10885	304	Cnn2, Spnb2, Flna, Ptk7, Gsn, Prkcz, Ehd2, Epb4.1l2, Ccl11, Fscn1, Gas7, Pdlim7, Fgf7, Eln, Antxr1
positive regulation of macromolecule metabolic process	GO:0010604	7.37201e-07	33	12.8138	1253	Ccnd2, Cnn2, Thbs1, Tnks, Il6st, Snai1, Zmiz2, Wnt5a, Sox11, Igf1, Osr1, Ednra, Sdpr, Sox4, En1, Rasl11a, Nedd4, Stk3, Yap1, Men1, Pias4, C1qtnf2, Ebf1, Cav1, Tesc, Nfatc4, Apex1, Pdgfra, Anxa3, Fgf7, Klf4, Twist1, Runx2
embryonic organ morphogenesis	GO:0048562	7.536e-07	12	1.96349	192	Ptk7, Tbx15, Prrx2, Wnt5a, Gas1, Osr1, Fzd2, Twist2, Prrx1, Men1, Twist1, Runx2
chondroitin sulfate metabolic process	GO:0030204	8.3092e-07	5	0.184077	18	Egflam, Dse, Chst14, Bgn, Dcn
regulation of molecular function	GO:0065009	8.50144e-07	40	17.4157	1703	Ccnd2, Reck, Thbs1, Tnks, Tpm2, Rin2, Flna, Dock6, Cd109, Wnt5a, Igf1, Prkcz, Mmp14, Tgfbr3, Ednra, Arhgap28, Fzd2, Zcchc11, Twist2, Ccl11, Agfg2, Tfpi, Stk3, Dnajc10, Casp12, Serpinb6a, Men1, C1qtnf2, Cav1, S1pr3, Plcd1, Lpar1, Cat, Anxa1, Timp2, Anxa3, Klf4, Twist1, Timp1, Evi5
regulation of epithelial cell proliferation	GO:0050678	8.56431e-07	11	1.63624	160	Ccnd2, Thbs1, Wnt5a, Igf1, Gas1, Osr1, Tbx18, Ednra, Ccl11, Cav1, Fgf7
primary metabolic process	GO:0044238	9.85626e-07	113	75.4817	7381	Ccnd2, Egflam, Thbs1, Tnks, Pgm5, Tpm2, Rin2, Fkbp7, Spnb2, Flna, Bmp1, Adamts5, Il6st, Fap, Ptk7, Snai1, Gxylt2, Tbx15, Adam19, Zmiz2, Prrx2, Hic1, Pak6, Meox2, Wnt5a, Sox11, Igf1, Grb10, Prkcz, Mmp14, Ptrf, Ehd2, Ptgis, Osr1, Tgfbr3, Tbx18, Ednra, Arhgap28, Fkbp10, Sdpr, Fzd2, Msrb3, Sox4, Kdm5c, En1, Zcchc11, Creb3l1, Rasl11a, Irx5, Nedd4, Tubb6, Phf15, Twist2, Dck, Adamts12, Snai2, Ccl11, Ddr…
embryonic skeletal system morphogenesis	GO:0048704	1.01466e-06	8	0.766987	75	Tbx15, Prrx2, Gas1, Twist2, Prrx1, Men1, Twist1, Runx2
transmembrane receptor protein tyrosine kinase signaling pathway	GO:0007169	1.06985e-06	15	3.23157	316	Thbs1, Flna, Wnt5a, Igf1, Grb10, Prkcz, Angptl1, Figf, Emr4, Ddr2, Cilp, Pdgfra, Fgf7, Myof, Runx2
Wnt receptor signaling pathway	GO:0016055	1.09065e-06	13	2.41345	236	Ptk7, Col1a1, Wnt5a, Grb10, Fzd2, Sox4, Snai2, Stk3, Pias4, Cav1, Apcdd1, Wisp1, Sdc1
sensory organ development	GO:0007423	1.2385e-06	16	3.71222	363	Col8a2, Ptk7, Prrx2, Wnt5a, Gas1, Osr1, Vim, Fzd2, Irx5, Col5a1, Nphp1, Prrx1, Col5a2, Col8a1, Cyp1b1, Klf4
protein metabolic process	GO:0019538	1.26169e-06	61	32.7964	3207	Ccnd2, Egflam, Thbs1, Tnks, Fkbp7, Spnb2, Flna, Bmp1, Adamts5, Il6st, Fap, Ptk7, Gxylt2, Adam19, Pak6, Wnt5a, Sox11, Igf1, Prkcz, Mmp14, Tgfbr3, Ednra, Fkbp10, Msrb3, Nedd4, Phf15, Adamts12, Ddr2, Adamts2, Ctdsp2, Tfpi, Stk3, Aebp1, Dnajc10, Casp12, Serpinb6a, Mmp3, Htra3, Men1, Axl, Pias4, C1qtnf2, Fn1, Cav1, Bgn, Col3a1, Capn6, Capn2, Lpar1, Pdgfra, Anxa1, Timp2, Cul7, Fgf7, Pdzrn3, Pofut1, Ada…
positive regulation of developmental process	GO:0051094	1.74327e-06	19	5.25642	514	Thbs1, Bmp1, Il6st, Snai1, Col1a1, Wnt5a, Igf1, Ednra, Lmna, Thbs2, Men1, Fndc3b, Tesc, Lpar1, Timp2, Pdlim7, Anxa3, Srpx2, Runx2
regulation of hydrolase activity	GO:0051336	1.82036e-06	22	6.84152	669	Reck, Thbs1, Tpm2, Rin2, Cd109, Prkcz, Mmp14, Ednra, Arhgap28, Ccl11, Agfg2, Tfpi, Dnajc10, Casp12, Serpinb6a, Men1, Cav1, Plcd1, Lpar1, Timp2, Timp1, Evi5
cellular membrane organization	GO:0016044	1.82655e-06	18	4.77577	467	Cnn2, Thbs1, Rin2, Ptx3, Mfge8, Ehd2, Gulp1, Nedd4, Col5a1, Lmna, Axl, Cav1, Anxa1, Anxa3, Gjc1, Myof, Scara5, Txndc5
membrane organization	GO:0061024	1.93959e-06	18	4.79623	469	Cnn2, Thbs1, Rin2, Ptx3, Mfge8, Ehd2, Gulp1, Nedd4, Col5a1, Lmna, Axl, Cav1, Anxa1, Anxa3, Gjc1, Myof, Scara5, Txndc5
regulation of nitrogen compound metabolic process	GO:0051171	2.3571e-06	54	28.1433	2752	Tnks, Tpm2, Rin2, Flna, Ptx3, Snai1, Tbx15, Zmiz2, Prrx2, Hic1, Meox2, Wnt5a, Sox11, Igf1, Ptrf, Osr1, Tgfbr3, Tbx18, Ednra, Arhgap28, Sdpr, Fzd2, Sox4, Kdm5c, En1, Zcchc11, Creb3l1, Rasl11a, Irx5, Nedd4, Twist2, Snai2, Ccl11, Agfg2, Aebp1, Dnajc10, Prrx1, Yap1, Men1, Pias4, Ebf1, Cav1, Tesc, S1pr3, Nfatc4, Cat, Apex1, Pdgfra, Timp2, Anxa3, Klf4, Twist1, Runx2, Evi5
negative regulation of developmental process	GO:0051093	2.39539e-06	16	3.90652	382	Thbs1, Lrrc17, Snai1, Wnt5a, Ltbp3, Igf1, Osr1, Tgfbr3, Sox4, Zcchc11, Twist2, Thbs2, Men1, Cav1, Klf4, Twist1
regulation of ossification	GO:0030278	2.55461e-06	9	1.15559	113	Il6st, Wnt5a, Ltbp3, Igf1, Twist2, Men1, Pdlim7, Twist1, Runx2
regulation of cellular biosynthetic process	GO:0031326	2.99055e-06	52	26.8854	2629	Thbs1, Tnks, Flna, Ptx3, Snai1, Tbx15, Zmiz2, Prrx2, Hic1, Meox2, Wnt5a, Sox11, Igf1, Grb10, Ptrf, Osr1, Tgfbr3, Tbx18, Ednra, Sdpr, Fzd2, Sox4, Kdm5c, En1, Zcchc11, Creb3l1, Rasl11a, Irx5, Nedd4, Twist2, Snai2, Aebp1, Prrx1, Yap1, Men1, Pias4, C1qtnf2, Ebf1, Cav1, Tesc, S1pr3, Plcd1, Nfatc4, Cat, Apex1, Pdgfra, Anxa1, Timp2, Anxa3, Klf4, Twist1, Runx2
cytoskeleton organization	GO:0007010	3.20478e-06	19	5.4814	536	Cnn2, Spnb2, Flna, Ptk7, Dag1, Gsn, Prkcz, Ehd2, Epb4.1l2, Vim, Ccl11, Fscn1, Gas7, Cav1, Pdlim7, Tagln, Fgf7, Eln, Antxr1
tissue morphogenesis	GO:0048729	3.67257e-06	16	4.03946	395	Ptk7, Snai1, Col1a1, Dag1, Wnt5a, Igf1, Osr1, Tbx18, Ednra, Fzd2, Ccl11, Col1a2, Nfatc4, Fgf7, Klf4, Twist1
bone development	GO:0060348	3.69553e-06	7	0.644269	63	Thbs1, Lrrc17, Col1a1, Ltbp3, Igf1, Twist1, Runx2
regulation of nucleobase, nucleoside, nucleotide and nucleic acid metabolic process	GO:0019219	3.77328e-06	53	27.8467	2723	Tnks, Tpm2, Rin2, Flna, Snai1, Tbx15, Zmiz2, Prrx2, Hic1, Meox2, Wnt5a, Sox11, Igf1, Ptrf, Osr1, Tgfbr3, Tbx18, Ednra, Arhgap28, Sdpr, Fzd2, Sox4, Kdm5c, En1, Zcchc11, Creb3l1, Rasl11a, Irx5, Nedd4, Twist2, Snai2, Ccl11, Agfg2, Aebp1, Dnajc10, Prrx1, Yap1, Men1, Pias4, Ebf1, Cav1, Tesc, S1pr3, Nfatc4, Cat, Apex1, Pdgfra, Timp2, Anxa3, Klf4, Twist1, Runx2, Evi5
epidermis development	GO:0008544	3.93001e-06	11	1.91235	187	Snai1, Col1a1, Col5a1, Adamts2, Col5a2, Col1a2, Col3a1, Anxa1, Fgf7, Klf4, Apcdd1
regulation of biosynthetic process	GO:0009889	4.27902e-06	52	27.2229	2662	Thbs1, Tnks, Flna, Ptx3, Snai1, Tbx15, Zmiz2, Prrx2, Hic1, Meox2, Wnt5a, Sox11, Igf1, Grb10, Ptrf, Osr1, Tgfbr3, Tbx18, Ednra, Sdpr, Fzd2, Sox4, Kdm5c, En1, Zcchc11, Creb3l1, Rasl11a, Irx5, Nedd4, Twist2, Snai2, Aebp1, Prrx1, Yap1, Men1, Pias4, C1qtnf2, Ebf1, Cav1, Tesc, S1pr3, Plcd1, Nfatc4, Cat, Apex1, Pdgfra, Anxa1, Timp2, Anxa3, Klf4, Twist1, Runx2
proteoglycan metabolic process	GO:0006029	4.82358e-06	6	0.439739	43	Egflam, Igf1, Dse, Chst14, Bgn, Dcn
negative regulation of cell differentiation	GO:0045596	5.04797e-06	14	3.21112	314	Lrrc17, Snai1, Wnt5a, Ltbp3, Igf1, Osr1, Tgfbr3, Sox4, Zcchc11, Twist2, Men1, Cav1, Klf4, Twist1
positive regulation of epithelial cell proliferation	GO:0050679	5.22483e-06	8	0.951064	93	Ccnd2, Wnt5a, Igf1, Gas1, Osr1, Tbx18, Ccl11, Fgf7
polysaccharide metabolic process	GO:0005976	5.87967e-06	9	1.27831	125	Egflam, Il6st, Igf1, Grb10, Dse, C1qtnf2, Chst14, Bgn, Dcn
actin cytoskeleton reorganization	GO:0031532	5.96527e-06	5	0.265889	26	Flna, Ptk7, Prkcz, Fgf7, Antxr1
regulation of osteoblast differentiation	GO:0045667	6.19907e-06	7	0.695402	68	Il6st, Igf1, Twist2, Men1, Pdlim7, Twist1, Runx2
cell-matrix adhesion	GO:0007160	7.15733e-06	8	0.99197	97	Thbs1, Dag1, Prkcz, Mmp14, Nid1, Sned1, Fn1, Col3a1
muscle structure development	GO:0061061	7.73603e-06	14	3.33384	326	Lgals1, Meox2, Wnt5a, Igf1, Tbx18, Lmna, Cav1, Capn2, Nfatc4, Tagln, Pdzrn3, Twist1, Eln, Sdc1
collagen metabolic process	GO:0032963	8.20891e-06	6	0.480645	47	Col1a1, Mmp14, Col5a1, Adamts2, Mmp3, Col3a1
osteoblast differentiation	GO:0001649	8.97534e-06	8	1.02265	100	Il6st, Lrrc17, Igf1, Twist2, Men1, Pdlim7, Twist1, Runx2
skin development	GO:0043588	9.30268e-06	6	0.490872	48	Col1a1, Col5a1, Adamts2, Col5a2, Col1a2, Col3a1
canonical Wnt receptor signaling pathway	GO:0060070	9.74611e-06	9	1.36012	133	Ptk7, Col1a1, Wnt5a, Fzd2, Sox4, Snai2, Stk3, Cav1, Sdc1
multicellular organismal macromolecule metabolic process	GO:0044259	1.05103e-05	6	0.501098	49	Col1a1, Mmp14, Col5a1, Adamts2, Mmp3, Col3a1
tube morphogenesis	GO:0035239	1.06141e-05	12	2.53617	248	Ptk7, Dag1, Wnt5a, Igf1, Mmp14, Osr1, Ednra, Fzd2, Ccl11, Nfatc4, Pdpn, Twist1
regulation of macromolecule metabolic process	GO:0060255	1.07368e-05	59	33.502	3276	Ccnd2, Cnn2, Thbs1, Tnks, Flna, Il6st, Snai1, Tbx15, Zmiz2, Prrx2, Hic1, Meox2, Wnt5a, Sox11, Igf1, Grb10, Prkcz, Ptrf, Osr1, Tgfbr3, Tbx18, Ednra, Sdpr, Fzd2, Sox4, Kdm5c, En1, Zcchc11, Creb3l1, Rasl11a, Irx5, Nedd4, Twist2, Snai2, Stk3, Aebp1, Dnajc10, Prrx1, Serpinb6a, Yap1, Men1, Pias4, C1qtnf2, Ebf1, Cav1, Tesc, Nfatc4, Lpar1, Cat, Apex1, Pdgfra, Timp2, Anxa3, Fgf7, Klf4, Twist1, Timp1, Runx…
blood coagulation	GO:0007596	1.11683e-05	8	1.05333	103	Thbs1, Procr, Tfpi, Axl, Cav1, Thbd, Efemp2, Pdpn
hemostasis	GO:0007599	1.19928e-05	8	1.06356	104	Thbs1, Procr, Tfpi, Axl, Cav1, Thbd, Efemp2, Pdpn
embryonic morphogenesis	GO:0048598	1.29903e-05	16	4.46898	437	Ptk7, Snai1, Tbx15, Prrx2, Wnt5a, Gas1, Osr1, Tbx18, Fzd2, En1, Twist2, Prrx1, Men1, Vcam1, Twist1, Runx2
cellular component assembly	GO:0022607	1.32471e-05	26	10.1651	994	Spnb2, Flna, Lox, Col1a1, Sept11, Wnt5a, Gsn, Prkcz, Mmp14, Sept2, Tgfbr3, Tubb6, Ccl11, Thbs2, Fscn1, Gas7, Bin3, C1qtnf2, Fn1, Cbr2, Cav1, Col1a2, Lpar1, Cat, Scara5, Eln
regulation of embryonic development	GO:0045995	1.33059e-05	6	0.521551	51	Lama2, Ptk7, Snai1, Wnt5a, Fzd2, Lama4
coagulation	GO:0050817	1.37963e-05	8	1.08401	106	Thbs1, Procr, Tfpi, Axl, Cav1, Thbd, Efemp2, Pdpn
positive regulation of molecular function	GO:0044093	1.42821e-05	25	9.59245	938	Ccnd2, Thbs1, Rin2, Wnt5a, Igf1, Prkcz, Mmp14, Tgfbr3, Ednra, Arhgap28, Fzd2, Ccl11, Agfg2, Stk3, Dnajc10, Casp12, Men1, C1qtnf2, Cav1, Plcd1, Lpar1, Cat, Timp2, Anxa3, Evi5
regulation of anatomical structure morphogenesis	GO:0022603	1.55852e-05	14	3.54859	347	Thbs1, Ptk7, Snai1, Col1a1, Wnt5a, Tgfbr3, Ednra, Fzd2, Nedd4, Thbs2, Anxa3, Fgf7, Srpx2, Runx2
protein complex assembly	GO:0006461	1.62806e-05	18	5.60412	548	Spnb2, Flna, Col1a1, Sept11, Gsn, Prkcz, Sept2, Tgfbr3, Tubb6, Ccl11, Gas7, C1qtnf2, Cbr2, Cav1, Col1a2, Cat, Scara5, Eln
protein complex biogenesis	GO:0070271	1.66792e-05	18	5.61434	549	Spnb2, Flna, Col1a1, Sept11, Gsn, Prkcz, Sept2, Tgfbr3, Tubb6, Ccl11, Gas7, C1qtnf2, Cbr2, Cav1, Col1a2, Cat, Scara5, Eln
regulation of anatomical structure size	GO:0090066	1.80969e-05	16	4.5917	449	Emp3, Spnb2, Wisp2, Lepre1, Wnt5a, Igf1, Gsn, Tgfbr3, Ednra, Ccl11, Htra3, Bin3, Cav1, Igfbp6, Wisp1, Eln
response to chemical stimulus	GO:0042221	1.90382e-05	37	17.7123	1732	Sparc, Thbs1, Lox, Il6st, Ccr9, Wnt5a, Gsn, Grb10, Prkcz, Mmp14, Gas1, Tgfbr3, Figf, Ednra, Sox4, Zcchc11, Gpx7, Creb3l1, Ccl11, Cp, Nrp2, Casp12, Axl, Scamp3, Cav1, Col3a1, Cmtm3, Osmr, Plcd1, Nfatc4, Lpar1, Cat, Apex1, Anxa1, Cyp1b1, Fgf7, Klf4
positive regulation of response to stimulus	GO:0048584	1.94891e-05	22	7.95621	778	Thbs1, Lgals1, Flna, Il6st, Col1a1, Prrx2, Wnt5a, Igf1, Grb10, Gas1, Tgfbr3, Figf, Ednra, Sox4, Nedd4, Prrx1, Men1, Cav1, Lpar1, Cat, Apex1, Timp2
phagocytosis	GO:0006909	1.98544e-05	7	0.828346	81	Cnn2, Thbs1, Ptx3, Mfge8, Gulp1, Axl, Anxa3
protein polymerization	GO:0051258	2.06322e-05	8	1.14537	112	Spnb2, Gsn, Sept2, Tubb6, Ccl11, Gas7, Cav1, Eln
signal transduction via phosphorylation event	GO:0023014	2.06696e-05	19	6.25861	612	Thbs1, Lgals1, Flna, Il6st, Dag1, Wnt5a, Igf1, Tgfbr3, Ednra, Ccl11, Stk3, Men1, Axl, Pias4, C1qtnf2, Cav1, Lpar1, Timp2, Klf4
intracellular protein kinase cascade	GO:0007243	2.06696e-05	19	6.25861	612	Thbs1, Lgals1, Flna, Il6st, Dag1, Wnt5a, Igf1, Tgfbr3, Ednra, Ccl11, Stk3, Men1, Axl, Pias4, C1qtnf2, Cav1, Lpar1, Timp2, Klf4
positive regulation of mesenchymal cell proliferation	GO:0002053	2.35982e-05	5	0.347701	34	Prrx2, Wnt5a, Gas1, Tbx18, Prrx1
regulation of cellular component size	GO:0032535	2.41262e-05	14	3.69176	361	Emp3, Spnb2, Wisp2, Lepre1, Wnt5a, Igf1, Gsn, Tgfbr3, Ccl11, Htra3, Bin3, Igfbp6, Wisp1, Eln
negative regulation of cellular component organization	GO:0051129	2.54065e-05	11	2.33164	228	Cnn2, Lgals1, Spnb2, Fap, Wnt5a, Gsn, Prkcz, Mmp14, Tgfbr3, Vim, Lpar1
regulation of catalytic activity	GO:0050790	2.66253e-05	32	14.5318	1421	Ccnd2, Reck, Thbs1, Tpm2, Rin2, Flna, Dock6, Cd109, Wnt5a, Prkcz, Mmp14, Ednra, Arhgap28, Ccl11, Agfg2, Tfpi, Stk3, Dnajc10, Casp12, Serpinb6a, Men1, C1qtnf2, Cav1, S1pr3, Plcd1, Lpar1, Anxa1, Timp2, Anxa3, Klf4, Timp1, Evi5
cellular response to chemical stimulus	GO:0070887	2.70121e-05	20	6.95402	680	Sparc, Il6st, Wnt5a, Gsn, Grb10, Prkcz, Figf, Ednra, Zcchc11, Ccl11, Nrp2, Casp12, Axl, Cav1, Osmr, Nfatc4, Lpar1, Cat, Apex1, Anxa1
proteolysis	GO:0006508	2.74904e-05	23	8.74365	855	Thbs1, Bmp1, Adamts5, Fap, Adam19, Mmp14, Nedd4, Adamts12, Adamts2, Aebp1, Dnajc10, Casp12, Serpinb6a, Mmp3, Htra3, Capn6, Capn2, Timp2, Cul7, Adamts7, Naalad2, Timp1, Ltbp4
multicellular organismal metabolic process	GO:0044236	3.10858e-05	6	0.603363	59	Col1a1, Mmp14, Col5a1, Adamts2, Mmp3, Col3a1
positive regulation of osteoblast differentiation	GO:0045669	3.14411e-05	5	0.368154	36	Il6st, Igf1, Men1, Pdlim7, Runx2
epidermis morphogenesis	GO:0048730	3.14411e-05	5	0.368154	36	Snai1, Col1a1, Col1a2, Fgf7, Klf4
regulation of cellular macromolecule biosynthetic process	GO:2000112	3.22812e-05	46	24.7277	2418	Thbs1, Tnks, Flna, Snai1, Tbx15, Zmiz2, Prrx2, Hic1, Meox2, Wnt5a, Sox11, Igf1, Grb10, Ptrf, Osr1, Tgfbr3, Tbx18, Sdpr, Fzd2, Sox4, Kdm5c, En1, Zcchc11, Creb3l1, Rasl11a, Irx5, Nedd4, Twist2, Snai2, Aebp1, Prrx1, Yap1, Men1, Pias4, C1qtnf2, Ebf1, Cav1, Tesc, Nfatc4, Cat, Apex1, Pdgfra, Anxa3, Klf4, Twist1, Runx2
protein complex subunit organization	GO:0071822	3.58462e-05	18	5.95182	582	Spnb2, Flna, Col1a1, Sept11, Gsn, Prkcz, Sept2, Tgfbr3, Tubb6, Ccl11, Gas7, C1qtnf2, Cbr2, Cav1, Col1a2, Cat, Scara5, Eln
regulation of mesenchymal cell proliferation	GO:0010464	3.60509e-05	5	0.37838	37	Prrx2, Wnt5a, Gas1, Tbx18, Prrx1
response to inorganic substance	GO:0010035	3.69158e-05	10	2.00439	196	Thbs1, Gsn, Cp, Axl, Cav1, Plcd1, Nfatc4, Cat, Apex1, Anxa1
apoptosis	GO:0006915	3.81916e-05	29	12.7831	1250	Thbs1, Dram1, Wnt5a, Igf1, Gsn, Prkcz, Gas1, Osr1, Ednra, Gulp1, Sox4, Twist2, Snai2, Stk3, Dnajc10, Casp12, Men1, Axl, Cyfip2, Fn1, Cav1, Nfatc4, Lpar1, Cat, Apex1, Anxa1, Cul7, Twist1, Timp1
negative regulation of apoptosis	GO:0043066	3.84462e-05	16	4.88826	478	Thbs1, Wnt5a, Igf1, Prkcz, Osr1, Ednra, Sox4, Twist2, Snai2, Axl, Fn1, Cav1, Cat, Apex1, Anxa1, Timp1
membrane invagination	GO:0010324	4.03827e-05	12	2.90432	284	Cnn2, Thbs1, Rin2, Ptx3, Mfge8, Ehd2, Gulp1, Nedd4, Axl, Cav1, Anxa3, Scara5
endocytosis	GO:0006897	4.03827e-05	12	2.90432	284	Cnn2, Thbs1, Rin2, Ptx3, Mfge8, Ehd2, Gulp1, Nedd4, Axl, Cav1, Anxa3, Scara5
positive regulation of cellular biosynthetic process	GO:0031328	4.07049e-05	24	9.59245	938	Thbs1, Tnks, Ptx3, Snai1, Zmiz2, Wnt5a, Sox11, Igf1, Sdpr, Sox4, En1, Rasl11a, Yap1, Men1, C1qtnf2, Ebf1, Tesc, Plcd1, Nfatc4, Pdgfra, Anxa1, Klf4, Twist1, Runx2
positive regulation of nitrogen compound metabolic process	GO:0051173	4.35237e-05	23	9.00954	881	Tnks, Ptx3, Snai1, Zmiz2, Wnt5a, Sox11, Igf1, Sdpr, Fzd2, Sox4, En1, Rasl11a, Yap1, Men1, Ebf1, Tesc, Nfatc4, Apex1, Pdgfra, Anxa3, Klf4, Twist1, Runx2
negative regulation of programmed cell death	GO:0043069	4.45819e-05	16	4.94962	484	Thbs1, Wnt5a, Igf1, Prkcz, Osr1, Ednra, Sox4, Twist2, Snai2, Axl, Fn1, Cav1, Cat, Apex1, Anxa1, Timp1
cell death	GO:0008219	4.54771e-05	30	13.5808	1328	Thbs1, Dram1, Nradd, Wnt5a, Igf1, Gsn, Prkcz, Gas1, Osr1, Ednra, Gulp1, Sox4, Twist2, Snai2, Stk3, Dnajc10, Casp12, Men1, Axl, Cyfip2, Fn1, Cav1, Nfatc4, Lpar1, Cat, Apex1, Anxa1, Cul7, Twist1, Timp1
middle ear morphogenesis	GO:0042474	4.56369e-05	4	0.20453	20	Prrx2, Gas1, Osr1, Prrx1
cellular response to abiotic stimulus	GO:0071214	4.6828e-05	5	0.398833	39	Cnn2, Ednra, Nedd4, Yap1, Nfatc4
programmed cell death	GO:0012501	4.85657e-05	29	12.957	1267	Thbs1, Dram1, Wnt5a, Igf1, Gsn, Prkcz, Gas1, Osr1, Ednra, Gulp1, Sox4, Twist2, Snai2, Stk3, Dnajc10, Casp12, Men1, Axl, Cyfip2, Fn1, Cav1, Nfatc4, Lpar1, Cat, Apex1, Anxa1, Cul7, Twist1, Timp1
death	GO:0016265	5.0706e-05	30	13.6626	1336	Thbs1, Dram1, Nradd, Wnt5a, Igf1, Gsn, Prkcz, Gas1, Osr1, Ednra, Gulp1, Sox4, Twist2, Snai2, Stk3, Dnajc10, Casp12, Men1, Axl, Cyfip2, Fn1, Cav1, Nfatc4, Lpar1, Cat, Apex1, Anxa1, Cul7, Twist1, Timp1
cartilage development	GO:0051216	5.09732e-05	8	1.29876	127	Thbs1, Bmp1, Col1a1, Prrx2, Wnt5a, Ltbp3, Prrx1, Runx2
regulation of coagulation	GO:0050818	5.3072e-05	5	0.40906	40	Thbs1, Procr, Cav1, Thbd, Pdpn
positive regulation of biosynthetic process	GO:0009891	5.56627e-05	24	9.78675	957	Thbs1, Tnks, Ptx3, Snai1, Zmiz2, Wnt5a, Sox11, Igf1, Sdpr, Sox4, En1, Rasl11a, Yap1, Men1, C1qtnf2, Ebf1, Tesc, Plcd1, Nfatc4, Pdgfra, Anxa1, Klf4, Twist1, Runx2
peptide cross-linking via chondroitin 4-sulfate glycosaminoglycan	GO:0019800	5.70752e-05	3	0.0818119	8	Egflam, Bgn, Dcn
regulation of macromolecule biosynthetic process	GO:0010556	6.06849e-05	46	25.3822	2482	Thbs1, Tnks, Flna, Snai1, Tbx15, Zmiz2, Prrx2, Hic1, Meox2, Wnt5a, Sox11, Igf1, Grb10, Ptrf, Osr1, Tgfbr3, Tbx18, Sdpr, Fzd2, Sox4, Kdm5c, En1, Zcchc11, Creb3l1, Rasl11a, Irx5, Nedd4, Twist2, Snai2, Aebp1, Prrx1, Yap1, Men1, Pias4, C1qtnf2, Ebf1, Cav1, Tesc, Nfatc4, Cat, Apex1, Pdgfra, Anxa3, Klf4, Twist1, Runx2
negative regulation of MAPKKK cascade	GO:0043409	6.74733e-05	5	0.429513	42	Dag1, Igf1, Men1, Cav1, Klf4
negative regulation of cell-substrate adhesion	GO:0010812	6.78001e-05	4	0.224983	22	Thbs1, Lgals1, Col1a1, Mmp14
negative regulation of cell death	GO:0060548	7.0092e-05	16	5.14393	503	Thbs1, Wnt5a, Igf1, Prkcz, Osr1, Ednra, Sox4, Twist2, Snai2, Axl, Fn1, Cav1, Cat, Apex1, Anxa1, Timp1
intracellular signal transduction	GO:0035556	7.05442e-05	31	14.6034	1428	Thbs1, Lgals1, Flna, Il6st, Dag1, Wnt5a, Igf1, Gsn, Prkcz, Rsu1, Tgfbr3, Ednra, Fzd2, Rasl11a, Nedd4, Ccl11, Agfg2, Stk3, Men1, Axl, Pias4, C1qtnf2, Cav1, Col1a2, S1pr3, Plcd1, Lpar1, Cat, Timp2, Klf4, Evi5
peptidyl-serine modification	GO:0018209	7.26888e-05	7	1.01242	99	Egflam, Tnks, Wnt5a, Prkcz, Cav1, Bgn, Dcn
epithelium development	GO:0060429	7.37332e-05	15	4.62237	452	Ptk7, Dag1, Wnt5a, Igf1, Osr1, Tbx18, Ednra, Fzd2, Ccl11, Cav1, Nfatc4, Anxa1, Cul7, Fgf7, Twist1
positive regulation of nucleobase, nucleoside, nucleotide and nucleic acid metabolic process	GO:0045935	8.15565e-05	22	8.7641	857	Tnks, Snai1, Zmiz2, Wnt5a, Sox11, Igf1, Sdpr, Fzd2, Sox4, En1, Rasl11a, Yap1, Men1, Ebf1, Tesc, Nfatc4, Apex1, Pdgfra, Anxa3, Klf4, Twist1, Runx2
endothelial cell migration	GO:0043542	8.23399e-05	6	0.715854	70	Thbs1, Fap, Wnt5a, Cyp1b1, Anxa3, Srpx2
ear morphogenesis	GO:0042471	8.25345e-05	7	1.03288	101	Ptk7, Prrx2, Wnt5a, Gas1, Osr1, Fzd2, Prrx1
morphogenesis of an epithelium	GO:0002009	8.77136e-05	12	3.14976	308	Ptk7, Dag1, Wnt5a, Igf1, Osr1, Tbx18, Ednra, Fzd2, Ccl11, Nfatc4, Fgf7, Twist1
mesenchyme development	GO:0060485	9.34409e-05	7	1.05333	103	Ptk7, Snai1, Col1a1, Osr1, Tgfbr3, Ednra, Nrp2
cellular component biogenesis	GO:0044085	9.77853e-05	26	11.4639	1121	Spnb2, Flna, Lox, Col1a1, Sept11, Wnt5a, Gsn, Prkcz, Mmp14, Sept2, Tgfbr3, Tubb6, Ccl11, Thbs2, Fscn1, Gas7, Bin3, C1qtnf2, Fn1, Cbr2, Cav1, Col1a2, Lpar1, Cat, Scara5, Eln
response to stress	GO:0006950	0.000114067	35	17.8452	1745	Cnn2, Thbs1, Lox, Ptk7, Procr, Wnt5a, Igf1, Spon2, Ednra, Sox4, Gpx7, Creb3l1, Nedd4, Ccl11, Col5a1, Tfpi, Dnajc10, Casp12, Yap1, Men1, Axl, Fn1, Cav1, Col3a1, S1pr3, Thbd, Cat, Apex1, Anxa1, Anxa3, Fgf7, Efemp2, Pdpn, Myof, Scara5
cellular response to hydrogen peroxide	GO:0070301	0.000114447	4	0.255662	25	Axl, Cat, Apex1, Anxa1
vascular endothelial growth factor receptor signaling pathway	GO:0048010	0.00013417	4	0.265889	26	Grb10, Figf, Pdgfra, Myof
negative regulation of molecular function	GO:0044092	0.000138442	17	6.03363	590	Reck, Thbs1, Tnks, Flna, Cd109, Prkcz, Zcchc11, Twist2, Tfpi, Serpinb6a, Men1, Cav1, S1pr3, Cat, Timp2, Twist1, Timp1
bone morphogenesis	GO:0060349	0.00014269	5	0.501098	49	Thbs1, Col1a1, Ltbp3, Twist1, Runx2
peptidyl-amino acid modification	GO:0018193	0.000144748	14	4.36671	427	Egflam, Tnks, Fkbp7, Il6st, Wnt5a, Igf1, Prkcz, Fkbp10, Phf15, Cav1, Bgn, Pdgfra, Fgf7, Dcn
regulation of intracellular protein kinase cascade	GO:0010627	0.000156313	13	3.86561	378	Thbs1, Lgals1, Flna, Il6st, Dag1, Wnt5a, Igf1, Ednra, Men1, Cav1, Lpar1, Timp2, Klf4
regulation of transcription, DNA-dependent	GO:0006355	0.000168827	41	22.6824	2218	Flna, Snai1, Tbx15, Zmiz2, Prrx2, Hic1, Meox2, Wnt5a, Sox11, Igf1, Ptrf, Osr1, Tgfbr3, Tbx18, Sdpr, Fzd2, Sox4, Kdm5c, En1, Zcchc11, Creb3l1, Rasl11a, Irx5, Nedd4, Twist2, Snai2, Aebp1, Prrx1, Yap1, Men1, Pias4, Ebf1, Cav1, Tesc, Nfatc4, Cat, Apex1, Anxa3, Klf4, Twist1, Runx2
cellular protein complex assembly	GO:0043623	0.000172261	10	2.41345	236	Spnb2, Flna, Gsn, Sept2, Tgfbr3, Tubb6, Ccl11, Gas7, Cav1, Eln
glycosaminoglycan metabolic process	GO:0030203	0.000172873	5	0.521551	51	Egflam, Dse, Chst14, Bgn, Dcn
MAPKKK cascade	GO:0000165	0.000176654	12	3.3952	332	Thbs1, Dag1, Wnt5a, Igf1, Ednra, Ccl11, Men1, C1qtnf2, Cav1, Lpar1, Timp2, Klf4
positive regulation of endothelial cell migration	GO:0010595	0.000180818	4	0.286342	28	Thbs1, Wnt5a, Anxa3, Srpx2
regulation of peptidase activity	GO:0052547	0.000186363	11	2.91455	285	Reck, Thbs1, Cd109, Mmp14, Tfpi, Casp12, Serpinb6a, Men1, Cav1, Timp2, Timp1
positive regulation of chemotaxis	GO:0050921	0.000189677	5	0.531778	52	Thbs1, Wnt5a, Figf, Ednra, Lpar1
eye development	GO:0001654	0.000197296	10	2.45436	240	Col8a2, Gas1, Vim, Irx5, Col5a1, Nphp1, Col5a2, Col8a1, Cyp1b1, Klf4
macromolecule biosynthetic process	GO:0009059	0.000215099	53	32.3566	3164	Thbs1, Tnks, Flna, Snai1, Gxylt2, Tbx15, Col1a1, Zmiz2, Prrx2, Hic1, Meox2, Wnt5a, Sox11, Igf1, Grb10, Ptrf, Osr1, Tgfbr3, Tbx18, Sdpr, Fzd2, Sox4, Kdm5c, En1, Zcchc11, Creb3l1, Rasl11a, Irx5, Nedd4, Twist2, Snai2, Col5a1, Aebp1, Prrx1, Dse, Yap1, Men1, Pias4, C1qtnf2, Chst14, Ebf1, Cav1, Col3a1, Tesc, Nfatc4, Cat, Apex1, Pdgfra, Anxa3, Klf4, Pofut1, Twist1, Runx2
chemotaxis	GO:0006935	0.000216507	11	2.96568	290	Thbs1, Ccr9, Wnt5a, Gas1, Figf, Ednra, Ccl11, Nrp2, Cmtm3, Lpar1, Fgf7
taxis	GO:0042330	0.000216507	11	2.96568	290	Thbs1, Ccr9, Wnt5a, Gas1, Figf, Ednra, Ccl11, Nrp2, Cmtm3, Lpar1, Fgf7
vesicle-mediated transport	GO:0016192	0.000217261	18	6.8722	672	Cnn2, Thbs1, Rin2, Flna, Ptx3, Mfge8, Kdelr3, Gsn, Ehd2, Gulp1, Nedd4, Axl, Cav1, Anxa1, Spnb3, Anxa3, Scara5, Txndc5
cochlea morphogenesis	GO:0090103	0.000217533	3	0.122718	12	Ptk7, Wnt5a, Fzd2
chondroitin sulfate proteoglycan biosynthetic process	GO:0050650	0.000217533	3	0.122718	12	Igf1, Dse, Chst14
cell-cell adhesion	GO:0016337	0.000225321	10	2.49526	244	Fat4, Pcdh18, Lgals1, Wnt5a, Cyfip2, Vcam1, Cyp1b1, Pdpn, Cd34, Srpx2
regulation of phosphatidylinositol 3-kinase cascade	GO:0014066	0.000238153	4	0.306795	30	Igf1, Nedd4, Cat, Klf4
regulation of phosphorylation	GO:0042325	0.000238407	17	6.31997	618	Ccnd2, Thbs1, Il6st, Wnt5a, Igf1, Grb10, Prkcz, Ednra, Stk3, Dnajc10, Men1, C1qtnf2, Cav1, Lpar1, Fgf7, Klf4, Srpx2
regulation of transmembrane receptor protein serine/threonine kinase signaling pathway	GO:0090092	0.000242132	7	1.22718	120	Thbs1, Wnt5a, Tgfbr3, Fbn1, Aspn, Men1, Cav1
oxidation-reduction process	GO:0055114	0.000242476	20	8.18119	800	Lepre1, Lox, Il6st, Loxl3, Igf1, Grb10, Msrb3, Akr1b8, Kdm5c, Leprel2, Gpx7, Cp, C1qtnf2, Cbr2, P4ha3, Nfatc4, Cat, Loxl2, Loxl1, Cyp1b1
positive regulation of catalytic activity	GO:0043085	0.000242476	20	8.18119	800	Ccnd2, Thbs1, Rin2, Wnt5a, Prkcz, Mmp14, Ednra, Arhgap28, Ccl11, Agfg2, Stk3, Dnajc10, Casp12, Men1, C1qtnf2, Cav1, Plcd1, Lpar1, Timp2, Evi5
regulation of cellular component biogenesis	GO:0044087	0.000250182	9	2.06575	202	Spnb2, Wnt5a, Gsn, Prkcz, Mmp14, Ccl11, Thbs2, Cav1, Eln
regulation of RNA metabolic process	GO:0051252	0.00025448	41	23.1323	2262	Flna, Snai1, Tbx15, Zmiz2, Prrx2, Hic1, Meox2, Wnt5a, Sox11, Igf1, Ptrf, Osr1, Tgfbr3, Tbx18, Sdpr, Fzd2, Sox4, Kdm5c, En1, Zcchc11, Creb3l1, Rasl11a, Irx5, Nedd4, Twist2, Snai2, Aebp1, Prrx1, Yap1, Men1, Pias4, Ebf1, Cav1, Tesc, Nfatc4, Cat, Apex1, Anxa3, Klf4, Twist1, Runx2
regulation of smooth muscle cell migration	GO:0014910	0.000271243	4	0.317021	31	Il6st, Igf1, Lpar1, Apex1
positive regulation of smoothened signaling pathway	GO:0045880	0.000280655	3	0.132944	13	Prrx2, Gas1, Prrx1
positive regulation of macromolecule biosynthetic process	GO:0010557	0.000284981	21	8.92773	873	Thbs1, Tnks, Snai1, Zmiz2, Wnt5a, Sox11, Igf1, Sdpr, Sox4, En1, Rasl11a, Yap1, Men1, C1qtnf2, Ebf1, Tesc, Nfatc4, Pdgfra, Klf4, Twist1, Runx2
protein kinase B signaling cascade	GO:0043491	0.000293124	5	0.58291	57	Thbs1, Dag1, Igf1, Axl, Klf4
regulation of nucleotide metabolic process	GO:0006140	0.000297493	13	4.1315	404	Tpm2, Rin2, Flna, Wnt5a, Ednra, Arhgap28, Fzd2, Ccl11, Agfg2, Dnajc10, S1pr3, Timp2, Evi5
macromolecular complex assembly	GO:0065003	0.000298461	18	7.05628	690	Spnb2, Flna, Col1a1, Sept11, Gsn, Prkcz, Sept2, Tgfbr3, Tubb6, Ccl11, Gas7, C1qtnf2, Cbr2, Cav1, Col1a2, Cat, Scara5, Eln
dermatan sulfate biosynthetic process	GO:0030208	0.000309525	2	0.0306795	3	Dse, Chst14
cellular response to mechanical stimulus	GO:0071260	0.000309525	2	0.0306795	3	Cnn2, Ednra
dermatan sulfate metabolic process	GO:0030205	0.000309525	2	0.0306795	3	Dse, Chst14
tissue remodeling	GO:0048771	0.000310342	6	0.910158	89	Ltbp3, Igf1, Mmp14, Axl, Cav1, Eln
transcription, DNA-dependent	GO:0006351	0.000327713	41	23.4187	2290	Flna, Snai1, Tbx15, Zmiz2, Prrx2, Hic1, Meox2, Wnt5a, Sox11, Igf1, Ptrf, Osr1, Tgfbr3, Tbx18, Sdpr, Fzd2, Sox4, Kdm5c, En1, Zcchc11, Creb3l1, Rasl11a, Irx5, Nedd4, Twist2, Snai2, Aebp1, Prrx1, Yap1, Men1, Pias4, Ebf1, Cav1, Tesc, Nfatc4, Cat, Apex1, Anxa3, Klf4, Twist1, Runx2
RNA biosynthetic process	GO:0032774	0.000336581	41	23.4493	2293	Flna, Snai1, Tbx15, Zmiz2, Prrx2, Hic1, Meox2, Wnt5a, Sox11, Igf1, Ptrf, Osr1, Tgfbr3, Tbx18, Sdpr, Fzd2, Sox4, Kdm5c, En1, Zcchc11, Creb3l1, Rasl11a, Irx5, Nedd4, Twist2, Snai2, Aebp1, Prrx1, Yap1, Men1, Pias4, Ebf1, Cav1, Tesc, Nfatc4, Cat, Apex1, Anxa3, Klf4, Twist1, Runx2
cell morphogenesis	GO:0000902	0.000342402	15	5.328	521	Snai1, Col1a1, Wnt5a, Gsn, Gas1, Tgfbr3, Fzd2, Nedd4, Nrp2, Gas7, Axl, Bin3, Fn1, Pdpn, Antxr1
smooth muscle cell migration	GO:0014909	0.000347119	4	0.337474	33	Il6st, Igf1, Lpar1, Apex1
transport	GO:0006810	0.000353998	49	29.8	2914	Kirrel, Cnn2, Thbs1, Rin2, Snx3, Spnb2, Flna, Syt3, Ptx3, Kcne4, Mfge8, Kdelr3, Col1a1, Anxa6, Wnt5a, Igf1, Gsn, Grb10, Prkcz, Sept2, Ehd2, Slc10a6, Ccdc64, Ednra, Gulp1, Xpo6, Nedd4, Cp, Lmna, Aspn, Axl, Scamp3, Scn7a, C1qtnf2, Clcn3, Cav1, Plcd1, Golim4, Anxa1, Spnb3, Anxa3, Fgf7, Atp6v1d, Slc25a24, Pdpn, Scara5, Kctd10, Ltbp4, Txndc5
elevation of cytosolic calcium ion concentration involved in G-protein signaling coupled to IP3 second messenger	GO:0051482	0.000354497	3	0.143171	14	Ednra, Plcd1, Lpar1
planar cell polarity pathway involved in neural tube closure	GO:0090179	0.000354497	3	0.143171	14	Ptk7, Wnt5a, Fzd2
regulation of establishment of planar polarity involved in neural tube closure	GO:0090178	0.000354497	3	0.143171	14	Ptk7, Wnt5a, Fzd2
cellular macromolecule metabolic process	GO:0044260	0.00035975	78	54.1186	5292	Ccnd2, Egflam, Thbs1, Tnks, Fkbp7, Spnb2, Flna, Il6st, Ptk7, Snai1, Gxylt2, Tbx15, Zmiz2, Prrx2, Hic1, Pak6, Meox2, Wnt5a, Sox11, Igf1, Grb10, Prkcz, Ptrf, Osr1, Tgfbr3, Tbx18, Ednra, Fkbp10, Sdpr, Fzd2, Msrb3, Sox4, Kdm5c, En1, Zcchc11, Creb3l1, Rasl11a, Irx5, Nedd4, Phf15, Twist2, Snai2, Ddr2, Ctdsp2, Stk3, Aebp1, Dnajc10, Prrx1, Dse, Yap1, Men1, Axl, Pias4, C1qtnf2, Chst14, Fn1, Ebf1, Cav1, Bg…
cellular component assembly at cellular level	GO:0071844	0.000360138	18	7.16877	701	Spnb2, Flna, Lox, Wnt5a, Gsn, Mmp14, Sept2, Tgfbr3, Tubb6, Ccl11, Thbs2, Fscn1, Gas7, Bin3, Fn1, Cav1, Lpar1, Eln
regulation of phosphate metabolic process	GO:0019220	0.000362748	17	6.55518	641	Ccnd2, Thbs1, Il6st, Wnt5a, Igf1, Grb10, Prkcz, Ednra, Stk3, Dnajc10, Men1, C1qtnf2, Cav1, Lpar1, Fgf7, Klf4, Srpx2
regulation of phosphorus metabolic process	GO:0051174	0.000362748	17	6.55518	641	Ccnd2, Thbs1, Il6st, Wnt5a, Igf1, Grb10, Prkcz, Ednra, Stk3, Dnajc10, Men1, C1qtnf2, Cav1, Lpar1, Fgf7, Klf4, Srpx2
positive regulation of behavior	GO:0048520	0.000372918	5	0.61359	60	Thbs1, Wnt5a, Figf, Ednra, Lpar1
positive regulation of hydrolase activity	GO:0051345	0.000375319	13	4.23377	414	Rin2, Prkcz, Mmp14, Ednra, Arhgap28, Ccl11, Agfg2, Dnajc10, Casp12, Men1, Plcd1, Lpar1, Evi5
positive regulation of transport	GO:0051050	0.000377914	12	3.69176	361	Flna, Ptx3, Mfge8, Wnt5a, Igf1, Prkcz, Ednra, Nedd4, C1qtnf2, Cav1, Plcd1, Anxa1
regulation of Wnt receptor signaling pathway	GO:0030111	0.000394343	7	1.32944	130	Col1a1, Wnt5a, Grb10, Sox4, Stk3, Cav1, Apcdd1
regulation of MAPKKK cascade	GO:0043408	0.00039534	9	2.1987	215	Dag1, Wnt5a, Igf1, Ednra, Men1, Cav1, Lpar1, Timp2, Klf4
aminoglycan metabolic process	GO:0006022	0.000402851	5	0.623816	61	Egflam, Dse, Chst14, Bgn, Dcn
response to abiotic stimulus	GO:0009628	0.000406896	12	3.72244	364	Cnn2, Ednra, Nedd4, Snai2, Yap1, Men1, Cav1, Col3a1, Nfatc4, Cat, Myof, Scara5
second-messenger-mediated signaling	GO:0019932	0.000408902	9	2.20892	216	Thbs1, Flna, Igf1, Gsn, Ednra, Fzd2, S1pr3, Plcd1, Lpar1
mesenchymal cell differentiation	GO:0048762	0.000416717	6	0.96129	94	Snai1, Col1a1, Osr1, Tgfbr3, Ednra, Nrp2
positive regulation of phosphorylation	GO:0042327	0.000422845	9	2.21915	217	Ccnd2, Thbs1, Il6st, Wnt5a, Igf1, Ednra, Stk3, Cav1, Fgf7
regulation of smoothened signaling pathway	GO:0008589	0.000437078	4	0.357927	35	Prrx2, Gas1, Prrx1, Runx2
establishment of planar polarity involved in neural tube closure	GO:0090177	0.000439773	3	0.153397	15	Ptk7, Wnt5a, Fzd2
cochlea development	GO:0090102	0.000439773	3	0.153397	15	Ptk7, Wnt5a, Fzd2
regulation of vascular endothelial growth factor receptor signaling pathway	GO:0030947	0.000439773	3	0.153397	15	Grb10, Figf, Myof
cell growth	GO:0016049	0.000446162	10	2.72025	266	Emp3, Wisp2, Lepre1, Wnt5a, Igf1, Tgfbr3, Htra3, Bin3, Igfbp6, Wisp1
protein modification process	GO:0006464	0.000448028	37	20.7086	2025	Ccnd2, Egflam, Thbs1, Tnks, Fkbp7, Spnb2, Il6st, Ptk7, Gxylt2, Pak6, Wnt5a, Igf1, Prkcz, Tgfbr3, Ednra, Fkbp10, Nedd4, Phf15, Ddr2, Ctdsp2, Stk3, Dnajc10, Men1, Axl, Pias4, C1qtnf2, Fn1, Cav1, Bgn, Col3a1, Lpar1, Pdgfra, Anxa1, Fgf7, Pdzrn3, Pofut1, Dcn
biosynthetic process	GO:0009058	0.000448675	62	40.8037	3990	Thbs1, Tnks, Flna, Ptx3, Snai1, Gxylt2, Tbx15, Col1a1, Zmiz2, Prrx2, Hic1, Meox2, Wnt5a, Sox11, Igf1, Grb10, Ptrf, Ptgis, Osr1, Tgfbr3, Tbx18, Ednra, Sdpr, Fzd2, Sox4, Kdm5c, En1, Zcchc11, Creb3l1, Rasl11a, Irx5, Nedd4, Twist2, Dck, Snai2, Col5a1, Aebp1, Prrx1, Dse, Yap1, Men1, Pias4, C1qtnf2, Chst14, Ebf1, Cav1, Col3a1, Tesc, S1pr3, Plcd1, Nfatc4, Cat, Apex1, Pdgfra, Anxa1, Timp2, Anxa3, Fgf7, K…
muscle tissue development	GO:0060537	0.000451907	9	2.2396	219	Meox2, Wnt5a, Osr1, Lmna, Cav1, Gjc1, Pdzrn3, Twist1, Eln
polysaccharide biosynthetic process	GO:0000271	0.000468118	5	0.644269	63	Igf1, Grb10, Dse, C1qtnf2, Chst14
regulation of transforming growth factor beta receptor signaling pathway	GO:0017015	0.000468118	5	0.644269	63	Thbs1, Tgfbr3, Fbn1, Aspn, Men1
limb development	GO:0060173	0.000473322	7	1.37035	134	Prrx2, Meox2, Wnt5a, Gas1, En1, Prrx1, Twist1
appendage development	GO:0048736	0.000473322	7	1.37035	134	Prrx2, Meox2, Wnt5a, Gas1, En1, Prrx1, Twist1
cellular metabolic process	GO:0044237	0.000477556	101	75.1443	7348	Ccnd2, Egflam, Thbs1, Tnks, Pgm5, Tpm2, Dram1, Rin2, Fkbp7, Spnb2, Flna, Ptx3, Il6st, Ptk7, Snai1, Gxylt2, Tbx15, Zmiz2, Prrx2, Hic1, Pak6, Meox2, Wnt5a, Sox11, Igf1, Grb10, Prkcz, Ptrf, Ehd2, Ptgis, Osr1, Tgfbr3, Tbx18, Ednra, Arhgap28, Fkbp10, Sdpr, Fzd2, Msrb3, Sox4, Kdm5c, En1, Zcchc11, Creb3l1, Rasl11a, Irx5, Nedd4, Tubb6, Phf15, Twist2, Dck, Snai2, Ccl11, Ddr2, Agfg2, Ctdsp2, Stk3, Aebp1, D…
regulation of body fluid levels	GO:0050878	0.000480847	8	1.79986	176	Thbs1, Procr, Tfpi, Axl, Cav1, Thbd, Efemp2, Pdpn
regulation of cell death	GO:0010941	0.000481272	23	10.6356	1040	Thbs1, Nradd, Wnt5a, Igf1, Prkcz, Gas1, Osr1, Ednra, Sox4, Twist2, Snai2, Casp12, Men1, Axl, Fn1, Cav1, Nfatc4, Lpar1, Cat, Apex1, Anxa1, Cul7, Timp1
regulation of glucose import	GO:0046324	0.000487776	4	0.368154	36	Igf1, Grb10, Prkcz, C1qtnf2
regulation of cartilage development	GO:0061035	0.000487776	4	0.368154	36	Bmp1, Wnt5a, Ltbp3, Runx2
response to external stimulus	GO:0009605	0.00049294	18	7.36307	720	Cnn2, Thbs1, Ccr9, Wnt5a, Gas1, Figf, Ednra, Ccl11, Nrp2, Axl, Scamp3, Cav1, Cmtm3, Lpar1, Anxa1, Fgf7, Klf4, Pdpn
ear development	GO:0043583	0.000494912	7	1.38058	135	Ptk7, Prrx2, Wnt5a, Gas1, Osr1, Fzd2, Prrx1
positive regulation of phosphate metabolic process	GO:0045937	0.000498564	9	2.27028	222	Ccnd2, Thbs1, Il6st, Wnt5a, Igf1, Ednra, Stk3, Cav1, Fgf7
positive regulation of phosphorus metabolic process	GO:0010562	0.000498564	9	2.27028	222	Ccnd2, Thbs1, Il6st, Wnt5a, Igf1, Ednra, Stk3, Cav1, Fgf7
negative regulation of transmembrane receptor protein serine/threonine kinase signaling pathway	GO:0090101	0.000503588	5	0.654496	64	Wnt5a, Tgfbr3, Fbn1, Aspn, Cav1
establishment of localization	GO:0051234	0.000504507	49	30.2704	2960	Kirrel, Cnn2, Thbs1, Rin2, Snx3, Spnb2, Flna, Syt3, Ptx3, Kcne4, Mfge8, Kdelr3, Col1a1, Anxa6, Wnt5a, Igf1, Gsn, Grb10, Prkcz, Sept2, Ehd2, Slc10a6, Ccdc64, Ednra, Gulp1, Xpo6, Nedd4, Cp, Lmna, Aspn, Axl, Scamp3, Scn7a, C1qtnf2, Clcn3, Cav1, Plcd1, Golim4, Anxa1, Spnb3, Anxa3, Fgf7, Atp6v1d, Slc25a24, Pdpn, Scara5, Kctd10, Ltbp4, Txndc5
phosphorylation	GO:0016310	0.000516767	27	13.4785	1318	Ccnd2, Thbs1, Tnks, Spnb2, Il6st, Ptk7, Pak6, Wnt5a, Igf1, Grb10, Prkcz, Tgfbr3, Ednra, Dck, Ddr2, Stk3, Dnajc10, Men1, Axl, C1qtnf2, Cav1, Lpar1, Pdgfra, Ak7, Fgf7, Klf4, Srpx2
morphogenesis of a branching structure	GO:0001763	0.000518167	8	1.82032	178	Dag1, Wnt5a, Igf1, Mmp14, Ednra, Ccl11, Nfatc4, Fgf7
regulation of organ morphogenesis	GO:2000027	0.000520774	6	1.0022	98	Ptk7, Wnt5a, Ednra, Fzd2, Fgf7, Runx2
immune system process	GO:0002376	0.000533386	24	11.4025	1115	Cnn2, Thbs1, Rogdi, Ptx3, Il6st, Lrrc17, Procr, Wnt5a, Spon2, Tgfbr3, Figf, Ednra, Sox4, Ccl11, Men1, Axl, Cav1, Col3a1, Tesc, Vcam1, Anxa3, Cd34, Timp1, Mfap2
establishment of planar polarity of embryonic epithelium	GO:0042249	0.000537172	3	0.163624	16	Ptk7, Wnt5a, Fzd2
maintenance of protein location in cell	GO:0032507	0.000541041	5	0.664722	65	Flna, Kdelr3, Dag1, Fbn1, Cav1
muscle cell migration	GO:0014812	0.000542523	4	0.37838	37	Il6st, Igf1, Lpar1, Apex1
negative regulation of locomotion	GO:0040013	0.000579822	6	1.02265	100	Cnn2, Thbs1, Dag1, Wnt5a, Tgfbr3, Apex1
regulation of transcription from RNA polymerase II promoter	GO:0006357	0.000588479	21	9.43905	923	Snai1, Zmiz2, Wnt5a, Sox11, Igf1, Sdpr, Fzd2, Sox4, En1, Nedd4, Twist2, Snai2, Prrx1, Yap1, Men1, Pias4, Cav1, Nfatc4, Klf4, Twist1, Runx2
homeostatic process	GO:0042592	0.000596679	21	9.44928	924	Tnks, Pgm5, Il6st, Ltbp3, Igf1, Prkcz, Ednra, Fzd2, Dnajc10, Men1, Axl, Plscr3, Cav1, Tesc, Plcd1, Lpar1, Apex1, Fgf7, Timp1, Scara5, Txndc5
phosphatidylinositol 3-kinase cascade	GO:0014065	0.000601497	4	0.388607	38	Igf1, Nedd4, Cat, Klf4
branching morphogenesis of a tube	GO:0048754	0.000614932	7	1.43171	140	Dag1, Wnt5a, Igf1, Mmp14, Ednra, Ccl11, Nfatc4
dermatan sulfate proteoglycan metabolic process	GO:0050655	0.000616953	2	0.040906	4	Dse, Chst14
dermatan sulfate proteoglycan biosynthetic process	GO:0050651	0.000616953	2	0.040906	4	Dse, Chst14
substrate adhesion-dependent cell spreading	GO:0034446	0.000647356	3	0.17385	17	Axl, Fn1, Antxr1
regulation of carbohydrate biosynthetic process	GO:0043255	0.000664999	4	0.398833	39	Igf1, Grb10, C1qtnf2, Plcd1
negative regulation of intracellular protein kinase cascade	GO:0010741	0.000666007	5	0.695402	68	Dag1, Igf1, Men1, Cav1, Klf4
segmentation	GO:0035282	0.000666007	5	0.695402	68	Meox2, Wnt5a, Osr1, Tbx18, Pofut1
positive regulation of cellular component organization	GO:0051130	0.000674741	11	3.3952	332	Tnks, Ptx3, Mfge8, Snai1, Col1a1, Igf1, Ccl11, Thbs2, Men1, Cav1, Anxa1
actin filament polymerization	GO:0030041	0.000712104	5	0.705628	69	Spnb2, Gsn, Ccl11, Gas7, Eln
odontogenesis	GO:0042476	0.000712104	5	0.705628	69	Col1a1, Osr1, Ednra, Pdgfra, Runx2
cellular macromolecule biosynthetic process	GO:0034645	0.000717573	50	31.5692	3087	Thbs1, Tnks, Flna, Snai1, Gxylt2, Tbx15, Zmiz2, Prrx2, Hic1, Meox2, Wnt5a, Sox11, Igf1, Grb10, Ptrf, Osr1, Tgfbr3, Tbx18, Sdpr, Fzd2, Sox4, Kdm5c, En1, Zcchc11, Creb3l1, Rasl11a, Irx5, Nedd4, Twist2, Snai2, Aebp1, Prrx1, Dse, Yap1, Men1, Pias4, C1qtnf2, Chst14, Ebf1, Cav1, Tesc, Nfatc4, Cat, Apex1, Pdgfra, Anxa3, Klf4, Pofut1, Twist1, Runx2
regulation of apoptosis	GO:0042981	0.000718745	22	10.2674	1004	Thbs1, Wnt5a, Igf1, Prkcz, Gas1, Osr1, Ednra, Sox4, Twist2, Snai2, Casp12, Men1, Axl, Fn1, Cav1, Nfatc4, Lpar1, Cat, Apex1, Anxa1, Cul7, Timp1
cellular component morphogenesis	GO:0032989	0.000720071	15	5.72684	560	Snai1, Col1a1, Wnt5a, Gsn, Gas1, Tgfbr3, Fzd2, Nedd4, Nrp2, Gas7, Axl, Bin3, Fn1, Pdpn, Antxr1
cellular response to reactive oxygen species	GO:0034614	0.00073299	4	0.40906	40	Axl, Cat, Apex1, Anxa1
glucose import	GO:0046323	0.00073299	4	0.40906	40	Igf1, Grb10, Prkcz, C1qtnf2
positive regulation of gene expression	GO:0010628	0.00073449	19	8.27323	809	Cnn2, Snai1, Zmiz2, Wnt5a, Sox11, Igf1, Osr1, Sdpr, Sox4, En1, Rasl11a, Yap1, Men1, Ebf1, Tesc, Nfatc4, Klf4, Twist1, Runx2
glucose transport	GO:0015758	0.000760545	5	0.715854	70	Igf1, Grb10, Prkcz, Ednra, C1qtnf2
regulation of chemotaxis	GO:0050920	0.000760545	5	0.715854	70	Thbs1, Wnt5a, Figf, Ednra, Lpar1
positive regulation of transforming growth factor beta receptor signaling pathway	GO:0030511	0.000770965	3	0.184077	18	Thbs1, Tgfbr3, Men1
collagen catabolic process	GO:0030574	0.000770965	3	0.184077	18	Mmp14, Adamts2, Mmp3
eye morphogenesis	GO:0048592	0.000788556	6	1.08401	106	Col8a2, Gas1, Irx5, Col5a1, Col5a2, Col8a1
embryonic limb morphogenesis	GO:0030326	0.000788556	6	1.08401	106	Prrx2, Wnt5a, Gas1, En1, Prrx1, Twist1
gland morphogenesis	GO:0022612	0.000788556	6	1.08401	106	Dag1, Wnt5a, Igf1, Ccl11, Cav1, Fgf7
embryonic appendage morphogenesis	GO:0035113	0.000788556	6	1.08401	106	Prrx2, Wnt5a, Gas1, En1, Prrx1, Twist1
regulation of cell size	GO:0008361	0.000801633	10	2.935	287	Emp3, Wisp2, Lepre1, Wnt5a, Igf1, Tgfbr3, Htra3, Bin3, Igfbp6, Wisp1
regulation of glucose transport	GO:0010827	0.000805751	4	0.419286	41	Igf1, Grb10, Prkcz, C1qtnf2
regulation of programmed cell death	GO:0043067	0.000828028	22	10.3799	1015	Thbs1, Wnt5a, Igf1, Prkcz, Gas1, Osr1, Ednra, Sox4, Twist2, Snai2, Casp12, Men1, Axl, Fn1, Cav1, Nfatc4, Lpar1, Cat, Apex1, Anxa1, Cul7, Timp1
hexose transport	GO:0008645	0.000864756	5	0.736307	72	Igf1, Grb10, Prkcz, Ednra, C1qtnf2
maintenance of protein location	GO:0045185	0.000864756	5	0.736307	72	Flna, Kdelr3, Dag1, Fbn1, Cav1
maintenance of location in cell	GO:0051651	0.000864756	5	0.736307	72	Flna, Kdelr3, Dag1, Fbn1, Cav1
regulation of gene expression	GO:0010468	0.000865597	43	26.1798	2560	Cnn2, Thbs1, Flna, Snai1, Tbx15, Zmiz2, Prrx2, Hic1, Meox2, Wnt5a, Sox11, Igf1, Ptrf, Osr1, Tgfbr3, Tbx18, Sdpr, Fzd2, Sox4, Kdm5c, En1, Zcchc11, Creb3l1, Rasl11a, Irx5, Nedd4, Twist2, Snai2, Aebp1, Prrx1, Yap1, Men1, Pias4, Ebf1, Cav1, Tesc, Nfatc4, Cat, Apex1, Anxa3, Klf4, Twist1, Runx2
positive regulation of cell division	GO:0051781	0.000883462	4	0.429513	42	Figf, Men1, Cat, Fgf7
macromolecular complex subunit organization	GO:0043933	0.000902714	18	7.76191	759	Spnb2, Flna, Col1a1, Sept11, Gsn, Prkcz, Sept2, Tgfbr3, Tubb6, Ccl11, Gas7, C1qtnf2, Cbr2, Cav1, Col1a2, Cat, Scara5, Eln
macromolecule modification	GO:0043412	0.000905877	37	21.5165	2104	Ccnd2, Egflam, Thbs1, Tnks, Fkbp7, Spnb2, Il6st, Ptk7, Gxylt2, Pak6, Wnt5a, Igf1, Prkcz, Tgfbr3, Ednra, Fkbp10, Nedd4, Phf15, Ddr2, Ctdsp2, Stk3, Dnajc10, Men1, Axl, Pias4, C1qtnf2, Fn1, Cav1, Bgn, Col3a1, Lpar1, Pdgfra, Anxa1, Fgf7, Pdzrn3, Pofut1, Dcn
positive regulation of smooth muscle cell migration	GO:0014911	0.000908615	3	0.194303	19	Il6st, Igf1, Lpar1
negative regulation of binding	GO:0051100	0.000912549	6	1.11469	109	Tnks, Flna, Zcchc11, Men1, Cav1, Cat
monosaccharide transport	GO:0015749	0.000920676	5	0.746534	73	Igf1, Grb10, Prkcz, Ednra, C1qtnf2
negative regulation of multicellular organismal process	GO:0051241	0.00092104	9	2.47481	242	Thbs1, Procr, Ltbp3, Osr1, Twist2, Axl, Thbd, Klf4, Twist1
growth	GO:0040007	0.000954248	16	6.51428	637	Thbs1, Emp3, Wisp2, Lepre1, Ptk7, Wnt5a, Igf1, Gas1, Tgfbr3, Ccl11, Htra3, Men1, Bin3, Fgf7, Igfbp6, Wisp1
regulation of protein kinase B signaling cascade	GO:0051896	0.000966305	4	0.439739	43	Thbs1, Dag1, Igf1, Klf4
protein phosphorylation	GO:0006468	0.000987718	22	10.5231	1029	Ccnd2, Thbs1, Tnks, Spnb2, Il6st, Ptk7, Pak6, Wnt5a, Igf1, Prkcz, Tgfbr3, Ednra, Ddr2, Stk3, Dnajc10, Men1, Axl, C1qtnf2, Cav1, Lpar1, Pdgfra, Fgf7
regulation of transport	GO:0051049	0.000992111	19	8.48799	830	Cnn2, Thbs1, Flna, Ptx3, Kcne4, Mfge8, Wnt5a, Igf1, Grb10, Prkcz, Sept2, Ednra, Nedd4, C1qtnf2, Clcn3, Cav1, Plcd1, Anxa1, Kctd10
protein heterotrimerization	GO:0070208	0.00102127	2	0.0511325	5	Col1a1, Col1a2
osteoblast fate commitment	GO:0002051	0.00102127	2	0.0511325	5	Men1, Runx2
camera-type eye development	GO:0043010	0.00103685	8	2.02485	198	Col8a2, Gas1, Vim, Irx5, Nphp1, Col8a1, Cyp1b1, Klf4
actin filament organization	GO:0007015	0.00103701	7	1.56465	153	Spnb2, Flna, Gsn, Ccl11, Fscn1, Gas7, Eln
Wnt receptor signaling pathway, planar cell polarity pathway	GO:0060071	0.0010609	3	0.20453	20	Ptk7, Wnt5a, Fzd2
negative regulation of tumor necrosis factor production	GO:0032720	0.0010609	3	0.20453	20	Twist2, Axl, Twist1
regulation of establishment of planar polarity	GO:0090175	0.0010609	3	0.20453	20	Ptk7, Wnt5a, Fzd2
phagocytosis, engulfment	GO:0006911	0.0010609	3	0.20453	20	Thbs1, Mfge8, Gulp1
regulation of fibroblast growth factor receptor signaling pathway	GO:0040036	0.0010609	3	0.20453	20	Thbs1, Wnt5a, Runx2
positive regulation of protein phosphorylation	GO:0001934	0.00107089	8	2.03507	199	Ccnd2, Il6st, Wnt5a, Igf1, Ednra, Stk3, Cav1, Fgf7
morphogenesis of a branching epithelium	GO:0061138	0.00111833	7	1.58511	155	Dag1, Wnt5a, Igf1, Ednra, Ccl11, Nfatc4, Fgf7
cellular biosynthetic process	GO:0044249	0.00113711	59	39.7606	3888	Thbs1, Tnks, Flna, Ptx3, Snai1, Gxylt2, Tbx15, Zmiz2, Prrx2, Hic1, Meox2, Wnt5a, Sox11, Igf1, Grb10, Ptrf, Ptgis, Osr1, Tgfbr3, Tbx18, Ednra, Sdpr, Fzd2, Sox4, Kdm5c, En1, Zcchc11, Creb3l1, Rasl11a, Irx5, Nedd4, Twist2, Dck, Snai2, Aebp1, Prrx1, Dse, Yap1, Men1, Pias4, C1qtnf2, Chst14, Ebf1, Cav1, Tesc, S1pr3, Plcd1, Nfatc4, Cat, Apex1, Pdgfra, Anxa1, Timp2, Anxa3, Fgf7, Klf4, Pofut1, Twist1, Run…
organic substance transport	GO:0071702	0.00118361	13	4.79623	469	Thbs1, Igf1, Grb10, Prkcz, Sept2, Slc10a6, Ednra, Gulp1, C1qtnf2, Cav1, Plcd1, Anxa1, Pdpn
phosphate metabolic process	GO:0006796	0.00120481	29	15.7488	1540	Ccnd2, Thbs1, Tnks, Spnb2, Il6st, Ptk7, Pak6, Wnt5a, Igf1, Grb10, Prkcz, Tgfbr3, Ednra, Dck, Ddr2, Ctdsp2, Stk3, Dnajc10, Men1, Axl, C1qtnf2, Cav1, Lpar1, Pdgfra, Ak7, Fgf7, Klf4, Ppm1h, Srpx2
phosphorus metabolic process	GO:0006793	0.00120481	29	15.7488	1540	Ccnd2, Thbs1, Tnks, Spnb2, Il6st, Ptk7, Pak6, Wnt5a, Igf1, Grb10, Prkcz, Tgfbr3, Ednra, Dck, Ddr2, Ctdsp2, Stk3, Dnajc10, Men1, Axl, C1qtnf2, Cav1, Lpar1, Pdgfra, Ak7, Fgf7, Klf4, Ppm1h, Srpx2
negative regulation of neuron projection development	GO:0010977	0.00122839	3	0.214756	21	Lgals1, Vim, Lpar1
multicellular organismal catabolic process	GO:0044243	0.00122839	3	0.214756	21	Mmp14, Adamts2, Mmp3
biomineral tissue development	GO:0031214	0.0012415	5	0.797666	78	Col1a1, Ltbp3, Igf1, Aspn, Dnm3os
exocrine system development	GO:0035272	0.00124744	4	0.470419	46	Dag1, Igf1, Sox4, Fgf7
muscle cell differentiation	GO:0042692	0.00125479	8	2.0862	204	Lgals1, Igf1, Tbx18, Lmna, Capn2, Nfatc4, Pdzrn3, Sdc1
transcription from RNA polymerase II promoter	GO:0006366	0.00126218	21	10.0322	981	Snai1, Zmiz2, Wnt5a, Sox11, Igf1, Sdpr, Fzd2, Sox4, En1, Nedd4, Twist2, Snai2, Prrx1, Yap1, Men1, Pias4, Cav1, Nfatc4, Klf4, Twist1, Runx2
glycoprotein metabolic process	GO:0009100	0.00129441	8	2.09643	205	Egflam, Gxylt2, Igf1, Dse, Chst14, Bgn, Pofut1, Dcn
positive regulation of intracellular protein kinase cascade	GO:0010740	0.00132581	9	2.60776	255	Thbs1, Lgals1, Flna, Il6st, Wnt5a, Igf1, Ednra, Lpar1, Timp2
negative regulation of cell proliferation	GO:0008285	0.00132652	11	3.69176	361	Thbs1, Wisp2, Wnt5a, Igf1, Gas1, Dpt, Men1, Cav1, Tesc, Timp2, Klf4
regulation of endothelial cell migration	GO:0010594	0.00135262	4	0.480645	47	Thbs1, Wnt5a, Anxa3, Srpx2
response to hydrogen peroxide	GO:0042542	0.00135262	4	0.480645	47	Axl, Cat, Apex1, Anxa1
nitrogen compound metabolic process	GO:0006807	0.00136816	66	46.0704	4505	Egflam, Tnks, Tpm2, Rin2, Flna, Ptx3, Snai1, Tbx15, Zmiz2, Prrx2, Hic1, Meox2, Wnt5a, Sox11, Igf1, Ptrf, Ehd2, Osr1, Tgfbr3, Tbx18, Ednra, Arhgap28, Sdpr, Fzd2, Sox4, Kdm5c, En1, Zcchc11, Creb3l1, Rasl11a, Irx5, Nedd4, Tubb6, Twist2, Dck, Snai2, Ccl11, Agfg2, Aebp1, Dnajc10, Prrx1, Dse, Yap1, Men1, Pias4, Chst14, Cbr2, Ebf1, Cav1, Bgn, Tesc, S1pr3, Nfatc4, Cat, Apex1, Pdgfra, Timp2, Ak7, Anxa3, F…
striated muscle tissue development	GO:0014706	0.00137666	8	2.11688	207	Meox2, Wnt5a, Lmna, Cav1, Gjc1, Pdzrn3, Twist1, Eln
positive regulation of protein metabolic process	GO:0051247	0.00137745	12	4.2849	419	Ccnd2, Thbs1, Il6st, Wnt5a, Igf1, Ednra, Nedd4, Stk3, Men1, Pias4, Cav1, Fgf7
positive regulation of phosphatidylinositol 3-kinase cascade	GO:0014068	0.00141163	3	0.224983	22	Igf1, Nedd4, Cat
regulation of glucan biosynthetic process	GO:0010962	0.00141163	3	0.224983	22	Igf1, Grb10, C1qtnf2
regulation of polysaccharide biosynthetic process	GO:0032885	0.00141163	3	0.224983	22	Igf1, Grb10, C1qtnf2
regulation of glycogen biosynthetic process	GO:0005979	0.00141163	3	0.224983	22	Igf1, Grb10, C1qtnf2
establishment of planar polarity	GO:0001736	0.00141163	3	0.224983	22	Ptk7, Wnt5a, Fzd2
morphogenesis of embryonic epithelium	GO:0016331	0.00143673	6	1.21695	119	Ptk7, Wnt5a, Osr1, Tbx18, Fzd2, Twist1
neural tube development	GO:0021915	0.00143673	6	1.21695	119	Ptk7, Wnt5a, Gas1, Fzd2, En1, Twist1
cellular metal ion homeostasis	GO:0006875	0.00143704	9	2.63844	258	Pgm5, Il6st, Ednra, Fzd2, Cav1, Tesc, Plcd1, Lpar1, Scara5
regulation of nervous system development	GO:0051960	0.00147909	11	3.7429	366	Lgals1, Il6st, Ptk7, Wnt5a, Igf1, Vim, Fzd2, Nedd4, Thbs2, Lpar1, Timp2
positive regulation of organelle organization	GO:0010638	0.0014996	6	1.22718	120	Tnks, Igf1, Ccl11, Men1, Cav1, Anxa1
skin morphogenesis	GO:0043589	0.00152147	2	0.061359	6	Col1a1, Col1a2
interleukin-6-mediated signaling pathway	GO:0070102	0.00152147	2	0.061359	6	Il6st, Zcchc11
positive regulation of cartilage development	GO:0061036	0.00152147	2	0.061359	6	Bmp1, Wnt5a
positive regulation of DNA metabolic process	GO:0051054	0.00155234	5	0.838572	82	Tnks, Igf1, Apex1, Pdgfra, Anxa3
negative regulation of Wnt receptor signaling pathway	GO:0030178	0.00155234	5	0.838572	82	Wnt5a, Grb10, Stk3, Cav1, Apcdd1
actin polymerization or depolymerization	GO:0008154	0.00155234	5	0.838572	82	Spnb2, Gsn, Ccl11, Gas7, Eln
protein oligomerization	GO:0051259	0.0015969	9	2.67934	262	Col1a1, Sept11, Prkcz, C1qtnf2, Cbr2, Cav1, Col1a2, Cat, Scara5
collagen biosynthetic process	GO:0032964	0.00161114	3	0.235209	23	Col1a1, Col5a1, Col3a1
protein trimerization	GO:0070206	0.00161114	3	0.235209	23	Col1a1, Col1a2, Scara5
regulation of protein polymerization	GO:0032271	0.00163824	5	0.848799	83	Spnb2, Gsn, Ccl11, Cav1, Eln
neurogenesis	GO:0022008	0.0016861	18	8.21187	803	Lgals1, Il6st, Wnt5a, Igf1, Sept2, Gas1, Ccdc64, Vim, Fzd2, En1, Irx5, Nedd4, Nrp2, Gas7, Axl, Lpar1, Timp2, Twist1
stem cell maintenance	GO:0019827	0.0017051	4	0.511325	50	Igf1, Sox4, Zcchc11, Klf4
regulation of endopeptidase activity	GO:0052548	0.00172591	9	2.71002	265	Reck, Thbs1, Cd109, Tfpi, Casp12, Serpinb6a, Men1, Timp2, Timp1
mesenchymal cell development	GO:0014031	0.00172758	5	0.859025	84	Snai1, Col1a1, Tgfbr3, Ednra, Nrp2
regulation of protein metabolic process	GO:0051246	0.00175419	21	10.3083	1008	Ccnd2, Thbs1, Flna, Il6st, Wnt5a, Igf1, Prkcz, Ednra, Nedd4, Stk3, Dnajc10, Serpinb6a, Men1, Pias4, C1qtnf2, Cav1, Lpar1, Timp2, Fgf7, Timp1, Ltbp4
regulation of protein phosphorylation	GO:0001932	0.0017581	14	5.6348	551	Ccnd2, Thbs1, Il6st, Wnt5a, Igf1, Prkcz, Ednra, Stk3, Dnajc10, Men1, C1qtnf2, Cav1, Lpar1, Fgf7
BMP signaling pathway	GO:0030509	0.00182044	5	0.869252	85	Wnt5a, Tgfbr3, Fstl1, Fbn1, Cav1
inner ear morphogenesis	GO:0042472	0.00182044	5	0.869252	85	Ptk7, Prrx2, Wnt5a, Fzd2, Prrx1
establishment of tissue polarity	GO:0007164	0.00182745	3	0.245436	24	Ptk7, Wnt5a, Fzd2
regulation of glycogen metabolic process	GO:0070873	0.00182745	3	0.245436	24	Igf1, Grb10, C1qtnf2
regulation of polysaccharide metabolic process	GO:0032881	0.00182745	3	0.245436	24	Igf1, Grb10, C1qtnf2
regulation of tumor necrosis factor production	GO:0032680	0.0018355	4	0.521551	51	Thbs1, Twist2, Axl, Twist1
somitogenesis	GO:0001756	0.0018355	4	0.521551	51	Meox2, Wnt5a, Tbx18, Pofut1
tumor necrosis factor production	GO:0032640	0.0018355	4	0.521551	51	Thbs1, Twist2, Axl, Twist1
regulation of protein complex assembly	GO:0043254	0.00184595	6	1.27831	125	Spnb2, Gsn, Prkcz, Ccl11, Cav1, Eln
metal ion homeostasis	GO:0055065	0.00186315	9	2.7407	268	Pgm5, Il6st, Ednra, Fzd2, Cav1, Tesc, Plcd1, Lpar1, Scara5
negative regulation of cell migration	GO:0030336	0.0019169	5	0.879478	86	Cnn2, Thbs1, Dag1, Tgfbr3, Apex1
negative regulation of cell motility	GO:2000146	0.0019169	5	0.879478	86	Cnn2, Thbs1, Dag1, Tgfbr3, Apex1
response to metal ion	GO:0010038	0.00192193	6	1.28854	126	Thbs1, Gsn, Cp, Cav1, Plcd1, Nfatc4
negative regulation of macromolecule metabolic process	GO:0010605	0.00194089	20	9.69472	948	Thbs1, Flna, Snai1, Wnt5a, Grb10, Prkcz, Zcchc11, Nedd4, Twist2, Snai2, Dnajc10, Prrx1, Men1, Pias4, Cav1, Timp2, Klf4, Twist1, Timp1, Runx2
positive regulation of transcription, DNA-dependent	GO:0045893	0.00200441	17	7.66987	750	Snai1, Zmiz2, Wnt5a, Sox11, Igf1, Sdpr, Sox4, En1, Rasl11a, Yap1, Men1, Ebf1, Tesc, Nfatc4, Klf4, Twist1, Runx2
negative regulation of DNA binding	GO:0043392	0.00201705	5	0.889705	87	Tnks, Flna, Zcchc11, Men1, Cat
regulation of protein serine/threonine kinase activity	GO:0071900	0.0020177	8	2.24983	220	Ccnd2, Thbs1, Wnt5a, Stk3, Men1, C1qtnf2, Cav1, Lpar1
generation of neurons	GO:0048699	0.00203229	17	7.6801	751	Lgals1, Il6st, Wnt5a, Sept2, Gas1, Ccdc64, Vim, Fzd2, En1, Irx5, Nedd4, Nrp2, Gas7, Axl, Lpar1, Timp2, Twist1
face development	GO:0060324	0.00206101	3	0.255662	25	Col1a1, Wnt5a, Pdgfra
regulation of transcription regulator activity	GO:0090046	0.00207535	8	2.26005	221	Flna, Wnt5a, Tgfbr3, Fzd2, Zcchc11, Men1, Cat, Anxa3
regulation of cyclic nucleotide metabolic process	GO:0030799	0.00208097	6	1.30899	128	Flna, Wnt5a, Ednra, Fzd2, S1pr3, Timp2
cellular response to interleukin-6	GO:0071354	0.00211554	2	0.0715854	7	Il6st, Zcchc11
tumor necrosis factor superfamily cytokine production	GO:0071706	0.00211671	4	0.542004	53	Thbs1, Twist2, Axl, Twist1
fibroblast growth factor receptor signaling pathway	GO:0008543	0.00211671	4	0.542004	53	Thbs1, Wnt5a, Fgf7, Runx2
appendage morphogenesis	GO:0035107	0.00216411	6	1.31922	129	Prrx2, Wnt5a, Gas1, En1, Prrx1, Twist1
limb morphogenesis	GO:0035108	0.00216411	6	1.31922	129	Prrx2, Wnt5a, Gas1, En1, Prrx1, Twist1
organelle organization	GO:0006996	0.00216585	28	15.6261	1528	Cnn2, Tnks, Spnb2, Flna, Ptk7, Dag1, Igf1, Gsn, Prkcz, Sept2, Ehd2, Epb4.1l2, Vim, Kdm5c, Nedd4, Phf15, Ccl11, Lmna, Fscn1, Gas7, Men1, Cav1, Anxa1, Pdlim7, Tagln, Fgf7, Eln, Antxr1
negative regulation of phosphorylation	GO:0042326	0.00222903	5	0.910158	89	Grb10, Prkcz, Dnajc10, Men1, Cav1
cell chemotaxis	GO:0060326	0.00222903	5	0.910158	89	Wnt5a, Figf, Ednra, Ccl11, Lpar1
muscle system process	GO:0003012	0.00223747	7	1.78964	175	Tpm2, Anxa6, Igf1, Ednra, Tpm4, Cav1, Klf4
negative regulation of metabolic process	GO:0009892	0.00224212	21	10.5231	1029	Thbs1, Flna, Snai1, Wnt5a, Grb10, Prkcz, Ednra, Zcchc11, Nedd4, Twist2, Snai2, Dnajc10, Prrx1, Men1, Pias4, Cav1, Timp2, Klf4, Twist1, Timp1, Runx2
sulfur compound metabolic process	GO:0006790	0.00224974	6	1.32944	130	Egflam, Igf1, Dse, Chst14, Bgn, Dcn
muscle organ development	GO:0007517	0.00225613	8	2.29073	224	Meox2, Wnt5a, Lmna, Cav1, Tagln, Pdzrn3, Twist1, Eln
regulation of cell division	GO:0051302	0.00226789	4	0.552231	54	Figf, Men1, Cat, Fgf7
somite development	GO:0061053	0.00226789	4	0.552231	54	Meox2, Wnt5a, Tbx18, Pofut1
fibroblast proliferation	GO:0048144	0.00226789	4	0.552231	54	Wnt5a, Igf1, Ednra, Pdgfra
stem cell development	GO:0048864	0.00226789	4	0.552231	54	Igf1, Sox4, Zcchc11, Klf4
regulation of catabolic process	GO:0009894	0.00226902	12	4.55079	445	Tpm2, Rin2, Flna, Wnt5a, Igf1, Arhgap28, Nedd4, Ccl11, Agfg2, Dnajc10, Timp1, Evi5
negative regulation of coagulation	GO:0050819	0.00231231	3	0.265889	26	Thbs1, Procr, Thbd
prostaglandin metabolic process	GO:0006693	0.00231231	3	0.265889	26	Ptgis, Anxa1, Pdpn
prostanoid metabolic process	GO:0006692	0.00231231	3	0.265889	26	Ptgis, Anxa1, Pdpn
regulation of cytokine-mediated signaling pathway	GO:0001959	0.00231231	3	0.265889	26	Il6st, Wnt5a, Cav1
positive regulation of glucose import	GO:0046326	0.00231231	3	0.265889	26	Igf1, Prkcz, C1qtnf2
regulation of epithelial to mesenchymal transition	GO:0010717	0.00231231	3	0.265889	26	Snai1, Col1a1, Tgfbr3
positive regulation of RNA metabolic process	GO:0051254	0.00232943	17	7.78236	761	Snai1, Zmiz2, Wnt5a, Sox11, Igf1, Sdpr, Sox4, En1, Rasl11a, Yap1, Men1, Ebf1, Tesc, Nfatc4, Klf4, Twist1, Runx2
epithelial tube formation	GO:0072175	0.00234075	5	0.920384	90	Ptk7, Wnt5a, Osr1, Fzd2, Twist1
embryonic epithelial tube formation	GO:0001838	0.00234075	5	0.920384	90	Ptk7, Wnt5a, Osr1, Fzd2, Twist1
positive regulation of protein modification process	GO:0031401	0.00241138	10	3.40542	333	Ccnd2, Il6st, Wnt5a, Igf1, Ednra, Stk3, Men1, Pias4, Cav1, Fgf7
negative regulation of cellular component movement	GO:0051271	0.00257633	5	0.940837	92	Cnn2, Thbs1, Dag1, Tgfbr3, Apex1
insulin-like growth factor receptor signaling pathway	GO:0048009	0.00258179	3	0.276115	27	Igf1, Grb10, Cilp
glucan metabolic process	GO:0044042	0.00259222	4	0.572684	56	Il6st, Igf1, Grb10, C1qtnf2
cellular glucan metabolic process	GO:0006073	0.00259222	4	0.572684	56	Il6st, Igf1, Grb10, C1qtnf2
positive regulation of homeostatic process	GO:0032846	0.00259222	4	0.572684	56	Tnks, Ltbp3, Ednra, Cav1
glycogen metabolic process	GO:0005977	0.00259222	4	0.572684	56	Il6st, Igf1, Grb10, C1qtnf2
maintenance of location	GO:0051235	0.00271676	6	1.38058	135	Flna, Kdelr3, Dag1, Ednra, Fbn1, Cav1
positive regulation of phospholipase activity	GO:0010518	0.00276573	4	0.58291	57	Prkcz, Ednra, Plcd1, Lpar1
mast cell chemotaxis	GO:0002551	0.00280145	2	0.0818119	8	Figf, Ccl11
fibril organization	GO:0043206	0.00280145	2	0.0818119	8	Col5a1, Col3a1
negative regulation of phosphorus metabolic process	GO:0010563	0.00282864	5	0.96129	94	Grb10, Prkcz, Dnajc10, Men1, Cav1
negative regulation of phosphate metabolic process	GO:0045936	0.00282864	5	0.96129	94	Grb10, Prkcz, Dnajc10, Men1, Cav1
negative regulation of osteoblast differentiation	GO:0045668	0.00286987	3	0.286342	28	Twist2, Men1, Twist1
regulation of response to cytokine stimulus	GO:0060759	0.00286987	3	0.286342	28	Il6st, Wnt5a, Cav1
blood vessel remodeling	GO:0001974	0.00286987	3	0.286342	28	Igf1, Axl, Eln
proteoglycan biosynthetic process	GO:0030166	0.00286987	3	0.286342	28	Igf1, Dse, Chst14
morphogenesis of a polarized epithelium	GO:0001738	0.00286987	3	0.286342	28	Ptk7, Wnt5a, Fzd2
cellular localization	GO:0051641	0.00287464	24	12.9365	1265	Tnks, Spnb2, Flna, Kdelr3, Col1a1, Dag1, Wnt5a, Prkcz, Ehd2, Ccdc64, Fbn1, Xpo6, Nedd4, Lmna, Axl, Scamp3, Cav1, Plcd1, Anxa1, Spnb3, Anxa3, Fgf7, Ltbp4, Txndc5
peptidyl-tyrosine modification	GO:0018212	0.0029226	6	1.40103	137	Il6st, Igf1, Prkcz, Cav1, Pdgfra, Fgf7
peptidyl-tyrosine phosphorylation	GO:0018108	0.0029226	6	1.40103	137	Il6st, Igf1, Prkcz, Cav1, Pdgfra, Fgf7
energy derivation by oxidation of organic compounds	GO:0015980	0.0029226	6	1.40103	137	Il6st, Igf1, Grb10, C1qtnf2, Nfatc4, Cat
regulation of endothelial cell proliferation	GO:0001936	0.00294703	4	0.593137	58	Thbs1, Wnt5a, Ccl11, Cav1
regulation of behavior	GO:0050795	0.00296128	5	0.971517	95	Thbs1, Wnt5a, Figf, Ednra, Lpar1
positive regulation of cellular protein metabolic process	GO:0032270	0.00299792	11	4.10082	401	Ccnd2, Thbs1, Il6st, Wnt5a, Igf1, Ednra, Stk3, Men1, Pias4, Cav1, Fgf7
regulation of organelle organization	GO:0033043	0.00301664	9	2.94523	288	Tnks, Spnb2, Igf1, Gsn, Ccl11, Men1, Cav1, Anxa1, Eln
negative regulation of hydrolase activity	GO:0051346	0.00302706	8	2.40323	235	Reck, Thbs1, Cd109, Prkcz, Tfpi, Serpinb6a, Timp2, Timp1
tube formation	GO:0035148	0.00309835	5	0.981743	96	Ptk7, Wnt5a, Osr1, Fzd2, Twist1
protein processing	GO:0016485	0.00309835	5	0.981743	96	Thbs1, Mmp14, Adamts2, Casp12, Capn2
bone mineralization	GO:0030282	0.00313628	4	0.603363	59	Ltbp3, Igf1, Aspn, Dnm3os
negative regulation of protein phosphorylation	GO:0001933	0.00313628	4	0.603363	59	Prkcz, Dnajc10, Men1, Cav1
positive regulation of angiogenesis	GO:0045766	0.00313628	4	0.603363	59	Thbs1, Wnt5a, Anxa3, Srpx2
reproductive structure development	GO:0048608	0.00314237	7	1.90213	186	Wnt5a, Igf1, Osr1, Fzd2, Axl, Pdgfra, Fgf7
cellular cation homeostasis	GO:0030003	0.0031575	9	2.96568	290	Pgm5, Il6st, Ednra, Fzd2, Cav1, Tesc, Plcd1, Lpar1, Scara5
positive regulation of cellular carbohydrate metabolic process	GO:0010676	0.00317695	3	0.296568	29	Igf1, C1qtnf2, Plcd1
positive regulation of leukocyte chemotaxis	GO:0002690	0.00317695	3	0.296568	29	Wnt5a, Figf, Ednra
positive regulation of carbohydrate metabolic process	GO:0045913	0.00317695	3	0.296568	29	Igf1, C1qtnf2, Plcd1
fat cell differentiation	GO:0045444	0.00323994	5	0.99197	97	Wnt5a, Igf1, Lama4, Fndc3b, Klf4
positive regulation of protein serine/threonine kinase activity	GO:0071902	0.00325292	6	1.43171	140	Ccnd2, Thbs1, Wnt5a, Stk3, C1qtnf2, Lpar1
negative regulation of cell adhesion	GO:0007162	0.00333365	4	0.61359	60	Thbs1, Lgals1, Col1a1, Mmp14
smoothened signaling pathway	GO:0007224	0.00333365	4	0.61359	60	Prrx2, Gas1, Prrx1, Runx2
cell morphogenesis involved in differentiation	GO:0000904	0.0033536	11	4.16218	407	Snai1, Col1a1, Wnt5a, Gas1, Tgfbr3, Fzd2, Nedd4, Nrp2, Axl, Fn1, Antxr1
carbohydrate metabolic process	GO:0005975	0.00336657	13	5.40981	529	Egflam, Pgm5, Il6st, Gxylt2, Igf1, Grb10, Dse, C1qtnf2, Chst14, Bgn, Plcd1, Pofut1, Dcn
neuron development	GO:0048666	0.00347496	13	5.43027	531	Lgals1, Wnt5a, Sept2, Gas1, Ccdc64, Vim, Fzd2, En1, Irx5, Nedd4, Nrp2, Gas7, Lpar1
positive regulation of glucose transport	GO:0010828	0.00350343	3	0.306795	30	Igf1, Prkcz, C1qtnf2
head development	GO:0060322	0.00350343	3	0.306795	30	Col1a1, Wnt5a, Pdgfra
developmental growth involved in morphogenesis	GO:0060560	0.003537	5	1.01242	99	Thbs1, Ptk7, Wnt5a, Ccl11, Bin3
regulation of cell shape	GO:0008360	0.0035393	4	0.623816	61	Epb4.1l2, Gas7, Fn1, Pdpn
negative regulation of cell projection organization	GO:0031345	0.0035393	4	0.623816	61	Lgals1, Wnt5a, Vim, Lpar1
regulation of phospholipase activity	GO:0010517	0.0035393	4	0.623816	61	Prkcz, Ednra, Plcd1, Lpar1
nucleobase, nucleoside, nucleotide and nucleic acid metabolic process	GO:0006139	0.00356203	59	41.7752	4085	Tnks, Tpm2, Rin2, Flna, Snai1, Tbx15, Zmiz2, Prrx2, Hic1, Meox2, Wnt5a, Sox11, Igf1, Ptrf, Ehd2, Osr1, Tgfbr3, Tbx18, Ednra, Arhgap28, Sdpr, Fzd2, Sox4, Kdm5c, En1, Zcchc11, Creb3l1, Rasl11a, Irx5, Nedd4, Tubb6, Twist2, Dck, Snai2, Ccl11, Agfg2, Aebp1, Dnajc10, Prrx1, Yap1, Men1, Pias4, Cbr2, Ebf1, Cav1, Tesc, S1pr3, Nfatc4, Cat, Apex1, Pdgfra, Timp2, Ak7, Anxa3, Klf4, Atp6v1d, Twist1, Runx2, Evi5
mesenchymal-epithelial cell signaling	GO:0060638	0.00357851	2	0.0920384	9	Wnt5a, Fgf7
response to interleukin-6	GO:0070741	0.00357851	2	0.0920384	9	Il6st, Zcchc11
protein autoprocessing	GO:0016540	0.00357851	2	0.0920384	9	Casp12, Capn2
chondroitin sulfate biosynthetic process	GO:0030206	0.00357851	2	0.0920384	9	Dse, Chst14
energy reserve metabolic process	GO:0006112	0.00375341	4	0.634043	62	Il6st, Igf1, Grb10, C1qtnf2
cellular response to oxidative stress	GO:0034599	0.00375341	4	0.634043	62	Axl, Cat, Apex1, Anxa1
ERK1 and ERK2 cascade	GO:0070371	0.00375341	4	0.634043	62	Igf1, Ednra, Ccl11, Klf4
regulation of cellular carbohydrate metabolic process	GO:0010675	0.00375341	4	0.634043	62	Igf1, Grb10, C1qtnf2, Plcd1
cellular protein metabolic process	GO:0044267	0.00379277	42	27.4786	2687	Ccnd2, Egflam, Thbs1, Tnks, Fkbp7, Spnb2, Il6st, Ptk7, Gxylt2, Pak6, Wnt5a, Sox11, Igf1, Prkcz, Tgfbr3, Ednra, Fkbp10, Msrb3, Nedd4, Phf15, Ddr2, Ctdsp2, Stk3, Dnajc10, Men1, Axl, Pias4, C1qtnf2, Fn1, Cav1, Bgn, Col3a1, Lpar1, Pdgfra, Anxa1, Timp2, Cul7, Fgf7, Pdzrn3, Pofut1, Dcn, Timp1
regulation of DNA binding	GO:0051101	0.00379872	8	2.49526	244	Tnks, Flna, Wnt5a, Tgfbr3, Zcchc11, Men1, Cat, Anxa3
negative regulation of BMP signaling pathway	GO:0030514	0.00384967	3	0.317021	31	Wnt5a, Fbn1, Cav1
endochondral bone morphogenesis	GO:0060350	0.00384967	3	0.317021	31	Thbs1, Col1a1, Runx2
regulation of carbohydrate metabolic process	GO:0006109	0.00397613	4	0.644269	63	Igf1, Grb10, C1qtnf2, Plcd1
regulation of actin filament polymerization	GO:0030833	0.00397613	4	0.644269	63	Spnb2, Gsn, Ccl11, Eln
regulation of peptidyl-tyrosine phosphorylation	GO:0050730	0.00401854	5	1.0431	102	Il6st, Igf1, Prkcz, Cav1, Fgf7
regulation of response to external stimulus	GO:0032101	0.00408712	8	2.52594	247	Thbs1, Wnt5a, Figf, Ednra, Cav1, Lpar1, Anxa1, Pdpn
negative regulation of peptidase activity	GO:0010466	0.00418626	7	2.00439	196	Reck, Thbs1, Cd109, Tfpi, Serpinb6a, Timp2, Timp1
endothelial cell proliferation	GO:0001935	0.00420761	4	0.654496	64	Thbs1, Wnt5a, Ccl11, Cav1
negative regulation of epithelial cell proliferation	GO:0050680	0.00420761	4	0.654496	64	Thbs1, Wnt5a, Gas1, Cav1
cellular response to radiation	GO:0071478	0.00421602	3	0.327248	32	Nedd4, Yap1, Nfatc4
glucan biosynthetic process	GO:0009250	0.00421602	3	0.327248	32	Igf1, Grb10, C1qtnf2
glycogen biosynthetic process	GO:0005978	0.00421602	3	0.327248	32	Igf1, Grb10, C1qtnf2
negative regulation of catalytic activity	GO:0043086	0.00430168	12	4.92917	482	Reck, Thbs1, Flna, Cd109, Prkcz, Tfpi, Serpinb6a, Men1, Cav1, S1pr3, Timp2, Timp1
epithelial tube morphogenesis	GO:0060562	0.00430351	7	2.01462	197	Ptk7, Dag1, Wnt5a, Osr1, Fzd2, Ccl11, Twist1
protein maturation	GO:0051604	0.0043645	5	1.06356	104	Thbs1, Mmp14, Adamts2, Casp12, Capn2
nervous system development	GO:0007399	0.00439993	22	11.8934	1163	Lgals1, Il6st, Ptk7, Wnt5a, Sox11, Igf1, Sept2, Gas1, Ccdc64, Vim, Fzd2, En1, Irx5, Nedd4, Thbs2, Nrp2, Gas7, Axl, Lpar1, Timp2, Pofut1, Twist1
epithelial cell differentiation	GO:0030855	0.00442323	7	2.02485	198	Ptk7, Igf1, Osr1, Fzd2, Cav1, Anxa1, Cul7
negative regulation of cellular metabolic process	GO:0031324	0.00444036	19	9.71517	950	Thbs1, Snai1, Wnt5a, Grb10, Prkcz, Ednra, Nedd4, Twist2, Snai2, Dnajc10, Prrx1, Men1, Pias4, Cav1, Timp2, Klf4, Twist1, Timp1, Runx2
positive regulation of cGMP metabolic process	GO:0030825	0.00444301	2	0.102265	10	Wnt5a, Fzd2
negative regulation of fibroblast growth factor receptor signaling pathway	GO:0040037	0.00444301	2	0.102265	10	Thbs1, Wnt5a
apoptosis in response to endoplasmic reticulum stress	GO:0070059	0.00444301	2	0.102265	10	Dnajc10, Casp12
activation of protein kinase B activity	GO:0032148	0.00444301	2	0.102265	10	Wnt5a, Prkcz
exocrine pancreas development	GO:0031017	0.00444301	2	0.102265	10	Igf1, Sox4
vagina development	GO:0060068	0.00444301	2	0.102265	10	Wnt5a, Axl
neural tube closure	GO:0001843	0.00444802	4	0.664722	65	Ptk7, Wnt5a, Fzd2, Twist1
positive regulation of lipase activity	GO:0060193	0.00444802	4	0.664722	65	Prkcz, Ednra, Plcd1, Lpar1
cell projection organization	GO:0030030	0.00448907	14	6.25861	612	Lgals1, Wnt5a, Gsn, Sept2, Gas1, Ccdc64, Vim, Fzd2, Nedd4, Nphp1, Nrp2, Gas7, Lpar1, Ak7
regulation of angiogenesis	GO:0045765	0.0045452	5	1.07378	105	Thbs1, Wnt5a, Thbs2, Anxa3, Srpx2
positive regulation of response to external stimulus	GO:0032103	0.0045452	5	1.07378	105	Thbs1, Wnt5a, Figf, Ednra, Lpar1
regulation of blood coagulation	GO:0030193	0.00460282	3	0.337474	33	Thbs1, Cav1, Pdpn
tube closure	GO:0060606	0.00469751	4	0.674949	66	Ptk7, Wnt5a, Fzd2, Twist1
negative regulation of endopeptidase activity	GO:0010951	0.00470559	6	1.5442	151	Reck, Cd109, Tfpi, Serpinb6a, Timp2, Timp1
positive regulation of transcription regulator activity	GO:0090047	0.00473117	5	1.08401	106	Wnt5a, Tgfbr3, Fzd2, Cat, Anxa3
carbohydrate transport	GO:0008643	0.00473117	5	1.08401	106	Igf1, Grb10, Prkcz, Ednra, C1qtnf2
regulation of tyrosine phosphorylation of STAT protein	GO:0042509	0.00501148	3	0.347701	34	Il6st, Igf1, Cav1
myoblast differentiation	GO:0045445	0.00501148	3	0.347701	34	Lgals1, Igf1, Sdc1
regulation of leukocyte chemotaxis	GO:0002688	0.00501148	3	0.347701	34	Wnt5a, Figf, Ednra
regulation of cytokine production	GO:0001817	0.00505442	8	2.61798	256	Thbs1, Wnt5a, Figf, Zcchc11, Twist2, Axl, S1pr3, Twist1
positive regulation of protein kinase activity	GO:0045860	0.00505442	8	2.61798	256	Ccnd2, Thbs1, Wnt5a, Prkcz, Ednra, Stk3, C1qtnf2, Lpar1
response to radiation	GO:0009314	0.00505996	7	2.07598	203	Nedd4, Snai2, Yap1, Men1, Col3a1, Nfatc4, Cat
organic ether metabolic process	GO:0018904	0.00511921	5	1.10446	108	Il6st, Cav1, Cat, Cyp1b1, Txndc5
primary neural tube formation	GO:0014020	0.00522435	4	0.695402	68	Ptk7, Wnt5a, Fzd2, Twist1
regulation of binding	GO:0051098	0.00528596	9	3.21112	314	Tnks, Flna, Wnt5a, Tgfbr3, Zcchc11, Men1, Cav1, Cat, Anxa3
regulation of protein kinase activity	GO:0045859	0.00534606	10	3.81448	373	Ccnd2, Thbs1, Wnt5a, Prkcz, Ednra, Stk3, Men1, C1qtnf2, Cav1, Lpar1
transcription from RNA polymerase I promoter	GO:0006360	0.0053938	2	0.112491	11	Ptrf, Rasl11a
segment specification	GO:0007379	0.0053938	2	0.112491	11	Meox2, Osr1
zymogen activation	GO:0031638	0.0053938	2	0.112491	11	Thbs1, Mmp14
negative regulation of protein metabolic process	GO:0051248	0.00541295	8	2.64866	259	Thbs1, Flna, Prkcz, Dnajc10, Men1, Cav1, Timp2, Timp1
positive regulation of anti-apoptosis	GO:0045768	0.00544032	3	0.357927	35	Igf1, Cav1, Apex1
cellular homeostasis	GO:0019725	0.00547008	13	5.73706	561	Pgm5, Il6st, Prkcz, Ednra, Fzd2, Dnajc10, Cav1, Tesc, Plcd1, Lpar1, Apex1, Scara5, Txndc5
anti-apoptosis	GO:0006916	0.00547369	7	2.10666	206	Igf1, Twist2, Snai2, Axl, Fn1, Cav1, Apex1
response to UV	GO:0009411	0.005502	4	0.705628	69	Nedd4, Men1, Nfatc4, Cat
stem cell differentiation	GO:0048863	0.005502	4	0.705628	69	Igf1, Sox4, Zcchc11, Klf4
nucleoside monophosphate metabolic process	GO:0009123	0.00561708	7	2.11688	207	Flna, Wnt5a, Ednra, Fzd2, Dck, S1pr3, Timp2
cellular macromolecular complex assembly	GO:0034622	0.00564646	10	3.84516	376	Spnb2, Flna, Gsn, Sept2, Tgfbr3, Tubb6, Ccl11, Gas7, Cav1, Eln
carbohydrate biosynthetic process	GO:0016051	0.00567518	6	1.60556	157	Igf1, Grb10, Dse, C1qtnf2, Chst14, Plcd1
Ras protein signal transduction	GO:0007265	0.00572878	9	3.25202	318	Igf1, Rsu1, Ednra, Ccl11, Agfg2, Col1a2, Lpar1, Timp2, Evi5
cellular polysaccharide metabolic process	GO:0044264	0.00578932	4	0.715854	70	Il6st, Igf1, Grb10, C1qtnf2
JAK-STAT cascade	GO:0007259	0.00578932	4	0.715854	70	Il6st, Igf1, Pias4, Cav1
nucleotide metabolic process	GO:0009117	0.00582139	19	9.97083	975	Tpm2, Rin2, Flna, Wnt5a, Ehd2, Ednra, Arhgap28, Fzd2, Rasl11a, Tubb6, Dck, Ccl11, Agfg2, Dnajc10, Cbr2, S1pr3, Timp2, Atp6v1d, Evi5
nucleoside phosphate metabolic process	GO:0006753	0.00582139	19	9.97083	975	Tpm2, Rin2, Flna, Wnt5a, Ehd2, Ednra, Arhgap28, Fzd2, Rasl11a, Tubb6, Dck, Ccl11, Agfg2, Dnajc10, Cbr2, S1pr3, Timp2, Atp6v1d, Evi5
regulation of epithelial cell differentiation	GO:0030856	0.00589054	3	0.368154	36	Osr1, Cav1, Cul7
positive regulation of multicellular organismal process	GO:0051240	0.00595989	10	3.87584	379	Thbs1, Lama2, Wnt5a, Ltbp3, Prkcz, Figf, Ednra, Zcchc11, Cav1, Runx2
inner ear development	GO:0048839	0.00596197	5	1.14537	112	Ptk7, Prrx2, Wnt5a, Fzd2, Prrx1
cytosolic calcium ion homeostasis	GO:0051480	0.00602845	6	1.62601	159	Il6st, Ednra, Fzd2, Cav1, Plcd1, Lpar1
negative regulation of cytokine production	GO:0001818	0.00608648	4	0.726081	71	Thbs1, Twist2, Axl, Twist1
tyrosine phosphorylation of STAT protein	GO:0007260	0.00636241	3	0.37838	37	Il6st, Igf1, Cav1
regulation of cell-matrix adhesion	GO:0001952	0.00636241	3	0.37838	37	Thbs1, Prkcz, Mmp14
negative regulation of transforming growth factor beta receptor signaling pathway	GO:0030512	0.00636241	3	0.37838	37	Tgfbr3, Fbn1, Aspn
positive regulation of fibroblast proliferation	GO:0048146	0.00636241	3	0.37838	37	Wnt5a, Igf1, Pdgfra
lung alveolus development	GO:0048286	0.00636241	3	0.37838	37	Ltbp3, Igf1, Pdpn
response to reactive oxygen species	GO:0000302	0.0063936	4	0.736307	72	Axl, Cat, Apex1, Anxa1
regulation of actin polymerization or depolymerization	GO:0008064	0.0063936	4	0.736307	72	Spnb2, Gsn, Ccl11, Eln
regulation of actin filament-based process	GO:0032970	0.00641798	5	1.16582	114	Cnn2, Spnb2, Gsn, Ccl11, Eln
negative regulation of epithelial cell differentiation	GO:0030857	0.00642903	2	0.122718	12	Osr1, Cav1
positive regulation of glycogen biosynthetic process	GO:0045725	0.00642903	2	0.122718	12	Igf1, C1qtnf2
negative regulation of ERK1 and ERK2 cascade	GO:0070373	0.00642903	2	0.122718	12	Igf1, Klf4
negative regulation of protein kinase B signaling cascade	GO:0051898	0.00642903	2	0.122718	12	Dag1, Klf4
developmental growth	GO:0048589	0.00653726	7	2.17824	213	Thbs1, Ptk7, Wnt5a, Igf1, Gas1, Ccl11, Bin3
neuron projection development	GO:0031175	0.006572	11	4.56102	446	Lgals1, Wnt5a, Sept2, Gas1, Ccdc64, Vim, Fzd2, Nedd4, Nrp2, Gas7, Lpar1
leukocyte migration	GO:0050900	0.00665492	5	1.17605	115	Wnt5a, Figf, Ednra, Ccl11, Cd34
cation homeostasis	GO:0055080	0.00669996	9	3.33384	326	Pgm5, Il6st, Ednra, Fzd2, Cav1, Tesc, Plcd1, Lpar1, Scara5
regulation of actin filament length	GO:0030832	0.00671082	4	0.746534	73	Spnb2, Gsn, Ccl11, Eln
positive regulation of cell differentiation	GO:0045597	0.00674405	10	3.94743	386	Il6st, Snai1, Col1a1, Igf1, Men1, Fndc3b, Tesc, Timp2, Pdlim7, Runx2
positive regulation of kinase activity	GO:0033674	0.0067503	8	2.75093	269	Ccnd2, Thbs1, Wnt5a, Prkcz, Ednra, Stk3, C1qtnf2, Lpar1
regulation of generation of precursor metabolites and energy	GO:0043467	0.00685618	3	0.388607	38	Igf1, Grb10, C1qtnf2
regulation of sequence-specific DNA binding transcription factor activity	GO:0051090	0.00703731	7	2.20892	216	Flna, Wnt5a, Tgfbr3, Zcchc11, Men1, Cat, Anxa3
activation of MAPK activity	GO:0000187	0.00703829	4	0.75676	74	Thbs1, Wnt5a, C1qtnf2, Lpar1
leukocyte chemotaxis	GO:0030595	0.00703829	4	0.75676	74	Wnt5a, Figf, Ednra, Ccl11
cellular calcium ion homeostasis	GO:0006874	0.00721013	7	2.21915	217	Pgm5, Il6st, Ednra, Fzd2, Cav1, Plcd1, Lpar1
regulation of protein modification process	GO:0031399	0.00731641	15	7.32217	716	Ccnd2, Thbs1, Il6st, Wnt5a, Igf1, Prkcz, Ednra, Stk3, Dnajc10, Men1, Pias4, C1qtnf2, Cav1, Lpar1, Fgf7
protein localization to organelle	GO:0033365	0.00734982	8	2.79183	273	Tnks, Spnb2, Flna, Kdelr3, Col1a1, Fbn1, Nedd4, Lmna
regulation of phagocytosis	GO:0050764	0.0073721	3	0.398833	39	Cnn2, Ptx3, Mfge8
purine nucleotide metabolic process	GO:0006163	0.0074222	17	8.75388	856	Tpm2, Rin2, Flna, Wnt5a, Ehd2, Ednra, Arhgap28, Fzd2, Rasl11a, Tubb6, Ccl11, Agfg2, Dnajc10, S1pr3, Timp2, Atp6v1d, Evi5
cGMP-mediated signaling	GO:0019934	0.00754688	2	0.132944	13	Thbs1, Fzd2
negative chemotaxis	GO:0050919	0.00754688	2	0.132944	13	Wnt5a, Nrp2
morphogenesis of an epithelial sheet	GO:0002011	0.00754688	2	0.132944	13	Dag1, Wnt5a
regulation of kinase activity	GO:0043549	0.00773582	10	4.02924	394	Ccnd2, Thbs1, Wnt5a, Prkcz, Ednra, Stk3, Men1, C1qtnf2, Cav1, Lpar1
cyclic nucleotide metabolic process	GO:0009187	0.00781881	6	1.71805	168	Flna, Wnt5a, Ednra, Fzd2, S1pr3, Timp2
regulation of cell development	GO:0060284	0.0078673	10	4.03946	395	Lgals1, Il6st, Snai1, Col1a1, Wnt5a, Tgfbr3, Vim, Nedd4, Lpar1, Timp2
non-canonical Wnt receptor signaling pathway	GO:0035567	0.00791039	3	0.40906	40	Ptk7, Wnt5a, Fzd2
lung morphogenesis	GO:0060425	0.00791039	3	0.40906	40	Dag1, Igf1, Fgf7
cellular nitrogen compound metabolic process	GO:0034641	0.00800932	61	45.1602	4416	Tnks, Tpm2, Rin2, Flna, Ptx3, Snai1, Tbx15, Zmiz2, Prrx2, Hic1, Meox2, Wnt5a, Sox11, Igf1, Ptrf, Ehd2, Osr1, Tgfbr3, Tbx18, Ednra, Arhgap28, Sdpr, Fzd2, Sox4, Kdm5c, En1, Zcchc11, Creb3l1, Rasl11a, Irx5, Nedd4, Tubb6, Twist2, Dck, Snai2, Ccl11, Agfg2, Aebp1, Dnajc10, Prrx1, Yap1, Men1, Pias4, Cbr2, Ebf1, Cav1, Tesc, S1pr3, Nfatc4, Cat, Apex1, Pdgfra, Timp2, Ak7, Anxa3, Fgf7, Klf4, Atp6v1d, Twist1…
negative regulation of transcription regulator activity	GO:0090048	0.0080835	4	0.78744	77	Flna, Zcchc11, Men1, Cat
negative regulation of sequence-specific DNA binding transcription factor activity	GO:0043433	0.0080835	4	0.78744	77	Flna, Zcchc11, Men1, Cat
calcium ion homeostasis	GO:0055074	0.00831387	7	2.28051	223	Pgm5, Il6st, Ednra, Fzd2, Cav1, Plcd1, Lpar1
positive regulation of transferase activity	GO:0051347	0.00832329	8	2.85319	279	Ccnd2, Thbs1, Wnt5a, Prkcz, Ednra, Stk3, C1qtnf2, Lpar1
integrin-mediated signaling pathway	GO:0007229	0.00845454	4	0.797666	78	Adamts5, Adam19, Adamts2, Col3a1
ameboidal cell migration	GO:0001667	0.00845454	4	0.797666	78	Thbs1, Wnt5a, Tgfbr3, Nrp2
negative regulation of proteolysis	GO:0045861	0.00847126	3	0.419286	41	Thbs1, Timp2, Timp1
regulation of wound healing	GO:0061041	0.00847126	3	0.419286	41	Thbs1, Cav1, Pdpn
nucleobase, nucleoside and nucleotide metabolic process	GO:0055086	0.00866513	19	10.3697	1014	Tpm2, Rin2, Flna, Wnt5a, Ehd2, Ednra, Arhgap28, Fzd2, Rasl11a, Tubb6, Dck, Ccl11, Agfg2, Dnajc10, Cbr2, S1pr3, Timp2, Atp6v1d, Evi5
positive regulation of glycogen metabolic process	GO:0070875	0.00874556	2	0.143171	14	Igf1, C1qtnf2
ventricular septum morphogenesis	GO:0060412	0.00874556	2	0.143171	14	Wnt5a, Fzd2
negative regulation of peptidyl-tyrosine phosphorylation	GO:0050732	0.00874556	2	0.143171	14	Prkcz, Cav1
osteoblast development	GO:0002076	0.00874556	2	0.143171	14	Men1, Runx2
negative regulation of cell-matrix adhesion	GO:0001953	0.00874556	2	0.143171	14	Thbs1, Mmp14
digestive system development	GO:0055123	0.00883533	4	0.807893	79	Wnt5a, Igf1, Sox4, Col3a1
neural tube formation	GO:0001841	0.00883533	4	0.807893	79	Ptk7, Wnt5a, Fzd2, Twist1
embryonic digit morphogenesis	GO:0042733	0.00905492	3	0.429513	42	Wnt5a, Gas1, Twist1
positive regulation of DNA replication	GO:0045740	0.00905492	3	0.429513	42	Tnks, Igf1, Pdgfra
hemopoiesis	GO:0030097	0.00913051	10	4.1315	404	Cnn2, Rogdi, Lrrc17, Wnt5a, Sox4, Men1, Axl, Tesc, Timp1, Mfap2
cellular divalent inorganic cation homeostasis	GO:0072503	0.00932475	7	2.33164	228	Pgm5, Il6st, Ednra, Fzd2, Cav1, Plcd1, Lpar1
cellular protein localization	GO:0034613	0.00938444	12	5.46095	534	Tnks, Spnb2, Flna, Kdelr3, Col1a1, Wnt5a, Fbn1, Xpo6, Nedd4, Lmna, Scamp3, Fgf7
cellular macromolecule localization	GO:0070727	0.00964667	12	5.4814	536	Tnks, Spnb2, Flna, Kdelr3, Col1a1, Wnt5a, Fbn1, Xpo6, Nedd4, Lmna, Scamp3, Fgf7
activation of phospholipase C activity by G-protein coupled receptor protein signaling pathway coupled to IP3 second messenger	GO:0007200	0.00966154	3	0.439739	43	Ednra, Plcd1, Lpar1
reproductive process	GO:0022414	0.00971426	15	7.5676	740	Mfge8, Wnt5a, Igf1, Osr1, Ednra, Fzd2, Nedd4, Adamts2, Nphp1, Men1, Axl, Cav1, Thbd, Pdgfra, Fgf7
urogenital system development	GO:0001655	0.00996365	6	1.81009	177	Wnt5a, Igf1, Osr1, Nid1, Ednra, Fbn1
