# Supplementary material for: Network Analysis of a Pkd1-Mouse Model of Autosomal Dominant Polycystic Kidney Disease Identifies HNF4α as a Disease Modifier
Source: PLoS Genet. 2012 Nov 29;8(11):e1003053. doi: 10.1371/journal.pgen.1003053 (PMC3510057; doi:10.1371/journal.pgen.1003053)
Supplement: Table S13 — Differentially detected mass spectra in the positive electrospray ionization mode. (XLS) [file pgen.1003053.s014.xls]

## Sheet: Sheet1
Table S13. Differentially detected mass spectra in the positive electrospray ionization mode.
m/z @ retention time	qvalue(p-value)	FoldChange (Control/Mutant)
346.0557@0.6666	4.61319e-10	8.28026
231.0998@0.4286	4.47185e-09	2.85604
428.1889@3.3774	5.17083e-09	4.90666
326.1308@5.1036	6.60569e-09	20.6941
434.2383@5.2228	7.95426e-09	4.2735
179.0456@0.3902	1.31283e-08	-2.8332
163.5653@5.1171	1.31283e-08	8.41236
116.0711@2.0992	1.46227e-08	4.24947
256.1554@4.3427	1.51131e-08	7.92242
203.0813@2.631	2.16906e-08	7.28101
125.0376@0.4053	2.52155e-08	-2.66714
243.1338@1.6102	4.09543e-08	6.05897
316.9572@0.3282	4.90469e-08	-3.7814
319.163@5.466	4.95986e-08	3.83055
250.0938@1.2347	5.192e-08	5.03701
338.1329@2.1898	5.52913e-08	2.83854
465.1969@2.2565	7.89976e-08	5.39649
226.1462@3.6778	1.08009e-07	3.35011
372.2381@4.3722	1.20427e-07	8.4678
336.8475@0.2764	1.61044e-07	-23.509
395.1625@4.6596	1.73084e-07	11.6653
195.0271@0.5369	1.93663e-07	3.62696
261.1264@1.5689	2.11904e-07	55.948
225.1233@0.8383	2.78258e-07	5.09161
727.8853@4.917	3.0686e-07	4.43681
356.2433@4.9583	3.13713e-07	4.85744
271.0604@3.8837	3.56575e-07	31.501
354.7815@0.2898	3.571e-07	-4.46665
439.1949@5.4957	3.62436e-07	7.657
221.0916@2.6315	3.91215e-07	5.35454
248.1498@0.5933	4.38231e-07	-2.59013
247.1166@4.9414	4.38231e-07	34.7051
302.1711@1.3152	4.57631e-07	3.66292
174.8957@0.3088	5.53989e-07	-2.70936
314.1805@4.8475	5.53989e-07	6.07353
139.0747@3.3899	5.74575e-07	10.7841
274.8747@0.2762	6.02142e-07	-11.1948
216.8427@0.2927	6.02142e-07	-5.41207
301.2112@3.1551	6.94472e-07	7.5798
84.0444@5.5409	6.94705e-07	13.7613
334.1989@4.7706	7.4164e-07	16.2106
303.0971@2.0562	7.76321e-07	4.40071
415.1831@0.5106	8.17027e-07	3.59757
802.3873@4.6447	8.17027e-07	34.0765
217.0975@2.4433	1.04437e-06	5.63954
120.0818@2.0934	1.04437e-06	367.812
88.0225@2.6285	1.04722e-06	4.8142
227.1394@2.5525	1.04961e-06	4.35907
346.1685@5.8447	1.06378e-06	5.49728
107.0858@2.741	1.21298e-06	5.67481
120.0817@3.0218	1.44171e-06	3.52252
593.3299@5.3343	1.44505e-06	12.3068
252.1598@4.5942	1.48734e-06	3.69757
308.1222@4.5798	1.70024e-06	6.76504
365.1923@4.8947	1.75115e-06	-14.0473
351.105@2.7795	2.13816e-06	6.0433
239.1386@3.9775	2.29179e-06	13.5758
237.0852@0.8051	2.4026e-06	-93.3851
229.1522@2.0904	2.41734e-06	4.11631
356.2432@4.5453	2.511e-06	8.88436
79.0548@5.3691	2.51945e-06	2.9998
252.1211@3.058	2.73957e-06	3.84559
366.1411@1.2637	2.91962e-06	5.33217
167.1071@4.1023	2.92285e-06	6.79437
301.0862@0.5474	2.9784e-06	2.96381
359.0988@1.5473	3.18182e-06	9.38458
329.0614@3.2913	3.19263e-06	-6.3492
216.1387@5.3868	3.19542e-06	19.4952
270.8073@0.2986	3.2314e-06	-6.30853
304.8941@0.2764	3.29741e-06	-3.12738
297.1135@1.0155	3.75361e-06	6.87251
288.1256@4.8717	4.12242e-06	2.81216
282.0851@2.1323	4.14474e-06	6.60266
319.1273@3.0218	4.24531e-06	7.12488
270.9592@1.7284	4.40398e-06	-2.209
350.0857@2.2223	4.40398e-06	5.55419
175.1234@3.0149	5.04352e-06	9.09448
177.1278@4.5951	5.08328e-06	3.21701
301.1506@0.4724	5.22144e-06	4.46676
154.1228@2.4331	5.50819e-06	5.35061
335.0222@4.1017	5.5589e-06	15.2749
251.1617@4.2769	5.56515e-06	19.7145
481.1794@3.0807	5.88905e-06	16.3477
289.0623@3.5146	6.08018e-06	6.44393
149.1327@4.5902	6.16775e-06	3.71181
307.0611@2.7772	6.17913e-06	-2.3302
190.1231@3.3661	6.17913e-06	8.20958
316.8249@0.298	6.38518e-06	-3.55242
163.1491@5.8428	7.22362e-06	5.38186
245.0127@1.6445	7.33521e-06	91.8393
296.8118@0.2934	7.6605e-06	-19.2633
502.6539@0.3011	7.91885e-06	-10.531
261.0705@0.6398	8.72004e-06	2.26878
183.1135@0.9584	9.06169e-06	-2.08047
265.1135@0.3623	9.555e-06	19.2303
149.1325@5.1059	1.01543e-05	29.5344
417.3085@6.2719	1.01782e-05	13.8875
144.1391@1.1758	1.03742e-05	2.81014
453.0794@3.1952	1.10576e-05	14.5372
217.1187@0.9825	1.12018e-05	16.5404
228.17@0.9403	1.12432e-05	3.92393
174.0923@5.1206	1.14258e-05	8.28305
344.8276@1.5268	1.17634e-05	-3.13235
225.1234@1.4043	1.2293e-05	6.65756
614.386@2.6265	1.24267e-05	14.9494
663.6949@4.4325	1.32197e-05	472.769
249.1105@3.4191	1.3278e-05	5.9652
371.1689@4.4561	1.37252e-05	19.393
219.1132@3.0139	1.38507e-05	8.8301
376.9783@4.6996	1.45948e-05	7.37568
181.0194@2.5012	1.49298e-05	-4.81372
292.161@5.2176	1.52784e-05	3.71381
203.2233@0.2759	1.53038e-05	-5.70118
288.2017@0.4488	1.6089e-05	-7.06592
179.0699@2.1677	1.61853e-05	2.8613
390.1157@3.2153	1.70021e-05	9.69083
296.1595@0.9793	1.73521e-05	9.16193
281.1495@4.1174	1.74535e-05	28.6121
700.886@4.7575	1.77571e-05	9.1018
377.1953@4.7431	1.8461e-05	4.13878
453.1864@4.4524	1.8499e-05	6.7166
793.4329@4.6705	1.8857e-05	7.06104
270.0799@3.3655	1.89507e-05	5.37316
211.1071@1.5944	1.92124e-05	9.75552
174.0711@2.1896	1.92124e-05	70.317
621.3238@4.0805	1.93664e-05	7.04307
274.1835@5.6014	1.95495e-05	2.73858
516.2493@4.7074	1.96423e-05	2.21542
175.1485@4.583	1.97184e-05	6.07931
303.0281@0.2566	2.13379e-05	-2.49825
261.122@4.259	2.19931e-05	9.33536
487.2506@5.1027	2.21351e-05	4.33893
274.1751@0.526	2.23434e-05	6.02462
229.1268@5.2453	2.25422e-05	3.78048
250.1449@4.7572	2.34127e-05	10.8175
119.0865@4.1922	2.3726e-05	55.6864
299.1546@4.9191	2.48508e-05	3.43587
143.1181@0.4597	2.52077e-05	-2.59649
261.1199@1.6019	2.54437e-05	3.64563
387.1623@2.7308	2.54466e-05	2.14909
257.1576@5.5971	2.56055e-05	2.47123
538.0352@3.6116	2.64923e-05	24.3449
463.1625@4.8013	2.6799e-05	8.13926
272.0946@5.2948	2.7065e-05	27.8388
197.1287@2.3304	2.70796e-05	21.0586
227.0247@1.9978	2.73013e-05	-2.25044
219.0646@2.1721	2.90207e-05	3.12917
455.1931@4.3539	3.07571e-05	7.42108
739.692@4.2144	3.20457e-05	20.1407
248.0905@3.2152	3.21579e-05	8.59979
431.0998@4.275	3.60804e-05	12.2657
257.0807@3.793	3.75334e-05	6.04054
276.1989@5.8424	3.90802e-05	4.12592
226.1446@3.3718	4.05227e-05	2.72338
245.1603@2.1953	4.84306e-05	3.66884
303.1336@4.5989	4.94402e-05	6.11192
177.1644@4.2558	6.08294e-05	11.2777
243.1328@2.7594	6.10826e-05	4.30625
244.0635@1.3086	6.21693e-05	5.06077
151.0765@4.8127	6.35625e-05	16.7953
472.8163@0.2767	6.75273e-05	-9.24263
659.3112@3.9508	6.85037e-05	17.3436
269.1565@3.008	7.16942e-05	8.51608
544.6418@0.2935	7.37041e-05	-6.76139
416.1789@0.6792	7.37352e-05	3.11687
265.0689@2.3034	7.45065e-05	4.4952
380.1523@5.9444	7.65128e-05	5.4509
266.1379@5.0539	7.98024e-05	4.56249
318.1417@3.1749	8.13987e-05	15.8578
229.1158@3.3227	8.37548e-05	-10.5378
394.1981@3.3241	8.86651e-05	-9.061
642.6118@0.2974	9.15224e-05	-3.41412
274.183@5.3563	9.75336e-05	38.0088
387.271@2.3574	9.76596e-05	12.5685
230.0424@2.385	9.79455e-05	8.32818
305.1101@4.0061	9.83178e-05	5.40749
237.1471@4.4762	9.91697e-05	21.0138
146.0613@5.1206	0.000104335	8.46921
94.066@2.4728	0.000110736	8.31039
328.8986@0.2591	0.000116235	-2.40224
297.1678@4.7678	0.000116505	8.87905
312.0511@2.0345	0.000117328	3.86691
221.1294@3.9766	0.000118445	20.3636
286.0935@0.6362	0.000119185	15.5604
323.1598@1.5886	0.000120849	3.02382
528.234@1.5309	0.000124022	6.05226
135.1148@4.5889	0.000124683	2.76426
323.1817@5.5108	0.000124683	5.18309
109.0661@4.8871	0.000127196	7.04877
615.9689@4.4803	0.000127628	12.4768
70.0655@1.2228	0.000132732	13.0383
341.0431@1.2408	0.000137739	10.6021
454.2279@1.3851	0.000138275	4.39607
259.2015@1.9335	0.000139383	9.23623
329.1024@1.08	0.000143734	2.89754
227.131@2.9487	0.000145641	13.6867
344.1416@2.9342	0.000150318	5.59425
329.128@4.4539	0.000154273	267.07
247.0886@2.004	0.000154289	104.492
207.1752@5.3693	0.000160296	5.25181
180.1092@2.9548	0.000160414	10.1005
107.0846@4.6149	0.000161582	2.19628
453.1999@1.4336	0.000165161	14.2447
209.1288@2.1875	0.000166633	13.4861
411.199@4.2609	0.000166758	8.30367
169.1327@0.3625	0.000167532	-6.88737
131.0501@4.0616	0.000167716	3.80011
326.1339@1.8623	0.000169336	3.87845
599.7666@1.3856	0.000182268	5.13752
240.0844@1.5406	0.000182934	2.08496
235.0928@1.4105	0.00018551	6.89976
285.15@1.406	0.000195556	4.94673
282.1345@2.3585	0.000207816	3.916
316.1234@5.086	0.000216818	7.87252
153.1389@2.9081	0.000218863	3.55397
582.6798@0.3076	0.000225328	-4.53727
419.1781@0.4754	0.000235677	3.95007
268.1555@5.7604	0.000235927	8.09641
456.1685@5.513	0.00023843	10.5602
173.1104@2.4795	0.000242468	6.4437
148.1132@4.6027	0.000244436	6.22593
319.0605@4.0439	0.000253	29.231
102.0467@4.0444	0.000261339	12.7553
242.1509@1.4276	0.000261356	-8.62931
285.1553@0.5067	0.000261905	2.59681
153.0904@3.3039	0.000262127	34.9559
421.0874@0.7038	0.000263571	5.78797
241.0765@4.9278	0.000268822	5.06563
271.1281@2.76	0.000268837	4.43702
395.0957@2.5409	0.000268837	6.01367
344.2126@2.7372	0.000292523	3.90387
327.1703@2.5755	0.000295343	10.9169
372.1649@4.8648	0.000296477	5.06238
117.0763@0.4389	0.000307385	3.03011
254.0493@3.3648	0.000307385	6.72267
326.2325@5.6447	0.00032181	6.83727
397.0486@1.5433	0.000322004	2.75494
188.0712@3.2122	0.000338106	7.59226
197.1182@3.5916	0.00034473	9.7666
342.1689@3.9971	0.000348202	12.9992
212.1065@3.3591	0.000352439	7.40859
261.0923@1.2601	0.000353176	3.86736
133.1002@4.5873	0.000354383	3.56966
175.1482@2.4936	0.000358001	13.0124
464.0329@2.3143	0.000368777	4.05453
249.1221@4.8327	0.000374453	4.70972
253.1293@0.5455	0.000381399	3.91401
598.2749@2.0771	0.000384445	2.9639
667.3392@2.3454	0.000384771	7.20055
146.0605@0.619	0.000388328	3.07975
116.0629@2.5068	0.000406116	21.9947
134.0941@4.5882	0.000433978	13.1926
304.1488@1.0483	0.000445205	17.8975
717.835@2.9435	0.000453793	2.85926
162.0555@1.8511	0.000461153	3.0166
83.0857@3.2471	0.000463064	4.26863
225.1487@6.0178	0.000515826	2.53645
332.2433@5.2301	0.000556236	-3.73348
231.0831@1.5284	0.000571274	3.65849
171.1126@1.6197	0.000571334	6.30573
433.1075@3.3787	0.000578404	6.19508
299.1458@3.604	0.000578404	44.1312
398.0703@0.4991	0.000595402	6.89765
260.1626@1.6135	0.000600445	8.02666
299.0566@5.1027	0.00060293	13.6436
399.3233@6.3692	0.00062245	4.9382
385.1476@2.7932	0.000623809	4.44974
201.1238@1.6626	0.000673071	2.10425
273.0626@2.7463	0.000676795	-3.41153
285.1561@1.1058	0.000678226	3.62385
219.1273@4.7975	0.000678313	15.1334
316.9421@1.664	0.000685568	6.23846
235.129@4.9948	0.000702825	2.91136
267.1172@3.1487	0.000784179	16.7065
437.9737@0.441	0.000786245	-2.83648
366.118@1.6926	0.000786245	2.96654
189.0624@1.5387	0.000800079	11.9862
317.1199@2.3924	0.000822301	3.01504
156.1018@1.8114	0.000825146	44.2186
163.0402@3.7919	0.000844874	4.45996
242.0126@2.438	0.000873804	68.4342
348.0676@2.2627	0.000876423	7.26278
198.112@2.4975	0.000887044	4.65101
84.9605@0.2575	0.000902055	-2.13025
254.0511@1.9438	0.000950294	2.86952
375.2169@1.4305	0.000953579	28.7949
481.4001@5.0047	0.000967727	-3.09892
282.2081@5.4613	0.00097371	6.27996
675.1662@2.6009	0.000991657	20.9415
607.1327@3.2918	0.00100565	-2.91624
99.0812@2.5202	0.00104215	3.30436
300.1687@5.2973	0.00105328	15.828
287.1616@1.9201	0.00107145	9.5342
335.0966@3.5018	0.00108476	6.82399
216.1141@3.9272	0.00108476	10.2495
179.1159@3.9868	0.00110773	13.7884
301.9504@0.3746	0.00112764	-2.63605
155.1068@2.2092	0.00114066	13.6461
334.914@0.2763	0.00115064	-3.48712
330.2282@3.3043	0.00116877	-24.3252
58.0656@5.001	0.00116877	-2.95526
238.0734@0.3754	0.00118467	-6.51967
240.1275@2.1423	0.00118467	3.90233
356.1519@5.7819	0.00120963	2.09022
126.0253@0.369	0.00123822	-3.52326
71.0545@0.6063	0.0012509	-4.35001
247.1083@4.0378	0.00126778	12.6245
207.0742@4.713	0.00126821	3.41805
412.1945@4.9774	0.0013124	2.21719
211.1391@3.3726	0.0013201	12.0745
351.0696@0.3161	0.00132106	-2.93871
205.0488@1.6081	0.00135543	23.2551
386.0312@0.3449	0.00136436	-3.78516
302.206@2.0501	0.0013773	3.55454
383.2013@1.0656	0.00138845	6.3949
262.1297@4.0605	0.00138997	23.679
319.0842@2.1516	0.00140748	7.57145
422.1012@3.2644	0.00141168	2.09967
819.8856@3.8495	0.00146754	140.037
359.258@5.6742	0.00147479	2.86094
309.1609@4.7888	0.00147479	7.78204
98.9806@0.2754	0.00150756	2.5411
346.1615@1.3411	0.00151563	13.3186
196.1686@3.7116	0.00156073	3.26658
511.1322@1.1165	0.00156611	-3.85571
712.3169@1.6097	0.00160346	-2.93968
269.0826@4.8296	0.00163143	92.4457
255.1028@5.013	0.00164644	5.30568
585.2845@2.9317	0.00169386	2.17072
588.6337@0.2932	0.00172929	-28.4143
270.0754@2.6423	0.0017586	2.66249
423.1775@2.7737	0.00179349	57.9446
366.1207@1.8751	0.00184102	127.201
740.3195@3.8775	0.0018429	3.83228
431.1191@2.7771	0.00184946	-2.63469
76.0395@2.1308	0.00185938	8.50597
242.9274@0.2767	0.00186625	-8.44176
215.104@3.078	0.00190717	5.68809
357.0937@0.6903	0.00191506	4.25589
109.102@3.8126	0.00199664	2.43839
302.1906@3.1156	0.00201635	-2.57136
515.0489@3.2951	0.0020256	-3.30919
687.3283@0.699	0.00207298	3.34441
184.1068@0.4958	0.00208539	3.30196
241.1255@1.4695	0.00210953	4.50363
223.1459@1.6883	0.00215697	9.25759
582.6377@0.3015	0.00217578	-25.4188
727.3675@4.861	0.00224948	6.04822
467.1639@2.9888	0.00228092	2.15232
218.0532@1.5123	0.00229547	4.43368
282.1829@3.8033	0.00229566	10.9355
280.1533@2.9696	0.00230373	-61.9895
223.0979@5.0202	0.00232974	4.14659
313.1309@1.0771	0.00236424	8.00186
215.0891@1.7887	0.0024299	3.49159
195.0771@0.8696	0.00246032	2.77773
476.2318@5.6383	0.00249051	2.79855
455.1898@4.1927	0.0024914	10.3966
341.248@5.6658	0.00249393	2.6858
214.1189@1.0113	0.00252425	4.00532
407.5583@2.827	0.00257011	15.0966
349.0383@5.1987	0.00265165	14.8057
399.324@5.8345	0.00267987	4.06579
346.2003@3.0497	0.00268969	16.6603
361.1992@5.1668	0.00270302	-5.19019
249.0934@3.262	0.00272547	3.22655
213.1237@1.2835	0.00281932	15.2323
243.1007@4.7281	0.00283311	2.7635
207.0685@3.606	0.00285645	9.65699
245.119@4.5474	0.00286863	5.27033
441.2351@4.7793	0.00289681	3.87599
422.0888@3.8404	0.00294705	21.6282
251.1516@1.0705	0.00295935	4.21586
146.0607@1.8698	0.00298817	-2.51852
453.136@2.9405	0.00299158	6.6831
647.2005@3.0345	0.00299929	20.9252
173.1005@5.5075	0.00306103	3.26617
590.3109@1.9614	0.00307828	11.192
321.0672@5.7619	0.00311683	6.21624
213.1544@1.8521	0.00318119	-10.9036
208.1317@3.4061	0.00322733	2.70096
310.094@1.5231	0.003296	4.93915
276.8329@0.296	0.00334581	-2.51626
172.1074@0.6111	0.00339001	3.04942
184.9621@0.2889	0.0033954	10.8172
343.2594@5.323	0.00346038	9.75713
362.1704@4.1629	0.00351966	11.1413
244.0295@4.0491	0.00353013	2.66715
150.092@0.8907	0.00361865	2.81776
274.2744@5.9963	0.00363059	-2.87588
419.2054@1.4031	0.00364161	3.41664
232.1181@2.3664	0.00365927	2.66652
255.1496@4.3931	0.00369785	16.7512
565.1697@1.5368	0.00371479	14.3908
257.086@2.8223	0.00372542	2.89765
478.2295@2.1704	0.00376525	29.5526
425.1377@4.6443	0.00402982	-9.91168
155.0722@1.8322	0.00406822	27.3377
368.2796@6.0359	0.00415753	2.3315
167.1093@4.9008	0.00425747	2.71674
416.1609@2.2003	0.00425747	3.57383
149.0958@4.3171	0.00425747	5.81545
139.1104@4.9568	0.00426768	4.67795
293.0447@2.3333	0.0042703	-2.55945
354.0824@2.9728	0.00428513	11.0203
402.2849@5.1923	0.00431212	2.57803
185.1286@3.8322	0.00435341	-5.01442
827.3963@4.7513	0.0044161	15.9184
343.0641@0.7186	0.0044296	3.87999
176.1072@1.5945	0.00443702	6.61002
342.1675@1.2119	0.00448311	-8.34281
377.1957@3.7337	0.00449122	5.18044
533.1315@2.6316	0.00451238	11.6479
203.0234@0.6017	0.0045471	-13.504
342.1648@2.3651	0.00458204	3.12568
406.0755@1.4211	0.0045828	5.23603
285.0836@0.9405	0.00463216	2.07792
430.6266@3.5978	0.00463216	7.4246
255.0655@3.6627	0.00464631	5.07264
619.3798@5.139	0.00469284	30.4668
399.1924@5.2301	0.00478962	2.21276
404.1511@1.5211	0.0048719	24.5438
635.3194@3.7108	0.00507825	2.37669
164.0623@2.7446	0.00507995	83.6079
337.2511@5.6289	0.00519916	43.3303
437.0426@3.0126	0.00526547	5.92369
560.2464@0.4804	0.00526759	3.7486
307.1665@1.6847	0.00563151	2.68357
227.1754@4.695	0.00564721	-2.26
281.1514@1.5373	0.00565571	2.73949
210.0887@0.868	0.00566926	5.29521
355.263@5.6011	0.00569746	43.4995
292.1874@5.415	0.0057539	3.74272
288.1195@4.6496	0.00602465	3.29261
415.1652@4.408	0.00604547	2.59442
535.127@2.7663	0.0062334	2.85622
129.1021@3.5244	0.00623987	-3.98808
273.0761@4.2841	0.00625662	19.3824
433.2382@3.7673	0.00629639	2.26
247.135@4.6567	0.00630759	4.44523
246.2415@5.493	0.00662829	-2.74888
133.1011@5.6538	0.00687434	2.7181
381.2588@5.4193	0.00689736	42.7021
426.1753@4.7057	0.00709772	4.84212
253.1266@1.6927	0.00725977	3.85393
735.3774@4.6562	0.0073529	-74.258
317.2183@0.5056	0.00737014	-18.1987
196.0968@1.4907	0.00743758	2.78926
325.9642@1.9801	0.00745717	-2.23642
199.0226@2.2007	0.0075748	4.34472
265.0665@3.6537	0.00757961	5.301
218.1171@0.4917	0.00763109	2.9187
199.1801@4.4386	0.0077507	-13.835
344.2522@4.0828	0.00775933	-5.16905
347.0681@2.6252	0.00777411	3.69602
285.0762@5.2431	0.00795487	17.9343
156.1122@0.7254	0.00797583	2.67352
318.141@0.3971	0.00800103	2.02487
686.6536@0.3015	0.00801869	-2.46903
347.1332@2.5343	0.00809067	3.49032
740.8527@3.8465	0.00815405	6.39024
165.0618@1.2057	0.00815432	3.7697
282.0633@0.3914	0.00827414	-2.35353
242.1474@3.4965	0.00862045	4.50383
221.1324@4.2674	0.00862045	4.9145
313.0546@0.7974	0.00862536	3.38552
297.1752@2.6111	0.00867879	8.79614
123.1178@5.4247	0.00873338	2.39576
428.0988@1.7496	0.00875331	-3.03799
538.793@4.8094	0.00880586	-19.6315
91.0546@1.1313	0.00906548	-5.6356
142.949@0.3178	0.00908804	-2.21858
526.294@6.8031	0.00922343	4.34295
257.1015@0.409	0.00933762	4.81118
227.1758@2.0927	0.00939528	3.2874
86.0963@4.7049	0.00951069	-2.41338
139.1123@3.2245	0.00957132	5.83581
708.3444@4.832	0.0096172	19.6896
399.1643@3.7997	0.00969249	2.54306
510.1977@4.3411	0.00970869	67.3734
268.1636@1.3394	0.00977695	3.24087
511.1157@1.6629	0.0098132	4.53116
733.1156@2.9602	0.00984806	6.10872
591.2664@1.8742	0.00991927	2.3144
245.1519@5.3039	0.010004	11.4742
516.2577@4.2309	0.0101571	-53.7073
440.0366@1.9912	0.0102359	11.6735
362.0849@2.957	0.0103635	3.79942
612.2266@4.4325	0.0106406	5.95537
318.1854@3.6865	0.0106991	-2.75142
226.1191@2.0659	0.011068	4.20288
374.223@1.836	0.0111929	-6.08998
278.1865@2.0953	0.0112397	-4.37402
480.0042@2.3338	0.0112397	2.45726
242.1389@3.195	0.0112596	10.8337
654.1754@4.0432	0.0113012	49.3439
144.0851@1.8826	0.0113225	-2.96815
428.2981@5.2924	0.0114255	3.99935
387.1615@2.5265	0.0114522	2.28842
407.1892@3.097	0.0114683	2.16826
749.3234@2.9356	0.0117708	-2.72541
135.0334@1.189	0.0118685	2.59895
312.1792@4.7395	0.0118685	4.67564
178.0491@2.8261	0.0118685	82.9406
261.1152@4.7366	0.0121504	3.75566
624.2971@1.9216	0.0122552	3.16132
163.0874@1.2448	0.0124844	-3.84685
282.1792@1.8977	0.0126046	4.51679
167.1052@2.9041	0.0128641	4.67313
143.0305@3.2576	0.0129102	2.87016
235.1067@2.2273	0.0131289	2.85313
290.0757@4.8012	0.0131981	4.86591
363.1452@5.1282	0.0133606	5.38626
347.1674@3.4079	0.0136143	5.6825
236.1763@1.2428	0.0137038	-3.67792
226.1441@5.0254	0.0137855	6.52473
592.2975@3.7916	0.0138145	16.4235
389.0361@0.4562	0.0143617	4.47463
471.3534@4.9867	0.0144339	-6.55829
301.0699@4.7742	0.0145186	8.16365
317.1545@3.7081	0.0149485	40.2445
299.0193@2.4441	0.0149982	65.5713
426.2013@1.851	0.0151599	4.89987
251.14@1.6918	0.0153662	6.58949
818.5085@5.355	0.0153662	33.103
119.0862@6.3855	0.0155456	-2.206
297.1253@1.3721	0.0156546	2.88444
822.6073@0.307	0.0157813	-4.97811
