# Supplementary material for: Network Analysis of a Pkd1-Mouse Model of Autosomal Dominant Polycystic Kidney Disease Identifies HNF4α as a Disease Modifier
Source: PLoS Genet. 2012 Nov 29;8(11):e1003053. doi: 10.1371/journal.pgen.1003053 (PMC3510057; doi:10.1371/journal.pgen.1003053)
Supplement: Table S15 — Differentially detected mass spectra with putative KEGG ids in KEGG Pathways. (XLS) [file pgen.1003053.s016.xls]

## Sheet: S15
Table S15. Differentially detected mass spectra with putative KEGG ids in KEGG Pathways.
KEGG id	Compound	False Discovery Rate (q-value)	Fold Change (Control/Mutant)
C01143	(R)-5-diphosphomevalonic acid	0	2.468
C06002	(S)-methylmalonate semialdehyde	0.003	2.456
C04118	(S)-tetrahydrocolumbamine	0	-12.999
C01304	2,5-diamino-6-hydroxy-4-(5'-phosphoribosylamino)-pyrimidine	0.004	-11.02
C04690	2-(hydroxymethyl)-3-(acetamidomethylene)succinic acid	0	-6.9
C11434	2-C-methyl-D-erythritol 4-phosphate	0.002	2.362
C05350	2-hydroxy-3-(4-hydroxyphenyl)propenoate	0.002	7.115
C05600	2-hydroxyhepta-2-4-dienedioic acid	0	-3.627
C00618*	3-dehydro-L-gulonate	0	-4.07
C00618*	3-dehydro-L-gulonate	0	2.038
C00618*	3-dehydro-L-gulonate	0.004	-3.486
C05587	3-methoxytyramine	0.004	5.014
C05644	3-methylindolepyruvic acid	0.013	-2.853
C05483	3alpha,20alpha,21-trihydroxy-5beta-pregnane-11-one	0.004	-2.332
C05639	4,6-dihydroxyquinoline	0	-3.017
C06986	4-(2'-carboxyphenyl)-4,4-dihydroxybutyrate spirodilactone	0.001	-23.255
C06044	4-hydroxyphenylethanol	0	-10.784
C00643	5-hydroxy-L-tryptophan	0	-5.355
C03090	5-phosphoribosylamine	0	-8.328
C04332	6,7-dimethyl-8-ribityllumazine	0	-5.349
C05775	alpha-ribazole	0	-9.162
C03033	beta-D-glucuronoside	0.01	-3.799
C00814	biochanin A	0.008	-17.934
C00090	catechol	0	-10.854
C02666*	coniferaldehyde	0	-2.861
C02666*	coniferaldehyde	0.007	-2.789
C00590	coniferyl alcohol	0.013	-2.46
C02265	D-phenylalanine	0	2.08
C00526	deoxyuridine	0.01	2.906
C06196	dIMP	0	-5.554
C00788	epinephrine	0.001	-2.104
C05647	formyl-5-hydroxykynurenamine	0.011	-4.203
C05844	glutaurine	0.005	-5.073
C00037	glycine	0.002	-8.506
C05123	isethionic acid	0	2.159
C08650	isoliquiritigenin	0	-6.041
C00135	L-histidine	0	9.855
C05588	L-metanephrine	0.001	-4.651
C00148	L-proline	0	-4.249
C02991*	L-rhamnono-1,4-lactone	0	2.598
C02991*	L-rhamnono-1,4-lactone	0.001	2.607
C01727	lumichrome	0	-4.495
C00137	myo-inositol	0.006	-3.774
C03296*	N(2)-succinylarginine	0	-3.714
C03296*	N(2)-succinylarginine	0.003	-2.167
C05620*	N-acetyl-D-phenylalanine	0	-5.092
C05620*	N-acetyl-D-phenylalanine	0	-6.658
C00978	N-acetylserotonin	0	-8.83
C06213	N-methyltryptamine	0	-9.094
C04778	N1-(5-phospho-alpha-D-ribosyl)-5,6-dimethylbenzimidazole	0	-9.385
C01118	O-succinylhomoserine	0.004	-3.524
C04227	octopamine	0.001	-6.306
C00249	palmitic acid	0.004	2.876
C07474	pilocarpine	0	-13.486
C01746	piperidine	0.01	2.413
C00013*	pyrophosphate	0.002	2.103
C00013*	pyrophosphate	0.005	2.004
C00750	spermine	0	5.701
C00042	succinic acid	0.005	-2.122
C14179	sulfoacetic acid	0	2.549
C01762	xanthosine	0.005	-2.078
* Peaks with similar m/z mapped to the same identifier.
