# Supplementary material for: Network Analysis of a Pkd1-Mouse Model of Autosomal Dominant Polycystic Kidney Disease Identifies HNF4α as a Disease Modifier
Source: PLoS Genet. 2012 Nov 29;8(11):e1003053. doi: 10.1371/journal.pgen.1003053 (PMC3510057; doi:10.1371/journal.pgen.1003053)
Supplement: Table S16 — Differentially detected metabolites in each of the significant pathways. (XLS) [file pgen.1003053.s017.xls]

## Sheet: Sheet1
Table S16. Differentially detected metabolites in each of the significant pathways.
Pathway	Symbol	Synonym(s)	KEGG	FDR	Fold Change (Control/Mutant)
Tyrosine Metabolism	2-hydroxy-3-(4-hydroxyphenyl)propenoate	2-hydroxy-3-(4-hydroxyphenyl)prop-2-enoic acid,4-hydroxy-enol-phenylpyruvate,C9H8O4	C05350	0.002	7.115
	2-hydroxyhepta-2-4-dienedioic acid	1-hydroxypenta-1,3-diene-1,5-dicarboxylate,2-hydroxyhepta-2,4-diene-1,7-dioate,2-hydroxyhepta-2,4-dienedioate,2-hydroxyhepta-2,4-dienedioic acid,C7H8O5	C05600	0	-3.627
	3-methoxytyramine	4-(2-aminoethyl)-2-methoxyphenol,554-52-9,C9H13NO2,methoxytyramine,phenol, 4-(2-aminoethyl)-2-methoxy-	C05587	0.004	5.014
	4-hydroxyphenylethanol	2-(4-hydroxyphenyl)ethanol,4-(2-hydroxyethyl)phenol,4-hydroxybenzeneethanol,501-94-0,C8H10O2,p-hydroxyphenethyl alcohol	C06044	0	-10.784
	epinephrine	(-)-(R)-epinephrine,(R)-adrenaline,(R)-epinephrine,1,2-benzenediol, 4-((1R)-1-hydroxy-2-(methylamino)ethyl)-,1-adrenalin,1-epinephrine,4-[(1R)-1-hydroxy-2-(methylamino)ethyl]benzene-1,2-diol,51-42-3,51-43-4,55-31-2,Adnephrine,Adrenal,adrenalin,Adrenalin, Topical,Adrenalin-Medihaler,adrenaline,Adrenamine,Adrenan,Adrenapax,Adrenasol,Adrenatrate,Adrenine,Adrenodis,Adrenohorma,Adrenor,Adrenosan,Adren…	C00788	0.001	-2.104
	L-metanephrine	4-[(1S)-1-hydroxy-2-(methylamino)ethyl]-2-methoxyphenol,C10H15NO3,L-metadrenaline	C05588	0.001	-4.651
	succinic acid	1,2-ethanedicarboxylic acid,1,4-butanedioic acid,110-15-6,56-14-4,amber acid,asuccin,butanedioate,butanedioic acid,C4H6O4,ethylenesuccinic acid,katasuccin,potassium succinate,succinate,wormwood acid	C00042	0.005	-2.122
Oxidative Phosphorylation	pyrophosphate	14000-31-8,diphosphate,diphosphate(4-),inorganic pyrophosphate,O7P2-4,phosphonato phosphate,PPi,pyrophosphate ion	C00013	0.002	2.103
	succinic acid	1,2-ethanedicarboxylic acid,1,4-butanedioic acid,110-15-6,56-14-4,amber acid,asuccin,butanedioate,butanedioic acid,C4H6O4,ethylenesuccinic acid,katasuccin,potassium succinate,succinate,wormwood acid	C00042	0.005	-2.122
Purine Metabolism	5-phosphoribosylamine	14050-66-9,5-phospho-beta-D-ribosylamine,5-phospho-D-ribosylamine,5-phosphoribosyl-1-amine,C5H12NO7P,D-Ribofuranosylamine, 5-(dihydrogen phosphate),phosphoribosylamine,[(2R,3S,4R)-5-amino-3,4-dihydroxyoxolan-2-yl]methyl dihydrogen phosphate	C03090	0	-8.328
	dIMP	2'-deoxyinosine 5'-monophosphate,2'-deoxyinosine 5'-phosphate,3393-18-8,C10H13N4O7P,hypoxanthine deoxyriboside,[(2R,3S,5R)-3-hydroxy-5-(6-oxo-3H-purin-9-yl)oxolan-2-yl]methyl dihydrogen phosphate	C06196	0	-5.554
	glycine	2-aminoacetic acid,56-40-6,C2H5NO2,glycine,zirconium aluminum glycine	C00037	0.002	-8.506
	xanthosine	146-80-5,1H-purine-2,6-dione, 3,9-dihydro-9-beta-D-ribofuranosyl-,9-beta-D-ribofuranosylxanthine,9-[(2R,3R,4S,5R)-3,4-dihydroxy-5-(hydroxymethyl)oxolan-2-yl]-3H-purine-2,6-dione,C10H12N4O6,xanthine riboside	C01762	0.005	-2.078
Aminoacyl-tRNA Biosynthesis	glycine	2-aminoacetic acid,56-40-6,C2H5NO2,glycine,zirconium aluminum glycine	C00037	0.002	-8.506
	L-histidine	(2S)-2-amino-3-(1H-imidazol-5-yl)propanoic acid,(S)-4-(2-amino-2-carboxyethyl)imidazole,71-00-1,C6H9N3O2,histidine,histidine, L-isomer,L-histidine	C00135	0	9.855
	L-proline	(2S)-pyrrolidine-2-carboxylic acid,(S)-2-pyrrolidinecarboxylic acid,147-85-3,C5H9NO2,L-proline,proline	C00148	0	-4.249
